# Supplementary material for: Genome-wide identification and characterisation of R2R3-MYB genes in sugar beet (Beta vulgaris)
Source: BMC Plant Biol. 2014 Sep 25;14:249. doi: 10.1186/s12870-014-0249-8 (PMC4180131; doi:10.1186/s12870-014-0249-8)
Supplement: Additional file 4: — Multiple FASTA file with protein sequences used in this work. [file 12870_2014_249_MOESM4_ESM.txt]

>Bv_jona
MGRSPCCDKSKVKKGPWSNEEDALLINFFEKYGNGGNWISLPKRAGLNRCGKSCRLRWLNYLKPGIKHGDFTEKEDYVIYTLYNSIGSRWSIIASHLQGRTDNDVKNYWNTKLKRKILSGKFKNDIDISNNTKTYKSSTSSDYYTNTKCSTLILQTLGNENIMSSQLDNYHFVHDQCQGDSSNDMKEGIVKNTQSYSSSSTVTHGISSYSGSSSDSLDCYRYSFDSTVFRGEEDEFWMDLLSDSFDDVVGGSQLEEKINEIASLLDDSFSS
>Bv_ztyd
MEKRQNNSQDNEVRKGPWTMEEDLILINYIANHGEGVWNSLARSAGLKRTGKSCRLRWLNYLRPDVRRGNITAEEELLIMELHAKWGNRWSKIAKHLPGRTDNEIKNYWRTRIQKHLKQAESSTSTTTTTSRQMSSPDQNNHDQICASQMSTASASTPSTHYISSSNNQNDPPYLPSISSSSYPHLDHHHQAMEATSYNIVPPQMHPVTNDHFWPTPDEDLWAMQLFNSYN
>Bv_pgya
MGRAPCCDKANVKRGPWSPEEDATLKNYLHKHGTGGNWISLPQRAGLKRCGKSCRLRWLNYLRPDIKHGSFTEEEDNIIISLFYKMGSRWSVIAANLPGRTDNDVKNHWNTKLKKKLFGGSNNINKFNPSSIPKIDVSFTYNHNHNHINNNNVFNNNNPSIFQANPSSSNPTPSPSPSPTPSYIDNTNHNFNHHHQSYVPITSFSSLLAQCSTTTTSPMSMMPNFASLSNMDHSIEFIQSSPSRYSLHQSSPTGLAVQENVAHPEELSSVSAGSSSAMYGSSLEDDPFFAELGFGLIQEVMMNPNCSTYGDQEDIKPQGLGQSVAN
>Bv_dani
MGYKSLDKTKHRKGLWSPEEDQNLRNYIFQHGHGCWSSVPINAGLQRSGKSCRLRWINYLRPGLKRGTLSPQEEDTILNLHCALGNRWSQIALHLPGRTDNEIKNFWHSYLKKKVAKTEKIKPISETQFTEEIESPMKSNTTISSLDSSGKAEDYPMDVTQLASNNKSFLPKLFFADWFSLDSISNEQINFQDYHQYYPNYNSSIKDIDNLINYNMNLEEDLRQGVTYNEGSCSNDELRNEAQHAIFDSQFKIEDQTLETTQLSDLLYGNETSNNCFVESNSMYI
>Bv_josh
MVRSPCCESIGLKKGPWTPEEDQTLVSYIQQFGHSNWRALPKQAGLLRCGKSCRLRWTNYLRPDIKRGNFSLEEEEIIIKMHQIVGNRWSTIATRLPGRTDNEIKNFWNINLKKKVKQVQQASSSSSESSIRLSNIGLEITYRSMNSQDSVGKMSDNLGVSMESSTMKYSSSCPNSLAEHLNSDAFDDVLLFWYDLYQKAEESIVQGEK
>Bv_ralf
MDQNDNIARTLGKVKKGSWSDEEDELLCKCIEKYGEGNWKRISERAGLNRDRKSCRWRWLNYLKPNIKRGPFGEDEIEFITQQHKLHGNRWSLIASRLPGRTINDVKNYFNTHIYKKRNIIDSGNCDPKNTENIAQPTSTTTRNSIEKPMHGDQEVEYENQHDDHTKWLENISINMQKEETDENSQNCSEIDLLGQDEPTNTNENMDKWLTSLSEVPKLPYEWEENLLEFEHVNLWA
>Bv_jkkr
MYQNSEAGSLGRVVKGSWSDEEDDLLRKCIQKYGEGNWKRVPERAGLNRCRKSCRWRWLNYLKPSIKRGHFNEEEVKFIIQQHKLIGNRWSLIAAKLPGRTINDVKNYCDTHLYKKHSIQNIPAPATNTMTHNTSSCVERPESSAAIKEPTWWDNMLVELQREEKEGKSQNCSGLDFEQDNLGQQDPNINDGMDQWLNSLREVPNLSYQWEENLLDFDVVNLWA
>Bv_tcwd
MKEMAEGDLKVEECCLENKQSAAASTSSLVSEGSASVSIKSSGVSSPAATSPYQRRTTGPIRRAKGGWTPEEDETLRNAVSTFKGKSWKKIAEFFPDRSEVQCLHRWQKVLNPELVKGPWTQEEDEKIIELVARYGPTKWSVIAKSLPGRIGKQCRERWHNHLNPDIKKDAWTLEEELALMDAHRIYGNKWAEIAKFLPGRTDNAIKNHWNSSLKKKLEFYLATGKLPPVAKNNLQNNARVTERPTSSGKLMAGSNKESDSSAQTSSCATDFQKPEDTKTKLDQSSKLQELGPSSCPADESADSGVVERSSYIDFRCSNSNYLPLFDRCGSAERAEKNEGVVTPMPHVNSIYGSLYYKPPEDNSCSPSESSIANSSTQPDCSPAPITSQLGFFTPPCVKSNGASVHSTESILKNAAMTFPNTPSILRKRRAQLQIPHTQNNGKSDEASCKHRCSSSIEQQSAIHQSGYQEGGLVPTPPSHTSVVTEFCNGKPFNASPPYRLRSKRTAILKSVEKQLEFTEKEKESNATSIDFQFRGNTPIRERISHTKMGVT
>Bv_oref
MRIMIKGGVWKNTEDEILKAAVMKYGKNQWARISSLLVRKSAKQCKARWYEWLDPSIKKTEWTREEDEKLLHLAKLMPTQWRTIAPIVGRTPSQCLERYEKLLDAACTKEENYEPGDDPRKLRPGEIDPNPESKPARPDPVDMDEDEKEMLSEARARLANTRGKKAKRKAREKQLEEARRLASLQKRRELKAAGIDVRQRKRKRKGIDYNAEIPFEKRPPSGFYDVAEEDRPVEQPKFPTTIEELEGERRADREARLRKQDIAKNKIAQRQDAPAAIVQANKLNDPETVRKRSKLMLPPPQISDQELEEIARMGYASDLLVGNQELAEGSGATHALLANYSQTPRQGMTPMRTPQRTPAGKGDAIMMEAENLARLRESQTPLLGGDNPELHPSDFSGVTPKKRDVQTPNPMLTPLTTPGATGLTPRIGMTPSRDGNSFGMTPKGTPIRDELHINEEMDMHDSAKLELRRQAELKRNLRMGLSGLPEPKNEYEVVVHPEPEDTEEPEEKIEEDMSDRIAREKAEEEARYQALLRKRSKVLQRELPRPPAASVELIRRSLMRADEDKSSFAPPTDIEQADELVRKELLSLLEHDNAKYPLNDKEQKKGGKRSANVVPVIEDFEQEELKEAGSFIEEEAQYLRVAMGHQEETLDDFVEAHTTCLNDLMYFPTRSAYGLSSVAGTVEKLAALQNEFDNVKRRMDDDNKKAQRLEKKIDVLTHGYKMRADKLKTQIELTFKQMNTAGTELDCFLALQRQEKLAASFRIKGLWEEVQKQKELEKTLQKRYGDLVAELERAQQLVNFYKIEAQKQEEMDAKKHAEELAEKAAANQASTRGSEAPEPESTMEIDSSDDAKPNQDGEVAEAASGASLENGMHVDGDVTSITDTQSASLASDEVHQQDSSNDFEAVKEQNMDTTKIPDGVSENMGNAVEEAVESNGFAVGEPVSISKVETQRVDGDLGSPINREEGNEPTVEADADKPVEKVENGASDEQV
>Bv_iquc
MGRSPCCEKAHTNKGAWTKDEDQRLIDYIRLHGEGCWRSLPKAAGLLRCGKSCRLRWINYLRPDLKRGNFTEEEDELIIKLHSLLGNKWSLIAGRLPGRTDNEIKNYWNTHIKRKLLSRGLDPQTHRPLNSTTVSGGAAATIVAGKNSPEILGFAVNPAIMVTQFGAISQTIDFKKNSYPDMNNSNNNNNNNNNNNNNNKVKSESCHSGTTTDEGQMGRIPGQQQKAQEDINLELSIGLSKFQGEARNSTASSAESRDVGPSPSPSPSPSPFELFDKHKPMKKGMLLLSSYEGQNREICSCCELGFQMNNINNGNKVKEGCSNCQIKGGYFYSRYIGTLGS
>Bv_owzx
MGKGRRPCCDKAGVKKGPWSQAEDYKLISFIRKHGHNNWRALPKLAGLARCGKSCRLRWVNYLRPDLKRGNFTLQEEESIIKLHEMLGNKWSKIASQFPGRTDNEIKNVWNTHLKKRLKERGLTSNENTTLSSSSSSCNTSSIDTTSPNKILDERNKLDCTEQVLMHQTTNNSDTIEYSSSSSASYSSQSSISDNQITDDLNPNTIENAGEHRDETSMCKDNNNENSLDELLEIPFEPNLDLWDLLHGGDSEVQFVDTPIISDNDMKIENTKESGKSWWWLVYLENELGLDHQNEFTPLQSTNGTSSHDLLSDISI
>Bv_dwki
MGRAPCCSKVGLHRGPWTAREDVLLIKYIEAHGEGQWRSLPKKAGLLRCGKSCRLRWMNYLRPDIKRGNITPDEDDLIIRLHGLLGNRWSLIAGRLPGRTDNEIKNYWNTHLSKKLRSQGTDPNTHKKLSESELEKLAKNNYNKKRCKSSIDDNNNNKHTNYRSIRSKKLSDEVGEKTKIHLPKPVRVKSVISLTRNNSDRSLETNNNNVSTTSASSSQTQTLNQNYGLTTYDSENNIIMPWMENHASMGTNGFDDHMMMTIGSSYGDHDVNIDTMQPHHEVVAPDNNQQLEKLYEEYLQLIKVDHDHHYHDGDGDDDDVDGEAQLDSFTESFLI
>Bv_qxpi
MGRSPCCDKLGLKKGPWTTEEDELLVKYINQHGHGNWRSLPKNAGLLRCGKSCRLRWTNYLRPDIKRGPFTPEEEKLVIQLHAILGNRWAAIAAQLPGRTDNEIKNLWNTHLRKRLVCMGLDPQTHEPSPTSSGPTTKYPASPSTRHKAQWESARLEAEARLSSESLLCNSHSSEILDSDHFLRLWNSEVGESFRKFEMKETIACQSPISQASTSTTKCASTSGLTMDNQEEEIVFKDLIKTEIVDVNTRSDSSSSNEVEDSSESALQLLLDFPGSNDMSFLEDPVDGYSIFPWMMNPLLNIF
>Bv_ksfi
MGRAPCCDKDNVKRGPWAPEEDAKLKSYIEKHGTAGNWIALPQKIGLKRCGKSCRLRWLNYLRPNIKHGKFSEEEDKVIISLYVSIGSRWSIIAAQLPGRTDNDIKNYWNTRLKKKLFGKQRRDHQQQARKKSNLLIKQEENNLVEPISFSSSFNTTQVSYWPQLTTTSMPGAISTPNYSNFSSELCHGLNDHNSIRKLLMKVGGNYDNFTNPPFIPHYNNTTYPSNIIIKQNNNHSNLNSDTMISSEMTNSSLYNLGGSSGVEIGMVEGQRSTFPPELEELMSSNPQKGVDGVELFYGDYGNKFVNNDGSTSDNTTCGESSSWDEMTSLVSLHNLESDCNVLIQGIGEEDQFEENLRYPTPL
>Bv_zqor
MIRKGPWKAEEDQVLLNHVQKYGPRDWSSIRSKGLLQRTGKSCRLRWVNKLRPNLKNGCKFTAEEEKVVIELQAQLGNKWARIATHLPGRTDNDVKNFWSSRQKRLARILVSQSPTRSNKKQKTSASSTTTTTTSRDRAHFLEVPKNSLMEGETSSPKAQSLESSSHGSTDTNTMQMIPFPASVEHKCPSFEDNNFTYLEPIALNTYYNSMDWQLQEMIFPSIPPLQTDLSFVPETQELIDRLDSSFFSPFGCTGFGVGGGSVSAGARVKLENDNHATPDSFFDDFPSDVFDDIEPLPSPSRW
>Bv_uksi
MGTQNESQNGVVKDRVKGSWTPQEDATLIKLVDQHGPRNWTLISEGIPGRSGKSCRLRWCNQLSPDVQHRPFSPSEDEIIIQAHKAHGNRWAVIAKLLPGRTDNAIKNHWNSTLRRKRAHEVGTELGEWKRQRVDSVSSESNSGVGVVLEQEVDGGVEGSEGVETLLTLLPPGKSVIVPGGGEREGEDQVMKGVGKGEEKSDHMIRCTVGRQDTCWINLMQSMIAEEVKNYMDRLVLNGDGIGPKSDSQAHHK
>Bv_wdyc
MSDQPMTIEDPNDLTLPDAAVDTDETTATPSSASRVRGPWSPEEDAILSELVSKFGARNWSLIARGIPGRSGKSCRLRWCNQLDPCVKRKPFSEEEDQIIISAHAIHGNKWACIAKLLPGRTDNAIKNHWNSTLRRRYDFGRSVGDTSIDRNKASSEETVSGETNSFKHFDGRQDVNMVDNQCHQSDYQAPVNENLLQSLQPENPPSIVYENHFVVAHPPVIAHFVEQTEPPTLSRPVARVGAFNIYQPLSNLTPAVPRPKPVPVQGPLVNAFQPDLGISKFLDGVQCEPIIPLRCGHGCCSAPTGAESGNSLLGPEFIEYEEPPSFSSHELASIATDLNNIAWIKSGLDSSSCARQMETPIPRRDSQGTDNSMQCMQTNNVRFDEGRSKLMGMMTEVISTQIPRQTVALPAEVGV
>Bv_ihfg
MRKPCCNQDGRNKGAWSKQEDQKLVDYIKLHGEGCWHSLPKAAGLDRCGKSCRLRWINYLKPDVKRGNFAQDEEDLIIKLHALLGNRWSLIAGRLPGRTDNEVKNYWNSHIRKKLICEGIDPNNHKLCHHHLSHPQMFPITNSSESKKNDSCSSKPPSKPCGNNARDINGKYENGAITCVEEETSSMLDLNLKLTIHMP
>Bv_mxck
MVGNIMAAWSVQQQIGWRKGPWTPEEDKLLVEYVNLHGEGRWSSVARCAGLNRSGKSCRLRWVNYLRPGLKRGQITPQEEGIIIELHAIWGNKWSTIARYLPGRTDNEIKNYWRTHFKKKERSQKASEKRKTLKSKPKEAPKSEPQELLIESKNEKINHVASSTQNHNIPDKKMMSMYPNTTLEDQNLMMITASSWMDAAAACRDQDGAFWGSLWSFDEQMQQDSTAIQNCTIPVLLPAVPTQVLLDSLRRVNFDVFDPRLQRGVLGIPSLWFQLKLKWHSLRGNY
>Bv_xprd
MRGPSSIGSNFNHSSMVKNEMKEKTVKCNHNNNNSKSSNNDSKKNNIVKLRKGLWSPEEDEKLMNYMLRNGHGCWSDIARNSGLQRCGKSCRLRWINYLRPDLKRGAFSPQEEHLILHFHSLLGNRWSQIAARLPGRTDNEIKNFWNSTIKKRLKQNNSSNNNNNMIVNNNNFSASLVDDPSLLSDTIDLVAQNQHHNSYNIVGQELMLPSSMYDHENHHHHHHQSLMMTAAYNMCMDSSILSDSPSSPSMHTAASSITSATTNQFDNSLPPLLEKNGYDIAFSMENFADFVGCDQVVLHDHHFVTPERIMCTSNGIVAASAAATASIAASMGTSDVNFPMIQRTTTFPKNTSINQIVINDNESWADMVNTNGNEGMINYGNNGNSNNNNNNGKEGNLKMGEWDSLESLLGDVSFPFLDFQA
>Bv_ghua
MESDRKIAVSLPPQPSSAPPTSLNGANNAFPRVRPMHGRTSGPTRRSTRGQWTPEEDEILCKAVQRFKGKNWKKIAECFKDRTDVQCLHRWQKVLNPELIKGPWSKEEDEIIVQLVNKYGPKKWSTIAQHLPGRIGKQCRERWHNHLNPSINKEAWTQEEELILIRAHQIHGNRWAELTKYLPGRTDNAIKNHWNSSVKKKLDSYIASGLLAQFQGLPVVSHQSQSMPAASLLVQQSSGDGSVFKDGVEVEQNSECSQVGCSQTASDISKTQEDFLVSEESDLGKLHNASPTASCSEQFYTSVEDMTFTIPDIPYEFSCSSRYLEDNYSREPGACASGSSSFGAFSLPNVTSVDLSADSSSRNCFLADPNNETVPGPSQHSIEYDALASVNNVAARPDATGQKQKTEEGCSQLVLHQEGGDGFPVNLNNCSEIIDMDRYREYISFQTFYQLSETSGNVGLQPNHSLDTLVEASNCEHISSIPTDVSDENGLMLSSQEYNQVNDNLAVPQDIAKVDEEFGAHHNSGSPCSDHIIAGLTEHSELEKPSRLVPVGTFGAERSDSQPTHSNIVERPVKATSEREAGTLCYEPPRFPSLDIPFFSCDLAQSANDAHQEFSPLGIRQLMMSSMNSLTPFKLWDSPSSDDSPDRVLKSAAKTFSCTPSILKKRHRDLLSPLSPFSERRCDKRTGSNVKQGFLWTSRLTNEFSRLDVMFDDTDECKILSLPSNDQNSCASIEDKENICPAFEGLNEEAKLNRVESGNRTSEENKDINRDGNLEQDVEKSVRDDCASETPSRVLVECHLRDTQHSSLDRAEPARPETGDRSLEAHSLPNTSNQAAMSESMVAKAKSVVSPPLLGLKKRNNDSALLCGQSVSAVNSVMVDSLVNEVGSENLNIFGGTPFRRSIESPSAWKSPWYFSSLVNCPKFDADITIEDIGIFMSPGDRSFDAIGLMKQINEQSADAYADAREVLGSETPESILRQRCSRFQNLESDSNKYFNSPLDSRFHSASNVSPERRVLDFSECETPVKPMEKGQGVAAPSFSSPSCLLKSYR
>Bv_huqy
MGHHCCSKQKVKRGLWSPEEDEKLVSHITIHGHSSWSSVPKLAGLQRCGKSCRLRWINYLRPDLKRGSFTEEEERSIIEVHRILGNRWAQIAKHLPGRTDNEVKNFWNSCIKKKLLAQGLDPNTHNLLPSNKKKSKTSNKTTKFPNYHHPISSNSTTLVFSNDHDQSQTCYSPNDKTVLQNTINFDCNSNVTQVYDNNAPITELSTQFLASSSSMNISNSFSNDVNLCEYVVDEDSIWSTTTTSLENFEQPTEITQVMVQQDTIGSDQDLDTSLFNMLSLNYGFEDHDFPSNIVRSTGVYDDMASGMDQVAWCNKSITSPSLNNMSYLI
>Bv_dcmm
MGRSPCCDKMGLKKGPWTPEEDQKLLAYIEEHGHGNWRALPTKAGLQRCGKSCRLRWTNYLRPDIKRGKFSLQEEQTIIQLHALLGNRWSAIATHLPKRTDNEIKNYWNTHLKKRLAKMGIDPVTHKPKHDALFAAIDGGKQSKNAANLSHMAQWESARLEAEARLARQSKIRLPDNNNSGDQVHINEHNQIVPSVSVAPLSSSSSTSAHHYFGTNAAWHSVWPNFSNNTSGNNNNNDQGFMSIGMGNGITSTGGGIVGGVGVGLESPTSTLSFSENAPPVVPTMETGGVIEFMRNSSQENDHDKMVKKEDNHVHEWKRGFDNGIEINSLSFSPTSAGFNDIIALSLDHARETGGDDEDEDEDDDHSHSFMEGFTELLLSTNNNASITTPTTKDNTICGEKSVADEGGDENNNSIRSSGGTTSSGGSDYYEDNKTYWNSILNLVNSSPSHSPMF
>Bv_mxwz
MGRPPCCDKANVKKGLWTPEEDAKILAYVSNHGVGNWTQVPKKAGLNRCGKSCRLRWTNYLRPDLKHEEFTEQEEQLIIQYHAAIGSRWSLIAKHLPGRTDNDVKNYWNTKLKKKLTKMGIDPVTHKPISKCLSDYESISCLTTNHQIRSLDQTLATSFSSHCQISTQSTANMGRLPLMDQFQDVTSFNYYILEDISPSSSSSSSSSISNGKSSSHLSVPGAYSWAEKRSSTDPLLNTDITEEEHNFLAADSPPQILEKTSQFELTGVKHSSSKMSDDKLGMSDCDSAAKNAETSSYVNEPSSVNSFVKALLDRDSEIQLDFPAFNEILDY
>Bv_urrg
MGRAPCCDKVGLKKGPWTPEEDQILISFIQQHGHSNWRALPKQSGLLRCGKSCRLRWINYLRPDIKRGNFSKEEEDTIIQLHEMMGNRWSAIAARLPGRTDNEIKNVWHTHLKKRLNQYQTTKSQGKIGRKSREINNVTTTTTTTTDSFSGTNDQVDSSPQQSSTTSCNDFSSGSEVSSVKFDNDTSIINVHTYDNSIQQSDLEYLPIIDETFWESHDNSSWDGDYNINSDFSNVIEEDNDQIQFDSFLVKENSQVRYSTNNGLDDSNMDFWLDVFVQAGGAPELPEF
>Bv_hwcc
MMGRSPCCDESGLKKGPWTPEEDKQLTDYIQRHGHGSWRALPKLAGLNRCGKSCRLRWTNYLRPDIKRGKFTDEEQQTIINLHSVLGNKWSAIASHLPGRTDNEIKNLWNTHLKKKLLQMGIDPVTHRPRTDLNLLANLPQLLMAANISSSLMMNSGNIGNHTLEDTLRLIESDAAQLAKFQILHNLLQVLSPSSSNNAPPAGLLSNSTMPFQNQVNDNYNLLRMANSRVETGVTAGITASEISQFPALNTFGGSSSFETPATHQQLQTNQHDTKQTDAEIRTPESLMPALVPASPDHCSTSQIDTIIMSSNPSSATTAATDPFETAAASWTNDLIDDAEHSYWRDIIEQASSPSWPISS
>Bv_cjuq
MRKPSPPSPSSTTRRLQAGCSSSSSKVGIKMKKGPWTAEEDELLRSYILTHQNQNGKVGGWRTVPQRAGLLRCGKSCRLRWMNYLRPNLRRGLFSSDEEDLILRLHRLLGNRWALIAGRIPGRTDNEIKNYWNTHLSKKLLSLGIDPLTHKPLNPPPINGATIATTARKNIHHEFVTAATAHANPNHWNDTNNIPLPPNHITAAATTDLLATSSTAIRPIPHQNDLPYHDNDYMTNYVYKHNKDDNYDHNIDDVDHGVFSSFLDSLINYDDMSSEPTFHHNDHEHEDPLHQCIQSPLNTPPLTPHA
>Bv_yruo
MRKPTDPASKGNSNGNSNSNSNGGCTSTTNGSIKLRKGLWSPEEDDKLMNYMLTNGQGCWSDVARNAGLLRCGKSCRLRWINYLRPDLKRGAFSPQEEDLIIHLHSLLGNRWSQIAARLPGRTDNEIKNFWNSTVKKRLKSSSNSSSSPNASDSSLSTEPRDGMVGGFMAMQDPCSIMAMYLNNNSAASPTSSSLQSMVPLHHHGIMDPLSNMVNNSTTTTTATATATATTLDVSACGNGYMNHASSCMSMSSQGHGMCNVGDDGLMICGSYGMLGGQNYNYGILQGELSIPSLETISIEENTQVSEDIVFGSNTSNNNHNFHNNNNDNHFDHNHHIISTINNNTNPFNMAKKFEIAIPGVGNNWEGGENDSRLGEWDLEELMKDVSSFPFIDYQVE
>Bv_ygxg
MTSDSDKRRAAKCRKNSPSAEEVSSGGNSSGGSPLKKGPWTSAEDAILVEYVTKHGEGNWNAVQKHSGLSRCGKSCRLRWANHLRPDLKKGAFTPEEENRIIELHAKMGNKWARMAAELPGRTDNEIKNYWNTRIKRLQRAGLPIYPPSVRLHAMSESQQSEDMMTCQNGDLHGSEASESSGFDIPDVEFKNLGLNQGYLNCSPALLDMPPTSLLQKGVSSSSSYGFMFSALNPHKRLREVESQFHSSVASTSNAFSSFDQHEDDLFGRLTSVQPLWSPPSYDPDFNIDQTSPIDVLGSHAPINGNSSSSEPIHEAMKLELPSLQYSASQVGSWATPSSPLPSLESVDTLIQSPLSEHTQSNCPSPRSSGLLEAIVYESRSLKCSNYNAHQQISEPSVMAGDGVESSSRNVCETRWDVCGDPMSPLSQSAASVFVEYTPVSGGSSSDEPQSAENEVIPGQFKPEAADWISDGNKDVLCPLDYLRPDALLDSFWYSHRAGLSKDQSVTGDDGALLGDDLSCEYKQASALPSDESNQSFGLGSSTWDISAVYPFSKND
>Bv_skuh
MGQYDFEEELCDSDADDYLQDEIRALSLACMPYVTSDVGGNPSTSSRGTNYGEFFEDDDDLDLVRSIKEQYGSEIDISGPLSMKPLTSLPPVSSDDDDDDFETLRAIKTRFSQYCGDDVGDAVESKNATCIDKPLQDDAIGTSMGSEYLDVHEDVGRDPCDPAENVETSSYSSSFPTSAQTFIEAIKKNRSCQRFIRKKMLHVEARMEEVKELQKRLKTLGDFQVQCKKKIGRALSQKQDARIQLISTQKQRANVKGSEKNVSAMIFGPLENSHVARYKTALENFPLSFQREKWSKGETQHLEKEIVKQFQESLFQRSADVLSALEEPGFANGLDDMISSITNLDITPEIIQEFSRKVDWNELASGPRFTRRSGTECEARWLNYENRLINRDIWTPDEDKHLLLLIQKNGIHNWSYIAEKLETNRTPFQCLVRYQRSLNASILKRDWTEEEDTKLRSAVESFGESNWQAVASVLEGRTGTQCSNRWKKTLLPARQKVGKWSISEDKRLRVAATLFGRKSWYRIAQFVPGRTQVQCRERWVNILDPFLNHGKWTEEDDMRLKEAIAEYGYCWSKVAACVCSRTDNQCRRRWKVLFPNEVPLLKAARDIKRAALISNFVDRESERPALGPSDFVHLPITDSTLAEEIENVPNARKKKSRKAHPTRELASCRDQKERGLRKRKKIDRSPESNNDCDDARNNIGNGSSNNKKRRASKSGSKKKKHTGNLNIATEPKNSCKSTKSHDDREIEAWDIPIGTSLRRPRGVRVKEIPLIRNLGGSQASDIHDIHDTEMSATTFVHCSNQNNGPEILHGQSTSSDSQLRIHEEETLELSSIHTLLGKKKSSKLQPRRPSAETILGEKNYVAMELRTSNDDNETHSVNITGSSKQKKSTLHIDQDIEWEDLPLASLFHGSVTRIQKRKSN
>Bv_zfig
MGRHSCCYKQKLRKGLWSPEEDEKLLRHITQYGHGCWSSVPKLAGLQRCGKSCRLRWINYLRPDLKRGAFSQEEENLIVELHAVLGNKWSQIAAQLPGRTDNEIKNLWNSCLKKKLRQRGIDPNTHKPLSEVEIEEEKAKSSNTSNNSSNTTNNSNNSRKTEKLSVLSTMINNDNNTTTTINLTNTNTNSTTAAATTNHTNNSTTFTLSSPPLPPPQQLSTHEFFPDSIYGSFGFHQNNQAAICFNNSSLQTTSRNNVTTSYDNHCHYSIPSIIPFISTTDFGNNGYQNIDNTTTTTTATTTSTSHESSNNNTMHDHLNNNNNNNNNNGSFFDNFSWATITDQSSSVKPNKNIQINSSNIGLDVTNPDEIKWSEYLQTPLLLTPTNNGANTSTYGEIKTETSSIMPFTSSSTWHQNQQPSPPPPMPSFHGSDMYNKDLQRLAEAFGQIF
>Bv_rwwj
MGRSPCCEKEHTNKGAWTKEEDDRLVNYIKSHGEGCWRSLPKAAGLQRCGKSCRLRWINYLRPDLKRGNFTEEEDELIINLHSLLGNKWSLIAAKLPGRTDNEIKNYWNTHIKRKLLSRGIDPQTHRVLNSSTTIATPTANTIATTKIAVSNNYYNNDNNDSNNNNTFQLINIRGSTLHFGLGSNLKHEFSTSTRSTDAKLYCTTFPTIRTSNISEDHSNSSSVVTEEEGYKEINLELSISLPTSSKINSANHETIMKNQEPQKYMTYQVFGTTTRVPVLTKGGSVCLCHNNLEFQNNGSQCNCYTPMTTTAAKVCNSGKLL
>Bv_xwne
MGRIPCCEKENVKRGQWTPEEDNKLSSYIAQHGTRNWRLIPKNAGLQRCGKSCRLRWTNYLRPDLKHGQFSQPEEETIMKLHAVVGNRWSLIAAQLPGRTDNDVKNHWNTKLKKKLTGMGIDPVTHKSFSHLMAEIATTLGPPQVANLTEAALGCFKDEMLHLLTKKRIDFQLQPTSSQGNINSPYVMSTKPEVKEDTVEKIKLGLSRAIQQPDMIIANKPWEPTLGAASTHINGACNAFTAFQYGQSAFGPDEDGSPWSQSMCSTAGDQLGHLKLEDENGEDSEGGKDIRNGSSIFSTDSILWDLPSDDLMNPIV
>Bv_jofq
MGRQPCCDKLGVKKGPWTAEEDKKLINFILTNGQCCWRAVPKLAGLRRCGKSCRLRWTNYLRPDLKRGLLSDSEEQLVIDLHARLGNRWSKIAARLPGRTDNEIKNHWNTHIKKKLIKMGIDPITHEPLNKDQSPNNQIIPNQSSSSSNNNNNSDISTAESLNQAQSSSLETNNSGPTNSTTTIYSISEDIAHNSPPTENSSSINNQSSMSLTEIISIDDALMSYLWDDNDVTPLEFPYSYKVDQPCLSSNNTWDDNCSWLFDCQDFGIQDFGLDGFSDIEVMNTLNGVDMSNK
>Bv_sskd
MGHHSCCNQQKVKRGLWSPEEDEKLIRYITTHGYGCWSEVPEKAGLQRCGKSCRLRWINYLRPDIRRGRFTPEEEKLIISLHEVVGNRWAHIASHLPGRTDNEIKNYWNSWIKKKIRKSSSSSISVSSNINTTVTTTTSIQAQIAASTPSNCPFMIKFGPEPTNQENQDRQTKEATLFVQKSNTTLIPSYPLFMFDTSTPCNMDPNGDNNLETSNNLTGMTSSDSQHIWNSYDIPIFTNCTTIDMPIFTNCTTSTISTMSGLDLSNDNNNPYLPSLIESMDSMVPIEVESCTNGSMDQDHRSTVNQCLPRQEDHHDHDDQMEGVNNGWGMIESQSCPSLLFWDQVEGLALNNIADEEHQLGPPSSNTGTLLSSFPSPL
>Bv_mhxh
MIEVKKDDDGSNLGSPDGVTIASSSSLSSSSCDNVTPRSTPLHGRISGATRRSSKGGWTEEEDNLLTAAVRKFNGKNWKKIAEHFPERTDVQCLHRWQKVLNPELVKGPWTKEEDDCITEMVQKHGCRSWSVIAKCLPGRIGKQCRERWHNHLDPAIKKDAWTEEEESLLIYYHQIYGNKWAEIARFLPGRTDNAIKNHWNSSLKKRLDAKLLPGFTQSINNKPKTNCSERNLDFSRVKAAALFYEDSCTTSTYGTESCSTTLSLGIAPGKAYGSEAKLNRPSRVLLDENGSALGEVNLQLSSTVTVDTSLNFSTLTNYKATPLTMLSLDSPKRPRSDSITVDQVFVNLDKSFLSLAMSGFSKDDSHGKKKNKVKGTSFSEDISYGNLCYEPPGLRISETGQGYEVGYKESHDAQTNSPLYFSTPTSCVSTPASGSSPESILRNSAMSFSMPSIIRRRNSGKSSSVRKEVGSGGVRRAETTATHKPVERCLEPSFDMEADLGGLKCGNSIATSGDGVCLKTMSIS
>Bv_zkef
MGRSPCCSNSRGLKKGPWTPDEDEKLVSHIQNHSHGSWRALAKAAGLSRCGKSCRLRWHNYLRPDIKRGQFSEEEDNLIIQLHSVLGNKWSQIAAHLPGRTDNDIKNYWNTRIKKKLLKMGIDPATHMSRTDELNFIANHLAQVLAPPPHVGTSINHQVHANDHLQLQQNIFQIPYTENSNSNHNSSFLPNTNINAMYSSSLGFDQVPNCYVGQSHATTVVDNTTYETLDAEKRLPAPFTVNQLESNNDTNGSSSAAAVTTITGDFWKELFK
>Bv_udmh
MGRPPCCDKDGIKKGPWTPEEDIILVSYIQEHGPGNWRSVPTNTVGLQRCSKSCRLRWTNYLRPGIKRGNFTPHEEGMIIHLQALLGNKWAAIASYLPQRTDNDIKNYWNTHLKKKLKRFQSAFQTQEPQLPGTTSTSSSPHYKFGNDDNVATQPQLTSTCYASSTENISRLLESWMKCSPISNPKHHDNDDNNNNNTSYHGGCVGEQDDHFETLMSFDNLNDHKESMVTTTCDSVEEDIINEGGNKVNENIDSMEEDDENNPPLTFLEKWLLDESTTSRQVTEEILRLPSMF
>Bv_nmrg
MGRPPCCDKIGVKKGPWTPEEDIILVSYIQEHGPGNWRAVPTNTGLRRCSKSCRLRWTNYLRPGIKRGNFTEQEEKMIIHLQALLGNRWAAIASYLPQRTDNDIKNYWNTHLKKKLKKEEEGQDGQNTLSQEGFSSNSSSSTSSSHNTSNKGQWERRLQTDINMAKQALCEALSIDKPELLSSPTQAQQQQQQSIYASSTENIARLLESWMIHKPISGGSSRDSTQNSCNDKKWIKSPDHEEFKSLLRFNSNSNSSTTTTTTTTTTNDNNSQVSASVEVFQDESKPRFVTAAAVAEEQVPLSLLEKWLFEEGISQEHVNMLDMSLDVENAADLF
>Bv_oaxt
MVKTSCCSKLNVRKGAWVEEKDATNFAYLPKQGGANWSSVPRKTGTKRCGKNCRLRWNNYMRPDLSHEGFTQQEEERIIKLHAAVGSRWGLIAHQLPGRTENDIKIHWNTKLRKKLTEMGIDPITHKPFSQILADYGNIGGVSRSFDTPKYLGTIRRDLKKVTTTFSLPKPESSSSPSNTFLSDSQVSQNMSSMQNNYANYSNNSHSLDLLSQLQAISLVTEGPISDTTLLLNNNNYDFFSLPSPKSSSNSSTSACSSITNYAGQGTNASECFSWHEFLLEDAFKPAQNQAQEQETKLNDIGSDFSPMKSYNRNANQVASLPLSTSSDASSFLEAMLDQENDMFLSFPGLMEEPLY
>Bv_tfkh
MIMEDEGESISLVSSFCSPPPITAIDRFLLGHGRAAVVNSKTETTTTTTTVTAAIPATIDHDYYFGNYAPSSNNNDCNSNLSEFYGVGNNNNNNDNSICPRIITSSMHDISFANGLFVDEVDESLNTSELSHEESVRNEEDSLTFQQSWRSKEKKRKVCIKGQWTDKEDSLLKKLVDQHGDRKWALIAEKMVGRAGKQCRERWHNHLRPDIKKDAWNEEEERILVAAHEQFGNRWAEIAKKLPRRTENSIKNHWNATKRRQNSKRKKNMKINNNEFEGGNQPSILQQYIKNKYPCNTTKNPNTTVTPTTSPETNTTPSHPPRSVLTTISGEVENPYTNLDLEPSNDYYYSFPLTIVNPNYHEEIEFMQNFLRATNDVSYGTCVSLHENYDQVKPQEIINTGDHWMMSTKEGSSSSNSNYNTSTSYSDKFLFDLLHGGEAQQSISYEGRLSSSQYDDDHKETLILDEAFSWHSTHDQKPKDMDLFEMITSTQYSQMNNFSSF
>Bv_ahtj
MDFDAKYKENFSSHHLPLFFHENYSKQRDEFAIEEALSSKGNTSFIQDVHPLENFSINASSSTSNHGLFSIQPNCFDSFENSPYGFLPSFDLFETKLFGNHAMNNGSLAPFMDNMNQNIGGGGGVGILGHSQMITTPINMLNNSSTQNYNPFSYYELGPPKYRPSDEDSCTTPKAHGTAISSGLSTTTMVRRGRKKKPNVVKGQWTIEEDRLLIQLVERYGVRKWSQIAQMLNGRIGKQCRERWHNHLRPDIKKDLWNEEEDRILIKAHAEIGNKWAEIAKKLPGRTENSIKNHWNATKRRQYSKRKCRSKYPRQSSLLQEYIKSLTPETINAGCRKKPPSSGNHPNSLENTTKSSNDQSGYSNSGSSDRIGPEYDFSEVPDFNFDAQMFEESSIDSLLDYAPNNDEKCNAFGYDHQLMQASSQIMNDSEIVFSPIMQSEVKRELDLVEMINQVNL
>Bv_cfqe
MGRHSCCAKQKLKKGLWSPEEDEKLYNHITRFGVGCWSSVPKLAGLQRCGKSCRLRWINYLRPDLKRGMFSQEEEGLIINLHQILGNRWAQIASQLPGRTDNEIKNFWNSCLKKKLMKQGIDPQTHEPIISNNNNNNNNNNNNNNNNNGCKNTTDNQKTLKMEQPYPLSTTELTNTSASVVRSCSLSSSLNSQYSLLQPATYLGSSQSYLSLLRPMIESQAQSQSRSQSQQFMLPSSFIDNLEGETLGSESLIFNEGKESSSSSSNNNNNIMKNSSTARFSWESSTDDQLKNKFESEIFCQFSGNYGGGLIKMEEVSHDQTSSWEEDQLKSFSLPEDLVTTSGGNFDYFLQHIS
>Bv_roao
MGRAPCCEKMGLKKGPWTPEEDQLLINYIQINGHSNWRALPKQAGLLRCGKSCRLRWTNYLRPDIKRGNFTQEEEETIIKLHEMLGNRWSAIAAKLPGRTDNEIKNVWHTHLKKRLPKQIEPDQTGSDIATTDTTVVPTKKRARKSRTTKKGGIHEEAPPRKHMKCMDNLENDNNNNDNNNNDDDNDPTSSLCDPVSPQPCTSEVSTITSTSASENDNCSKENVGEKDGYIGDFPEINDDFWMEVLSVEDTTKSTDDLHCISPDVLMPEPMRESDPKVHSDDMDFFWYNLLTRSDDLPEFFEML
>Bv_iogq_BvMYB12
MGRAPCCEKIGLKRGRWTDEEDQKLMKYIEENGEGSWRSMPKNAGLLRCGKSCRLRWINYLRSDLRRGNITPEEEEIIIKLHATMGNRWSMIAAQLPGRTDNEIKNYWNSHLSRKIHTFRRFNGEDNGKIFISLSHTNMPPKRRGGRTSRSAMQRNRNNKTNNNNTNTNTNTTNNNNNNVAKNVIATVGPTIKSNIMGDKNFSIPKNNNNEVMDNQNLMFGHESDLLGIEDIMGLDGLLATTNENSGIDSDVGVGPNESNGPMEMGPTAEDQEHQSSNSNNTANVSTSTGSNGGGASTASSSSNFHHHHHHDHHHHDDHHHQYDGGLDWEIGTIDDVGPDFQLWSEKDQIISWLWENDDHLEQPIFADLSNNLDAEKEQAMLDWLLS
>Bv_ijmc
MDHQNNLVSFNNEYTCYEAWETFIRVSNEDEERNAELRKGPWTPQEDSKLTSSIVIHGEGRWNALARLAGLRRSGKSCRLRWLNYLRPDLRRGPFTLQEQLLVFQLYFRWGNRWSKIAENLPGRTDNEIKNYWRTKVQKLAKQFQCDVNSTEFKDALRHFWIPRLAEQIQAASTSTSTSTSTSTATSYTTNAQIQGPPYDYGLGPNGSAQTQGPSYDYGLGPNGSAQTQGPSYESNGNSASTSPVDCCLLDSILSWDKTFLDQCVVGPENLCSKPSSVTDLFEAHISPESGSSADFDLDWEQLNGLLWEIDTN
>Bv_such
MNRNNTCSSSDNNNRKEVDRIKGPWSPEEDEALTRLVQKHGPRNWSLISKSIPGRSGKSCRLRWCNQLSPQVEHRAFTPEEDDTIIRAHARFGNKWATIARLLSGRTDNAIKNHWNSTLKRKCSAMLSSPSDEFPGDYPPPLKRAMSDGADVILKNVSGLSLNNNNNNNNPGSPGSSDASDSGSHVFRPVAIPGPVNIGPAPATDLSLSLPGSDCCCEGSNSDYEPVIAVSPIQTFPAMNSPAMISPTSAFSQEFVAMMQEMIKKEVRTYMEGIEMSNNNNGVGGFNYGGFCSQAADGVMRAAMSRIGIGKIE
>Bv_hwmt
MGRAPCCDKANVKKGPWSPEEDAKLKSYIEAKGTGGNWIALPQKIGLKRCGKSCRLRWLNYLRPNIKHGGFTEEEENIICSLYVSIGSRWSIIAAQLPGRTDNDIKNYWNTRLKKKLMVKQRKEQAVSRLLEQEIKRERESETYLVNQTMNQLPYWSEHQTLSIPMIHPNHDVHHLGNQEQYTRLMMKIEGQLYDDAQLNNFQYPTQDQLYVVDKSEVQALAMNSTANMNFTQWLNTDQYDVPGMRMHNQGQENFAGELEVYFSNQQSIDGNESYSGGIDVGNSSTTSNSAGSSSWGDINSIVNTPVSSFDAYQNGVLQAL
>Bv_oypc
MGRSPCCDEIGLKKGPWTPEEDQKLVKFIQKHGHGSWRALPKLAGLNRCGKSCRLRWTNYLRPDIKRGKFTPEEEQTILNLHAILGNKWSAIANHLPGRTDNEIKNFWNTHLKKKLIQMGFDPMTHRPRTDIFSSLPHLIALANLKELMENNSWEEQAVKLQTEVAKLQYLQYLLQPPTNYPMPNLDMDTLNLLNSLPSAFSTKDFTYNNPDENSPNPFHAIHDHLPDLKTMETSSPNNLISKDNNNTINLINHVYHNHQPPCEFTVLSQGENSPTSPWLPSSPSPPPITTAAATTAPLLDGCTTSSAGSFWPDLLLEDSLFHDIP
>Bv_usyi
MEELRRGPWTLEEDTSLIHYIHCHGEGRWNLLAKSAGLKRTGKSCRLRWLNYLKPDIKRGNLSPQEQLMILELHSKWGNRWSKIAAHLPGRTDNEIKNYWRTRVQKQAKQLNMECNSQSFIEAIRCYYMPRLVQKIEQNSADLTSLNTDQIAPVSHSYMASSSTKLEHINSESTKNTSSSNTSYSSIPEFQDLPTSSTSLAYDKAVKSKENSVLLNNNTHCTINSSCNNYDMDLISMTASKNPFAECHVEENDWFGNDMAGDAMWDMDALWQFRK
>Bv_qttn
MKACPTSVIIVTINQNHNNTPPPPSPQSSNSNSLFSNSSSSSCSSMGMSAFPDLTSLSLKKPNSFGAIMATSEEQSSKNRGFPFVGSFVIPRDPQINEEQTVFEGKVCDFRDGFVEKHGISTMDLNASCKDENFSEINNSNDNNNHNNHSVNKVGCSKESKVCARGHWRPAEDSKLKELVAIYGPQNWNLIAEKLEGRSGKSCRLRWFNQLDPRINRRAFTEEEEERLMQAHRVYGNKWAMIARLFPGRTDNAVKNHWHVIMARKYREQSSAYRRRRNLMGHHHHHNPSSSSSSFPHHHHHNPRRSSSSSSSMEDEDQQLPSSYNNHGGNDMNINSNNGFSCAQQTPLDFFSGPSNQNMVSMFSPSSCLDRPIQMQMQLQLQQQQHQSYYYCYNNINPSFSSHQLFSLPQTDPYSLSSISPSFEAGGNRSIANNNSHLDEQHATTSSSPSFIDFLGVGTTS
>Bv_zeqy
MTTQTLHKKQQINEDSSTTVSKPKERRIVTWTQEEDDILREQISVHGTENWTIIASKFKDKTTRQCRRRWYTYLNSDFKKGGWSPEEDMLLCEAQKIFGNRWTEIAKVVSGRTDNAVKNRFSTLCKKKAKREALAKENSNAFMNVNNKRILIDNGCHSQMMVNIASPLKKLRRAHIPDPAECELTKQHLRPPFAVLAQNIRNVDNQLVSTTKDTLINGDKITEGTFLRKDDPKVAALMQQAELLSSLALKVNMDNTDQSLENAWKVLQNFFCRSKENEEVTYKIADMDLQLDDLKDLLDSLRSSNEGIQLQRQPDVYESPSSSEYSTGSTNFSGCDQGEQSQAEISTMHDDVGVVSQSLRISDNVCVDRPENKLLTCAITDQEYDSPIQVTPLFKSLASTIPSPQFSESERHFLLKTLGIESPSHNAISNPLQAPPCRKALLQGL
>Bv_yejr
MGRAPCCDKANVKKGPWSPEEDAKLKQYIEKFGTGGNWISLPQKAGLKRCGKSCRLRWLNYLRPNIKHGEFSDEEDRIICSLYASIGSRWSIIAAQLPGRTDNDIKNYWNTKLKKKLISTMNNNNNNTSKKPHQNHHLYHQYYPMFQNHYPLSLSSPSSLLSHAISPSSSSSYQCTSTYYNDSPSNSMTMSFTQGCYNNISPTSNNNNNNTLILKQDYPHQMLKDNSTLLVFGGDHHQNHQNQPSSCSSDGSCSITQMITNQVKQEDHHHDNNIQHQQNNYGGQVSVNYHQGKRLSDVNHDGDHHNNTDQMLVDQKPSCVTTTTAGLWGQNSQNTSLLLDYGLEEIKQLISTNINVENNFNYFGENKAEEKDTKVMYYYY
>Bv_ahzs
MGHHTCCNKQKVKRGLWSPEEDEKLINYITTYGHGCWSSVPTLAGLQRCGKSCRLRWINYLRPDLKRGSFSPQEAALIIDLHRILGNRWSQIAKFLPGRTDNEVKNFWNSSIKKKLLSHIGVGVSTTTSNTISNDLHLNYLPTITSSNNFLSHDHDIRGITTFSPSLNNSIISTNMILTSQQGHNHDHQISNVNHLNPTTPAIQTFDHLNEMILNDFTPHNNLDNLIPPITTYDQLLSSSARFQHLLNEVGINDHHVNDHPFSCPRSSVYPTSNDDDQAFMRRMKLTKMMLMLGDPIMPELETMGSLEEGEVCNTIPSSSTFHHDSYNDVSKALILSSCMSSNQLMECYDMHDNHVIIPSVLPSSSSSPPQPRSLSLGVAAAAATTTAITTALPCMWWQPSSTKP
>Bv_eztu
MGNHTCCNKQKVKRGLWSPEEDEKLISYITTYGHGCWSSVPRLAGLQRCGKSCRLRWINYLRPDLKRGSFSPQEATLIIDLHRILGNRWSQIAKYLPGRTDNEVKNFWNSSIKKKLLSHVAVAVSTTTPNIISNDFHLNYLPNTTSSNNFLSHDHDFGGLTTFSPSLNNSINDMIFTSQQDYDHQISNVNQFSPRISGIQTFDHPSEVILNHYFIPHNDLDNMVPPLTTSYDQLLSSSSSSSSFQHLLNEVGIISDHHVNDHPFSCPQSSSVYNPSSSIDDDQAIMMSRMKLKKMMLMMGVPTMPKLETITSFEEEVCNNIPSSLTSHHDSYNDVSKSSPLVVSSCMSSNQVMEYYDMDDNHVIIPSLPSSSSSSSSPPLPRPSSSSSLGPAAAATTALPCGGSQVLINPSSSCWNA
>Bv_qzms
MMQEQRISSVNLLENSNPSIFMCSVLSSPPPIAAIDRFLRGDRDAISSRFTQSKSETTPTNTTNAVTETTISTTMYHDYFTNFSSSSNDSISKNPNFIYGVGNSIICPNSTMHDINFVDNLFVDHEVESLNSSEISDDEEIIIDVDEEDFLVSEISWKYRERKGKACIKGQWTIEEDRLLKLLVKTYGVRKWALIAEKMVGRAGKQCRERWHNHLRANIKKNAWTEEEERILVAAHERFGNRWAEIAKLIDGRTENAIKNHWNATKRRQSSRRKHNKKFESEGENNQSFILQDYINNKYYSCKTTPNPNITTIMMDTNTTFSTASPSSISTTVSSDVENPYTTFLEDCIEDESASSLATIMNPPTQEMLFMQTIFWTHDDSSVGLVNSENYQVQPQVQEISMQLSDHLMMITDENSDNNNNSFNSDRFIFHLLHGGAPQQAVSDECIINNNQSDDLMEEMVVEVALYQRKDMDLFEMINSF
>Bv_ksge
MVQEEIRKGPWTEQEDLQLVCFVGLFGDRRWDFIAKVSGLKRTGKSCRLRWVNYLHPGLKRGKMTPHEEKLVLELHSQWGNRWSRIARRLPGRTDNEIKNYWRTHMRKKAQEKKQETSPSSSSSTSTTSNSFSSSNIRAVNSKIATETTESFDSTVPDISALQGKKYQKDESEEEEYYSMDDIWKDITSEEPIKPVFSGYSDRPPMASPLWEYCPDTLWRMEGDESKMFFSPSDQFVTSYQHENMSLTG
>Bv_qzfy
MMREENLRKGPWYEEEDERLKAFVAVLGARRWDSVARISGLRRSGKSCRLRWLNYLRPFLKHGPITPEEEHVIVKLHERWGNKWAKIARRLPGRTDNEIKNYWRTHLRKNMQMKISLPHNSTSSKSPSNNIWTVELSSSSDHTNNYSIQSDASLKEGDTITPEISSNTDNITSCTDETIGAISGHSSSYNNDDHQKGLISDCMITNSPYEDRLSDWINLLLKDEETDKCSSSELRLDCPKSWCLGDDSAWDFLDTKWDIDLFNM
>Bv_dxny
MGRAPCCDKNGLKKGPWTPEEDQKLLDYIQKHGYGNWRTLPKNAGLQRCGKSCRLRWTNYLRPDIKRGRFSFEEEETIIQLHSILGNKWSAIAARLPGRTDNEIKNYWNTHIRKRLLRMGIDPVTHSPRLDLLDLSTILSNSSFYNNTTSSSSHSQMNNMSRLLGFSNLVNPNELLKVATSILSNQRQNPNSSLYQDFQGNDFTSNAQMQNNFNNPMLQTTQIQTPIINPIPTCTTMTTTATATTATTATTATTGAGAIATDIDTHPCVPIYDEAQLMEPNFEQYSTNITNFDAQNLNQWQNHGLSMPDGLVNYQPTSFDYYGSHQSFIDPSLSDNSTFQSYNVHQNYMSYGPSVMSTPSSSPTPLNSSSNSTTYVNSSGTEDERESYCSEMNKFEIHDILDVKQFLLA
>Bv_zguf
MGRAPCCDKEGLKKGPWLPEEDQKLVDYIQKHGPGNWRTLPKKAGLERCGKSCRLRWTNYLRPDIKRGRFTFEEEEAIIQLHSVLGNKWSAIAAKLPGRTDNEIKNYWNTHIRKRLLRMGIDPVTHTRRFEFLDLPSILNNHSSLLQNYSSDNNNNNNNNNNNQLNLLKLLGLQSLVNPTNLLGLASLLSTNQNQNTNFLLQNILANQQIPNPCDQILQNQFINNNNNPILNSSISPVHNNFADFGDARMMKSSFINQEQGQYQDNYCNFDAIQQTNPLLNNNEWQNNVSTSMLSLEGEGHVQDMMDSLLDTLSLNNNVATNGGSHDGQRLPSLFSTPSTSQQTPPLSASNSAAYQPNSSSNTSSEDENNEIDSYCQNLMNFDVPIGLFDSNNNNV
>Bv_khqq
MGRAPCCDKANVKKGPWSPEEDATLKAYIEKYGTGGNWIALPQKIGLKRCGKSCRLRWLNYLRPNIKHGGFTEEEDNIILSLYISIGSRWSIIAAQLPGRTDNDIKNYWNTRLKKKLLGRKRQQQQQNGCKDELSSSALERLQLHMQLQSQQGLQNSLSLFNNHHTILPKLHPLIQDKLIQNNLHSLNSQMIQYPNYNGLDFLDHTSSNLVHLQEDHTKNNNDNNNNNNNSNKGIIIVNKEQVIEELESSSLNGSASSGSSNLVNNNNSNDNNNNNNNNNNNEVMKNSNIGKYVDLKPDVYTTGMQRVLSFQAELNELLASDKVGNIEFEGINSWWSNDSSSTISWDASNVVLQSDNTSTMLYNQDYA
>Bv_jxgt
MEDSGGNSSDNEMKSSSSCPRGHWRPAEDEKLRKLVEQYGPQNWNSIAEKLQGRSGKSCRLRWFNQLDPRINRKPFTEEEEERLLTAHRIHGNKWALISRLFPGRTDNAVKNHWHVIMARMQRERSKQQSSKRGLITSSISSTTSSTHDFLSKAQKSQNNNYGSLKSANQRMFKFEQHSNKERKLITSTNGNTSTMACWSFAPPIISMEKYRASSSTSTQQPQCLLGNWLGNSTSSAIFEHSNGFTTSRFCGSSSILLDGSPCGGFSSYGVNYYSDQNKVVPSSSYGPLHGQSQTTTTTTTTTTMRRSSLLERSEKKEEEGGERVDGGRAMVTTTKEINFIDFLGVGISS
>Bv_gjwr
MGRSPCCEKAHTNKGAWTKEEDDRLIAYIKAHGEGCWRSLPKAAGLLRCGKSCRLRWINYLRPDLKRGNFTEEEDELIIKLHSLLGNKWSLIAGRLPGRTDNEIKNYWNTHIKRKLLNRGIDPITHRILNEVTSHHHEYSHSSSPSHSPSPTTTPNSTTTTTTISFSAPITIPKKEDVFDMKDDNFNQEPRLEKCPDLNLDLRISPPYQQQNHESLKTGTRICFTCSLGMESSQDCNCSQTIVGCSTTSSNGNSICYDFLGLKNNGALDYRSLEMK
>Bv_krez
MAADRIKGPWSPEEDELLQKLVQKHGARNWSVISKSIPGRSGKSCRLRWCNQLSPEVEHRPFSTEEDEIIVRAHAQHGNKWATISRLLNGRTDNAIKNHWNSTLKRKFSSIVAGDEIYRPEKRPEISFSPPLSPSESDVSDSGVGYLPTVVEERENQENDPLTALTLSLPGIIEEHPSKSESTQEETRKVDVVGCESVKETMSFGPELMAVMQEMIKKEVRNYMMEAERSGVSFDEYSARNAVVNRFCNGHIH
>Bv_ezhe
MILNKGGGTAKEEVCGGSNGGVLKKGPWSAAEDAVLVDYVKLHGEGNWNAVQRNTGLQRCGKSCRLRWANHLRPNLKKGAFSSHEERLIIDLHAKLGNKWARISAHLPGRTDNEIKNYWNTRVKRRIRQGLPLYPNDLPTPPPPYNPPTLPLSLPKTPPPTLSLFNPISLSSSVFSLHHPPPLLPSQTLKRCSQQNSFMGNPVFSPSQMGPFQISPMGFGFDPGRKLDFGFGSPSFELPSNQFSQNVTSNYVEEVEDDDEKVNPNNVGLSNSGLLDDLLQEAQVKVGLKRDREQDCGLQWDISSSENSSTGNKKEELEDQLINIDSQDLSNILELIPSLVQAPSWCNESGGESSAPQSSAVSTDDNCNVFDDQMPQPPSFAAMNNTSFEDDDGDDWNPGFYNWDNLPRIC
>Bv_cwtt
MEAYMGMSWGMMGDDGWRKGPWTAEEDKLLIEYVNLQGEGRWNSVARLTGLRRNGKSCRLRWVNYLRPDLKRGQITPHEESIILELHAKWGNRWSTIARSLPGRTDNEIKNYWRTHFKKKEKTPSNNVEKSKTRLLRKQQFQQQYKNQQQHQQQVQQQQHFTSMDMKKIMSLLVDENETKVPTTSLPLPRQSEMATNMYYPTNNTTEEQEILSFMLSSNVSTEDHLCLGALWNIDDNFQGAK
>Bv_nqis
MGRPPCCDKEGVKKGPWTPEEDILLVSYIQEHGPGNWRAVPTNTGLLRCSKSCRLRWTNYLRPGIKRGNFTDQEEKMIIHLQALLGNRWAAIASYLPQRTDNDIKNYWNTHLKKKLRKSQSNHHQQSSRSDGFTSSPSSPENHSSSSRGQWERRLQTDIHLAKQALCDALSSMDQKTSNNNSLPDLMNTTSKISLHSNPKEGQTASSIYASSTENIARLLQGWTKKSSKKEQSSSLCSTREVDYDHEQKPKISNDHQFTNNEAFQSLFGTIESSESPYSDFSQAVSPEASFFEHESKPLCDGGRGTLSVLEKWLFDECSIQHCGPQSQDQDLIDMPLQETADFV
>Bv_crae
MGRSPCCAKEGLNKGAWTAMEDKILIDYIKTHGEGRWRNLPKRAGLKRCGKSCRLRWLNYLRPDIKRGNITPDEEELIIRLHKLLGNRWSLIAGRLPGRTDNEIKNYWNTNLSKRLNQCNNQAPNTLTTYHKKLQKDQKNKKPISIDQHKQTLESNVVRTKAVRCTKVFITPEPQPQQHILHANNITDVAAANHSSMVYNEDDSSLGLDEDYNLSSDFMMEDFNMGDFNLISELLTTNYSDVCDFSTECSNNASDLSPNSPEQPFVFSQELLEDWLGDQQVM
>Bv_entg
MDVNMRSSTHSTKSANSQSSEDESDLRRGPWTVEEDLSLINYIATHGEGRWNSLARCAGLKRTGKSCRLRWLNYLRPDVRRGNITLEEQLLILELHSRWGNRWSKIAQYLPGRTDNEIKNYWRTRVQKHAKQLKCDVNSKQFKDTMRYLWMPRLVERIQAANGVQPTATASTSGGSSITTATGRPAMGYSENFIHAPVNSNFTPENSANSSESFGNQVSDFGDYYGIPVNNQSVSQDYFQGEQVGYGGDYSLTSPNCAYLNNQGMSFQSVDNVMDQNNQQQWDNFGLGDTTDNLWNVDDIYVLQQQFSNM
>Bv_ohkk
MKERQRWTTEEDTILGAYVKQYGPREWHLVSQRMNTPLDRDAKSCLERWKNYLKPGIKKGSLTEEEQRLVIRLQAKHGNKWKKIAAEVPGRTAKRLGKWWEVYKEKQQRAKKDAGKCLEPIEEGKYNHILETFAEKLVKERTPPGPPFLMATSNGGFLHSGDHTPPSVPPPPSVPATTTMLPPWLSTSNGGRLPSSPSVTLSLSSSTIPTPTPTPVAWLPQERGPYNIDNSPLMLGCLPPCTGGPPEQMLLSELMDCCRELEEGHRALAAHKKEAAWRLKRVELQLESEKGSRKREKMEEIEAKIHALKQEEKASIERIEAEYREQLAGLQRDAEAKEQKLAEQWAAKHMRITKLLEQMGCRSRLSEQN
>Bv_knac
MGVTMKKTNHNKNNLKPTSKPTYSPALELCLSNPKPEYEITKMGLQKLSSVPQMEVLRGQKCHENHEVIVIKKENNGASKLCSRGHWRPAEDAKLKQLVLQFGPHNWNLIAEKLDGRSGKSCRLRWFNQLDPRINKRPFTEEEEERLKTAHKMYGNKWAVIARLFPGRTDNAVKNHWHVMKAREEREKSSFFTRKRNHIKCESTISNNNNNDNNNYNMGDESGGASTCTELSLSTISGPDPGMGVNCGYGCLGGISYNQVCQQQHHQPCNSDSQKGTIVEGLCTLARKGPNCFDNTIGKKATEMCRVELCGQSDTYSEASGSGDSVVNSGLSSIVVGKFNYNLPFINFLGLKAT
>Bv_qcwx
MGRSPCCDDISELKKGPWTPEEDEKLVSYIQNHGHGSWRALPRAAGLNRCGKSCRLRWTNYLRPDIKRGRFTEEEEDMIIKLHSVLGNKWSRIAAHLPGRTDNEIKNYWNTHLRKKLLQMGIDPVTHKPRTDLNILSNLSQLFSTSPNLSTLMNPWNINNALRIQPNVAAEVAKLQVLQNIFQILNTSNNTSSSLPNMDQTMPLNLGYPNVNGFGNLNNTNNAMCSTSQGFCHVPNYVGPNQTIVDELYPNLDSNNSNKSLSISTSTYETLDENRLPSLVNISPEASTVNQIESNTNSTNGSSAAFTPTTADFFEGWEKLLDDGNSDFWKEFIN
>Bv_swwi
MAPKMALKKGDEIIGKRKIVNKGAWTAEEDTKLSDYIQKYGAKQWKTVALKAGVNRCGKSCRLRWLNYLRPNIKRGNISDEEEDLIRRLHKLLGNRWSLIAGRLPGRTDNEIKNYWNSHLSKKVNKKESKSEFQATPAGTTPPSEEMREENVENEDTEINIDMNDLFHFSSEGTYGLDWIDKFLQIDEQGA
>Bv_oyjz
MFKRGPWTPEEDQKLLHFIRNNNGHPGNWKSLPQVAGISRCGKSCRLRWTNYLRPDIRRGPFSEEENETVIQLHGLLGNRWAAIAARLPGRTDNDVKNHWNSHLRKRKTINVYPETTPSKSHTTRHMVQWESIRLETEARLSLESLYNPSGYSRTNSDHFFSMWNSEVGESFRKIQNARPLKIDRVSPSSEACSGVTGQVPQHVGVKTEQQQRTDSGSVASGDTSDTAMNMLLDSPTSE
>Bv_sjwa
MGLRSSEKPTKKHKKGLWSPEEDQRLKDYILQYGISCWSSVPLIAGLQRNGKSCRLRWINYLRPGLKRGMFSTQEEKLILTLHQTLGNKWSQIAKHLPGRTDNEIKNYWHSYLKKRASISRDAEATYTEPKFADISNTEENDFLVNQRNTSFESGEQVQSHESFLPKLAFADWLPISNNVGQNGLINYQLTSEKTGFDCTAEKQDEFLNGFGYINEAGSSSSSDKFCEDGGDDLRKGMLDSPFRFKDQSALGSDFIDFSAGDMLYSGYYYMSNSGIYS
>NtMYB1
MVRAPCCEKMGLKKGPWIPEEDQILISFIQTNGHGNWRALPKQAGLLRCGKSCRLRWTNYLRPDIKRGNFTKEEEETIIQLHEMLGNRWSAIAAKLPGRTDNEIKNVWHTHLKKKLKDYKPPQNSKRHSKSKNHDSKGPTTSESSNNSDLTIINTQKHIDSPVLAPNSPQISSSTEMSTVTLVDDHQMVVIKQEVMESSEYFPEIDESFWTDELTTDNNWSSTDHVMVAANQELQVQLPFSSFKEENVDILATKMEDDMDFWYNVFIKTDDLPELPEF
>OsC1
MGRRACCAKEGMKRGAWTSKEDDVLASYIKSHGEGKWREVPQRAGLRRCGKSCRLRWLNYLRPNIKRGNIDDDEEELIVRLHTLLGNRWSLIAGRLPGRTDNEIKNYWNSTLSRKIGTAATAAAGSRGGSTPDTARATDAASSSSVVPPGQQQQPASRADTDTATAAAAAAATTTTVWAPKAVRCTRGFFFHDRETAPLAAAAPAPAGELGDGDDVDCDYYCSGSSSAATTTSSSSLPAVVEPCFSAGDDWMDDVRALASFLDTDDAWNLCA
>LjTT2a
MGRSPCCSKQGLNRGAWTAQEDQILRDYVHLHGQGKWRNLPQSAGLKRCGKSCRLRWLNYLRPDIKRGNISRDEEELIIRLHKLLGNRWSLIAGRLPGRTDNEIKNYWNTNLCKRVQDGVDVGDSKTPSSQEKNNHHDQKAKPQSVTPSVFSSSQPKNNNVIRTKASKCSKVLLRDPLLPCPPMQTQSDDFIAKLLEEAEGEPLLSAVANDFTSGDEDGVLSFDPCGNEKELSTDLLLDLDIGEICLPEFINSDFSYVCDFSYNTHEDLMLFSENTLVQAQKYLGDETNLVNNCFNEEKDNGC
>VvMYBF1
MGRAPCCEKVGLKKGRWTAEEDEVLVKYIQANGEGSWRSLPKNAGLLRCGKSCRLRWINYLRADLKRGNFSEEEEEIIIKLHASLGNRWSMIAGQLPGRTDNEIKNYWNSHLSRKVHSFRRLTNEGPSMVIDLAKVTTAHKRKVGRTSRWAMKKNRSDKSIREDVNKSSLEKPKGDDDGNGVIAEKETRSETMTGDLYAQVNEEENPELMASHLLGCGGRMFGEGSETFGPFRVPEVEGLCFSENMESGVLVDGGGVVSSGTEERASGATCSNKTTPFGGDVEGRNLSSDNGDQTVDQWPSCSSPTSYFDDWNWESSAVNGQELWDEKEEMLSWLWEDSDGGEVECETFGGDLDCEKQDAMVAWLLS
>SlMYB12
MGRTPCCEKVGIKRGRWTAEEDQILTNYIISNGEGSWRSLPKNAGLLRCGKSCRLRWINYLRSDLKRGNITSQEEDIIIKLHATLGNRWSLIAEHLSGRTDNEIKNYWNSHLSRKVDSLRIPSDEKLPKAVVDLAKKGIPKPIKKSSISRPKNKKSNLLEKEALCCTNMPACDSAMELMQEDLAKIEVPNSWAGPIEAKGSLSSDSDIEWPRLEEIMPDVVIDDEDKNTNFILNCFREEVTSNNVGNSYSCIEEGNKKISSDDEKIKLLMDWQDNDELVWPTLPWELETDIVPSWPQWDDTDTNLLQNCTNDNNNYEEATTMEINNQNHSTIVSWLLS
>SlBLIND
MGRAPCCDKANVKRGPWSPEEDAKLKDFIHKFGTAGNWIALPQKAGLRRCGKSCRLRWLNYLRPNIKHGDFSDDEDRVICNLYANIGSRWSIIAAQLPGRTDNDIKNYWNTKLKKKLMGLIIPNNNSSSSYNNNNNNYQKKLPYFPSTSLHQAQQNLGPFITGPEQPIIIPAAQQNNLFTNNNNNLMMIANNLQNYPNFGATNYNLQNYPNFGEVASCSSSDGSQMSFGTNKDIINIKREEIMSFGGHHDGAIYEEINNNQQFNFGYFGNTMQEIATSCCTNGNSGSTTNSSNNFLLYNNDENCNKSNEIGMFYY
>AmPHAN
MKERQRWRPEEDALLRAYVKEYGPRDWHLVTQRMNKPLNRDAKSCLERWKNYLKPGIKKESLTQEEQILVINLQAKHGNKWKKIAAEVPGRTAKRLGKWWEVFKEKKQREEKDNKKITEPIEEGKYDRILETFAEKIVKERVVSRIITMPPTSNSGFLQNDPSPHSAQSVLPPWLASSSMTTTIRPQSPSVTLSLSPSVVPPAPAIPWLHPDNTTHGPSNLSSLGVVAPFMGENHIVPELLECCRELEEGQRAWAAHRKEAAWRLKRVELQLESEKACRRREKMEEIEAKMKALREEQKASLDRIEAEYREQLAGLRREAEVKEQKLAEQWAAKHLRLTKFLEQTGYRSIAGELNGR
>ZmRS2
MKERQRWRPEEDAVLRAYVRQYGPREWHLVSQRMNVALDRDAKSCLERWKNYLRPGIKKGSLTEEEQRLVIRLQAKHGNKWKKIAAEVPGRTAKRLGKWWEVFKEKQQRELRDSRRPPPEPSPDERGRYEWLLENFAEKLVGERPQQAAAAPSPLLMAAPVLPPWLSSNAGPAAAAAAAVAHPPPRPPSPSVTLSLASAAVAPGPPAPAPWMPDRAAADAAPYGFPSPSQHGGAAPPGMAVVDGQALAELAECCRELEEGRRAWAAHRREAAWRLKRVEQQLEMEREMRRREVWEEFEAKMRTMRLEQAAAAERVERDHREKVAELRRDAQVKEEKMAEQWAAKHARVAKFVEQMGGCSRSWSSATDMNC
>TaPIMP1
MDMDKEYYKACMGMEAPPMSPAGLSAVTTEVAMAAATASEDEGDLKRGPWTAEEDMLLVDYISKHGEGRWNSLARCAGLRRTGKSCRLRWLNYLRPDVRRGNITPEEQLLILDLHSRWGNRWSKIAQRLPGRTDNEVKNYWRTRVQKHAKQLHCDVNSDRFRDVVRQVWMPRLLERIQAESSSSAAAAAGVGVPALTRAMSSPAGASQYHCFDHASSGEPSRKVAVTMSPDTSSTLRSSLSPAETSHGAHFPAWGAATTTANVDGSMMQCAGPEAGAIGGDHYVIHGDSLSGSWSELLAATDIPDFEFGNFDDNLWSLEDIYC
>PhMYB1
MGRSPCCDKVGLKKGPWTPEEDQKLLAYIEEHGHGSWRALPAKAGLQRCGKSCRLRWTNYLRPDIKRGKFTLQEEQTIIQLHALLGNRWSAIATHLPKRTDNEIKNYWNTHLKKRLVKMGIDPVTHKPKNDALLSHDGQSKNAANLSHMAQWESARLEAEARLVRQSKLRSNSFQNPLASHELFTSPTPSSPLHKPIVTPTKAPGSPRCLDVLKAWNGVWTKPMNDVLHADGSTSASATVSVNALGLDLESPTSTLSYFENAQHISTGMIQENSTSLFEFVGNSSGSSEGGIMNEESEEDWKGFGNSSTGHLPEYKDGINENSMSLTSTLQDLTMPMDTTWTAESLRSNAEDISHGNNFVETFTDLLLSTSGDGGLSGNGTDSDNGGGSGNDPSETCGDNKNYWNSIFNLVNSSPSDSAMF
>GhMYB25
MGRSPCCEKVGLKKGPWTPEEDQKLLAYIEQHGHGSWRALPLKAGLQRCGKSCRLRWINYLRPDIKRGKFSLQEEQTIIQLHALLGNRWSAIATHLPKRTDNEIKNYWNTHLKKRLTKMGIDPVTHKPKTDALGSTTGNPIDAANLSHMAQWESARLEAEARLVRESKLVPSNPPQSNHFTAVAPSPTPATRPQCLDVLKAWQGVVCGLFTFNMDNNNLQSPTSTLNFMENTTTLPMSSSSSVNGMFNENFGWNSSINPCESGDILKVEYGSDQIPELKERLDHPMELHEMDCSSEGTWFQELFGFNGL
>AmMIXTXA
MVRSPCCDKVGVKKGPWTVDEDQKLLAYIEEHGHGSWRSLPLKAGLQRCGKSCRLRWANYLRPDIKRGPFSLQEEQTIIQLHALLGNRWSAIASHLPKRTDNEIKNYWNTHLKKRLTRMGIDPVTHKPHTHNILGHGQPKDVANLNHIAQWESARLQAERRLVRESRLAQNNNKIGTIQRRLTWPLCLDNEQSNHYHSALLNSTSAVGLNQDNSFTNYSARPDNNNIYDDYEVNNIMGMIEFNNNSNYFADSLRLPGFVEGITDISSSNIVLGAGVLPSNSDNVVGYFEENWSSVLNNVASSSSMDSPDVLVNASSSYKMY
>AmML1
MGRSPCCDKVSLKRGPWTPEEDQKLLSYIQEHGHGSWRALPSKAGLQRCGKSCRLRWSNYLRPDIKRGKFSLQEEQAIIQLHAFLGNRWSAIATHLPKRTDNEIKNYWNTHLKKRLTKMGIDPMTHKPKSHDVLGCGQPKVVANLSHMAQWESARLQAEARLVRESRLVSHHYHSQLLNRATAITHPTLPPCLDVLKVWHGAWTTRPGKDIITSAMFNGFFASNNGNLESPTSILKSSDNMLNASTSVGLLHENPFITDMSYVGKPSNVYEDWVKGIMDNSNELNKIIEPIDSTHYVAHDDDSIGFPGFMEGSTNLVTSTVRTNGPDDDNVVGVFEENDINYWRNVLNVVNSPMGSPVF
>AmML2
MGRSPCCDKVGLKKGPWTPEEDQKLLAYIEEHGHGSWRALPARAGLQRCGKSCRLRWTNYLRPDIKRGKISLQEEQTIIQLHALLGNRWSAIATHLPKRTDNEIKNYWNTHLKKRLAKMGIDPVTHKPKSDTLMSNDGQSKNAANLSHMAQWESARLEAEARLVRQSKLQPPSANSFQASTSNPVQKSMGQARCLDVLKAWNGVVWGKNDEAAGVSVTVTTGIVGELGSPTSTLSSAAGTNGIMKEESEEEWKQMPENRDEIGNATPFTSNWESEQVALNSSEACSSREFRGKLYGLVTECFLCRWRGMRIVG
>TaMYB38
MGRSPCCEKEGLKKGPWTPEEDQKLLSYIEQQGHGCWRSLPAKAGLQRCGKSCRLRWTNYLRPDIKRGKFSLQEEQTIIQLHALLGNRWSAIATHLPKRTDNEIKNYWNTHLKKRLAKMGIDPVTHKPRSDVPGWQXGGGGAEGAAGAQHAKAAAHLSHTAQWESARLEAEARLAREAKLRALAASASSSAQYLSAAHAAAPGLDSPTSTLSFADSAALASVLEAHSAAAAARAAMQPMQAYEEACKDQNWGDADAADA
>PhAN2
MSTSNASTSGVRKGAWTEEEDLLLRECIDKYGEGKWHLVPVRAGLNRCRKSCRLRWLNYLRPHIKRGDFSLDEVDLILRLHKLLGNRWSLIAGRLPGRTANDVKNYWNTHLRKKLIAPHDQKQESKNKAVKITENNIIKPRPRTFSRPAMNNFPCWNGKSCNKNTIDKNEGDTEIIKFSDEKQKPEESIDDGLQWWANLLANNIEIEELVSCNSPTLLHEETAPSVNAESSLTQGGGSGLSDFSVDIDDIWDLVS
>PhMYB3
MAPDDRGMKNGGASTGRSNGAGSSRQVLKKGPWTAAEDSILMEYVKKHGEGNWNAVQRNSGLMRCGKSCRLRWANHLRPNLKKGAFTVEEERIIIELHAKLGNKWARMAAQLPGRTDNEIKNYWNTRLKRRQRAGLPIYPQELQQQNQHENNNQPHSLLSSSYDPQNSTNYNSPSLSLLDIFNPSTMKPSITQQFPINTPSLCLPSTNNNNIFRNTPKGLSLTLPSSMRNSQFSSLPNNNFTQGLSSNSIQLPPFQHNYPNFNINRPFTGISSNPNGLICGMGINTINYPSGQSSMPVTASSSENTGSDFGSSDNANNYANTNGLSRGNSGLLEDLLEESQTLNRPGMKIEDNFLDLKEDQEADYKGKSMLWEDYGLVEDAEEAILTEESAYSFAHGVDHVAQNKNSESSSPHSPPNSSSGIFMKKEDSFHGTNQADDDIMCLLDNFPLAVPVPEWYEDEDDKNNCNGQSSNVTNCDHIAENQAEDSKSPALTLNSGTRNHDWEFGGCCWNNMPSFC
>PhMYB2
MGRAPCCEKMGLKKGPWTPEEDQILVSYIEKNGHGNWRALPKLAGLLRCGKSCRLRWTNYLRPDIKRGNFTREEEDTIIQLHEMLGNRWSAIAARLPGRTDNEIKNVWHTHLKKRLKNYQPPQNSKRHSKNNHDSKAPSTSKMLDNSESFSTIQENINEPMTGPNSPQRSSSESSTVTADSLAATDVTNDDQTFIKHEEMDSYENFPEIDESFWTEDLSMGDNLDLDMEVAGEKSQVQFPYSHDMKEQSVDMVGAKLEDDMDFWYNVFIKAEDLLDLPEF
>LeANT1
MNSTSMSSLGVRKGSWTDEEDFLLRKCIDKYGEGKWHLVPIRAGLNRCRKSCRLRWLNYLRPHIKRGDFEQDEVDLILRLHKLLGNRWSLIAGRLPGRTANDVKNYWNTNLLRKLNTTKIVPREKINNKCGEISTKIEIIKPQRRKYFSSTMKNVTNNNVILDEEEHCKEIISEKQTPDASMDNVDPWWINLLENCNDDIEEDEEVVINYEKTLTSLLHEEISPPLNIGEGNSMQQGQISHENWGEFSLNLPPMQQGVQNDDFSAEIDLWNLLD
>AmMYB308
MGRSPCCEKAHTNKGAWTKEEDDRLVAYIRAHGEGCWRSLPKAAGLLRCGKSCRLRWINYLRPDLKRGNFTEEEDELIIKLHSLLGNKWSLIAGRLPGRTDNEIKNYWNTHIRRKLLSRGIDPTTHRSINDGTASQDQVTTISFSNANSKEEDTKHKVAVDIMIKEENSPVQERCPDLNLDLKISPPCQQQINYHQENLKTGGRNGSSTLCFVCRLGIQNSKDCSCSDGVGN
>LeMYB27
MGRSPCCEKAHTNKGAWTKEEDERLISYIRAHGEGCWRSLPKAAGLLRCGKSCRLRWINYLRPDLKRGNFTEEEDELIIKLHSLLGNKWSLIAGRLPGRTDNEIKNYWNTHIRRKLLSRGIDPTTHRSINDPTTIPKVTTITFAAAHENIKDIDQQDEMINIKAEFVETSKESDNNEIIQEKSSSCLPDLNLELRISPPHHQQLDHHRHHQRSSSLCFTCSLGIQNSKDCSCGSESNGNGWSNNMVSMNIMAGYDFLGLKTNGLLDYRTLETK
>ZmC1
MGRRACCAKEGVKRGAWTSKEDDALAAYVKAHGEGKWREVPQKAGLRRCGKSCRLRWLNYLRPNIRRGNISYDEEDLIIRLHRLLGNRWSLIAGRLPGRTDNEIKNYWNSTLGRRAGAGAGAGGSWVVVAPDTGSHATPAATSGACETGQNSAAHRADPDSAGTTTTSAAAVWAPKAVRCTGGLFFFHRDTTPAHAGETATPMAGGGGGGGGEAGSSDDCSSAASVSLRVGSHDEPCFSGDGDGDWMDDVRALASFLESDEDWLRCQTAGQLA
>ZmP
MGRAPCCEKVGLKRGRWTAEEDQLLANYIAEHGEGSWRSLPKNAGLLRCGKSCRLRWINYLRADVKRGNISKEEEDIIIKLHATLGNRWSLIASHLPGRTDNEIKNYWNSHLSRQIHTYRRKYTAGPDDTAIAIDMSKLQSADRRRGGRTPGRPPKASASRTKQADADQPGGEAKGPAAAASSPRHSDVVNPGPNQPNSSSGSTGTAEEEGPSSEDASGPWVLEPIELGDLVWGEADSEMDALMPIGPGGTTRLPSKGLARSAERPRWTTCSTWTGMASRPICGAGRSRTSTARSCGRPPSRWKLLLLLLLRRRPAPRTIASWRRSRLGSCPTRSDGSGHRTDQTDQPRWPGHMVDAASRRCSCVQFFFLFCRFCS
>ZmPL
MGRRACCAKEGVKRGAWTAKEDDTLAAYVKAHGEGKWREVPQKAGLRRCGKSCRLRWLNYLRPNIKRGNISYDEEDLIVRLHKLLWSLIAGRLPGRTDNEIKNYWNSTLGRRAGAGAGAGGSRVVFAPDTGSHATPPAAGSREMTGGQKGAAPRADLGSPGSAAVVWAPKAARCTGGLFFHRRDTHTPHAGGTETPTPMMAGGGGGEARSSDDCSSAASVSPLVGSSQHDPCFSGDGDGDWMDDVRALASFLESDEEWLRCHTAEQLV
>TaMYBA6
MEDEILVSYINDHGEGKWGSLPKRAGLNRCGKSCRLRWLNYLRPGIKRGNISDDEEELIVRLHRLLGNRWSLIAGRLPGRTDNEIKNYWNTTLSKRNLQSHGAGCSNHPQAKPPAARRTPCPRARAAARYGPRRCGAPPRCWRQQRGFTSRAVRRRSTSRRRISWVTACPSARSTSIWRASSWAS
>NtMYB2_LBM1
MVRAPCCEKMGLKKGPWTPEEDQILVSYIQTNGHGNWRALPKLAGLLRCGKSCRLRWTNYLRPDIKRGNFTREEEDSIIQLHEMLGNRWSAIAARLPGRTDNEIKNVWHTHLKKRLKNYQPPQNSKRHSKNNLDSKAPSTSQTFNNSDNFSNIQEDINGPVTGPNSPQRSSSEMSTVTVDSTAMTTITIDDQNMFKQLDEMDSSENFIPEIDESFWTDDLSTSDNSTFGMEGTGGELQVQFPFSSVKQESMDMVGAKLEDDMDFWYNVFIKSGDLLDLPEF
>AmMYB305
MSLWGGMGGGWGMVEEGWRKGPWTAEEDRLLIDYVQLHGEGRWNSVARLRGLKRNGKSCRLRWVNYLRPDLKRGQITPHEETIILELHAKWGNRWSTIARSLPGRTDNEIKNYWRTHFKKKTKLQLTVRRRQRTES
>AmMYB306
MGRPPCCDKIGVKKGPWTPEEDIILVSYIQEHGPGNWRAIPSNTGLLRCSKSCRLRWTNYLRPGIKRGDFTEHEEKMIIHLQALLGNRWAAIASYLPHRTDNDIKNYWNTHLKKKLEKLQSPENGKCQDGNSSVDSDKSVSKGQWERRLQTDIHMAKQALCDALSLDKTSSSTDDPKLSTVQTTQPRPFQASTYSSAENIARLLENWKKKSPVNASSTSQAGSSESTTTSFNYPSVCLSTSSPSEGAISTNFISFNSSNSDILEDHDQAKFEAATNGVNFQDESKPILDNQMPLSLLEKWLLDDSAAVAQGQDVDF
>AmMYB315
MGRSPCCEKAHTNKGAWTKEEDDRLVAYIRAHGEGCWRSLPKAAGLLRCGKSCRLRWINYLRPDLKRGNFTEEEDELIIKLHSLLGNKWSLIAGRLPGRTDNEIKNYWNTHIRRKLLSRGIDPTTHRSINDGTASQDQVTTISFSNANSKEEDTKHKVAVDIMIKEENSPVQERCPDLNLDLKISPPCQQQINYHQENLKTGGRNGSSTLCFVCRLGIQNSKDCSCSDGVGN
>AmMYB340
MDKKPCNSHDVEVRKGPWTMEEDLILINFISNHGEGVWNTIARSAGLKRTGKSCRLRWLNYLRPDVRRGNITPEEQLLIMELHAKWGNRWSKIAKHLPGRTDNEIKNYWNRTRIQKHIKQAEASFIGHINPEHSNEQASTSLLSSSCHADHAVESYSSSFNGNMGNNVQYPNHFPTESNDYFWSMEDLWSMQLPNNGG
>PsMYB26
MDKKPCNSSQDPEVRKGPWTMEEDLILINYIANHGEGVWNSLAKAAGLKRTGKSCRLRWLNYLRPDVRRGNITPEEQLLIMELHSKWGNRWSKIAKHLPGRTDNEIKNFWRTRIQKHIKQVDNPNQQNFQQKMSLEINDHHHHHPHQPSSSQVSNLVEPMETYSPTSYQGTLEPFPTQFPTINNDHHQNSNCCANDNNNNNYWSMEDIWSMQLLNGD
>LeBLIND
MGRAPCCDKANVKRGPWSPEEDAKLKDFIHKFGTAGNWIALPQKAGLRRCGKSCRLRWLNYLRPNIKHGDFSDDEDRVICNLYANIGSRWSIIAAQLPGRTDNDIKNYWNTKLKKKLMGLIIPNNNSSSSYNNNNNNYQKKLPYFPSTSLHQAQQNLGPFITGPEQPIIIPAAQQNNLFTNNNNNLMMIANNLQNYPNFGATNYNLQNYPNFGEVASCSSSDGSQMSFGTNKDIINIKREEIMSFGGHHDGAIYEEINNNQQFNFGYFGNTMQEIATSCCTNGNSGSTTNSSNNFLLYNNDENCNKSNEIGMFYY
>CpMYB10
MNQQQVKVSKNNKQVNNCEDDDDSSDLRRGPWTVDEDFTLINYIAHHGEGRWNSLARFAGLKRTGKSCRLRWLNYLRPDVRRGNITLEEQLLILELHSRWGNRWSKIAQHLPGRTDNEIKNYWRTRVQKHAKQLKCDVNSKQFKDTMRYLWMPRLVERIQASATTDDGAPPAVASSPSSAMNTACYSAAMAAGDHRRQFMLMPQYYATTTTTHNNSMIAQENSSTVASSESFGSLSSELTAEANYANYHRVINGADHQQIDSSTTSYDWQNCAVGNNGNSDQLGMGFADDRRSNEQWMMMTDDVVDNGGSSDQDNNLWNVDDVWFLQQFSSCF
>CpMYB5
MNQQQVKVSKNNKQVNNCEDDDDSSDLRRGPWTVDEDFTLINYIAHHGEGRWNSLARFAGLKRTGKSCRLRWLNYLRPDVRRGNITLEEQLLILELHSRWGNRWSKIAQHLPGRTDNEIKNYWRTRVQKHAKQLKCDVNSKQFKDTMRYLWMPRLVERIQASATTDDGAPPAVVSSPSSAMNTACYTTAMAAGDHRRQFMLMPQYYATTTTTHNNSMIAQENSSTVASSESFGSLSSELTAEANYANYHRVINGADHQQIDSSTTSYGWQNCAVGNNGNSDQLGMGFADDRRSNEQWMMMTDDVVDNGGSSDQDNNLWNVDDVWFLQQFSSCF
>CpMYB7
MNQQQVVKVSKNKQINSEDDDDSSDLRRGPWTVDEDFTLINYIAHHGEGRWNSLARFAGLKRTGKSCRLRWLNYLRPDVRRGNITLEEQLLILELHSRWGNRWSKIAQHLPGRTDNEIKNYWRTRVQKHAKQLKCDVNSKQFKDTMRYLWMPRLVERIQRAATTDDGAPPLASSASSPSSAMNTACYSTAMAAGDHRRQFMLMPQYYAMTTHSNLMIAQENSSTVASSESFGSLSSELTEANYANYHQVINGADHQQIDSSTTTSYGWQNDFAINTVGNNGNSDQLGMGSVDDRRSNEQWMMMDDVDNGGSSDKDNNLLWNVDDVWFLQQFSSCF
>HvGAMYB
MYRVKSESDCEMMHQEDQMDSPVGDDGSSGGGSPHRGGGPPLKKGPWTSAEDAILVDYVKKHGEGNWNAVQKNTGLFRCGKSCRLRWANHLRPNLKKGAFTPEEERLIIQLHSKMGNKWARMAAHLPGRTDNEIKNYWNTRIKRCQRAGLPIYPASVCNQSSNEDQQGSSDFNCGENLSSDLLNGNGLYLPDFTCDNFIANSEALSYAPQLSAVSISSLLGQSFASKNCGFMDQVNQAGMLKQSDPLLPGLSDTINGALSSVDQFSNDSEKLKQALGFDYLHEANSSSKIIAPFGGALTGSHAFLNGTFSTSRTINGPLKMELPSLQDTESDPNSWLKYTVAPAMQPTELVDPYLQSPTATPSVKSECASPRNSGLLEELLHEAQGLRSGKNQQLSVRSSSSSVSTPCDTTVVSPEFDLCQEYWEERLNEYAPFSGNSLTGSTAPMSAASPDVFQLSKISPAQSPSLGSGEQAMEPAYEPGAGDTSSHPENLRPDAFFSGNTADSSVFNNAIAMLLGNDMNTECKPVFGDGIMFDTSVWSNLPHACQMSEEFK
>AmMYBML3
MGRSPFCDKTGLKRGPWTPEEDQKLLACIQEHGHGNWRALPAKAGLERCGKSCRLRWNNYLRPDIKRGKFSSQEEQTIIQLHALLGNRWSAIATHLSRRTDNEIKNYWNTHIKKKLAKMGIDPVTHKPQRDHALSSNNAHVQSKNAANMSHLAQWESARLEAEARLARQSKLQANSECGGGSDTGGGGSDCCGDNKNYWDNILDLVNFSPSDSPIFRVF
>AmROSEA1
MEKNCRGVRKGTWTKEEDTLLRQCIEEYGEGKWHQVPHRAGLNRCRKSCRLRWLNYLRPNIKRGRFSRDEVDLIVRLHKLLGNKWSLIAGRIPGRTANDVKNFWNTHVGKNLGEDGERCRKNVMNTKTIKLTNIVRPRARTFTGLHVTWPREVGKTDEFSNVRLTTDEIPDCEKQTQFYNDVASPQDEVEDCIQWWSKLLETTEDGELGNLFEEAQQIGN
>AmROSEA2
MLNAMQKNPRGVRKGTWTKEEDILLMECIDKYGEGKWHQVPLKAGLNRCRKSCRLRWLNYLRPNIKRGCFSKDEVDLIVRLHKLLGNKWSLIAGRIPGRTANDVKNFWNTHVGKNLGVDGERRKKNVMNTKNSKETNIIRPRARTFNGLHVTWPREHGKNDAFSNVRITSTTENLDYEKQKPFHNNVASTPEEVDESIRWWSNLLETTEDELENLFEDVQQTGKMSEW
>AmVENOSA
MGNNPLGVRKGTWTKEEDILLKQCIEKYGEGKWHQVPIRAGLNRCRKSCRMRWLNYLSPNIKRGSFTRDEVDLIVRLHKLLGNRWSLIAGRLPGRTGNDVKNFWNTHFEKKSGERENTENINPKLINSSNIIKPQPRTFLKLRPKETKKQKNIRNVCTANDDKQQPLSTSGQLEEVNERIRWWSELLDFADYVD
>VvMYBA1
MESLGVRKGAWIQEEDVLLRKCIEKYGEGKWHLVPLRAGLNRCRKSCRLRWLNYLKPDIKRGEFALDEVDLMIRLHNLLGNRWSLIAGRLPGRTANDVKNYWHSHHFKKEVQFQEEGRDKPQTHSKTKAIKPHPHKFSKALPRFELKTTAVDTFDTQVSTSRKPSSTSPQPNDDIIWWESLLAEHAQMDQETDFSASGEMLIASLRTEETATQKKGPMDGMIEQIQGGEGDFPFDVGFWDTPNTQVNHLI
>VvMYBA2
MKSLGVRKGAWTQEEDVLLRKCIEKYGEGKWHLVPLRAGLNRCLKSCRLRWLNYLKPDIKRGEFALDEVDLMIRLHNLLGNRWSLIAGRLPGRTANDVKNYWHGHHLKKKVQFQEEGRKKPQTHSKTKAIKPHPHKFSKALPRFELKTTAVDTFDTQVSTSSKPSSTSPQPNDDIIWWESLLAEHAQMDQETDFSASGEMLIASLWTEETATQKKGTHSKTKAIKPHPHKFSKALPRFELKTTAVDTFDTQVSTSSKLIHVTTTE
>EgMYB2
MGMAMGIKEKASSNPHNHKLRKGLWSPEEDEKLMRYMLTNGQGCWSDIARNAGLQRCGKSCRLRWINYLRPDLKRGAFSPQEEELIVHLHNILGNRWSQIAARLPGRTDNEIKNFWNSTLKKRLKMNSATSSSNESDLSNPQDIAAGIMPSFHAQYDVLATCMDSSPAPFPPMDNISAPNQFDPFPTLNNRCDTWEGVGFFTFPSGIAPVSMGDDSSYLNLEHAKVGLLGSEFSVPPLASSTTTTEENNYRSIGCGMDGKGENSFSNNNDSCFSNTTTASFKAEDDMSGFGNNLQAANLRIGEWDLEGLMDDLPSFPFLDF
>PtMYB1
MGRQPCCDKVGLKKGPWTAEEDRKLVNFITLHGHGCWREVPKLAGLLRCGKSCRLRWTNYLRPDLKRGLLSESEEKLIIDLHAAIGNRWSRIAAQLPGRTDNEIKNYWNTRIKKKLRQMGIDPVTHKPLTQMQMQSTPAQTLLLQENDTEQKQQEQHNEPDPDQNQSSNGTVETLVSRAREPHDDIEPLQNFNMEDSNFNMEDSMQLFNVCSPTSGISLSGRTEEVDSDDSDQVSKSFGNGSSTHSQYIGRESSGVKAECGLSGWDQMAGVLGDPLSEWNVDLESWAAGLDATAASASAWIQQLPDCQWNDFQGDFEICSSKSCPETLQRLGPFLDDDEL
>PtMYB4
MSCTTGGLSSPVSKPKLRKGLWSPEEDDKLINYMMKNGQGCWSDVAKQAGLQRCGKSCRLRWINYLRPDLKRGAFSPQEEHWIIHLHSILGNRWSQIAARLPGRTDNEIKNFWNSCIKKKLKHLSASTNNSKSISAPNRTSTMNSSITPFSESSAEPLEVMATRYQPSNAFNHEVPTAENQFCIPDVLALRHEQVQSQNQFSIDQDSATNNLISHLWNSNSTAVSSHESFSHAFMSPGLQTQGHVVKTPIKPCDQISWSTPLTREAAGSHACNYSLGCNIPALVESETLKEKFKNDAGDQINENEIMYLPRHLL
>OsMYB4
MGRAPCCEKMGLKKGPWTPEEDKVLVAHIQRHGHGNWRALPKQAGLLRCGKSCRLRWINYLRPDIKRGNFSKEEEDTIIHLHELLGNRWSAIAARLPGRTDNEIKNVWHTHLKKRLDAPAQGGHVAASGGKKHKKPKSAKKPAAAAAAPPASPERSASSSVTESSMASSVAEEHGNAGISSASASVCAKEESSFTSASEEFQIDDSFWSETLSMPLDGYDVSMEPGDAFVAPPSADDMDYWLGVFMESGEAQDLPQI
>VvMYB5a
MRNPASASTSKTPCCTKVGLKRGPWTPEEDELLANYVKREGEGRWRTLPKRAGLLRCGKSCRLRWMNYLRPSVKRGQIAPDEEDLILRLHRLLGNRWSLIAGRIPGRTDNEIKNYWNTHLSKKLISQGIDPRTHKPLNPKPNPSPDVNAPVSKSIPNANPNPSSSRVGEIGSNHEVKEIESNENHKEPPNLDQYHSPLAADSNENWQSADGLVTGLQSTHGTSNDDEDDIGFCNDDTFPSFLNSLINEDVFGNHNHHQQQQQQQQLQQVQQPSNVIAPLPHPAISVQATFSSSPRTVWEPAALTSTSAPLVHDQKHSMSP
>VvMYB5b
MRNASSASAPPSSSSKTPCCIKVGLKRGPWTPEEDEVLANYIKKEGEGRWRTLPKRAGLLRCGKSCRLRWMNYLRPSVKRGQIAPDEEDLILRLHRLLGNRWALIAGRIPGRTDNEIKNYWNTHLSKKLISQGIDPRTHKPLNPNSSSVDVKASSSKAKAVMNPNPNPNPSPSEKAAANKEAGNFKSDNQYQIGAAGNDGSANIQNSDGSGTGLRSSNNEEDDDLNCGTDDVFSSFLNSLINEDVFPGQHHLQQQHHGGLIAPGSDALISTSSVQSFGFGTSWEAAAMTSTSVFSQIDHSKRFNDQPDKRF
>VvMYBPA1
MGRAPCCSKVGLHRGSWTAREDTLLTKYIQAHGEGHWRSLPKKAGLLRCGKSCRLRWMNYLRPDIKRGNITPDEDDLIIRLHSLLGNRWSLIAGRLPGRTDNEIKNYWNTHLSKKLRSQGTDPNTHKKMTEPPEPKRRKNTRTRTNNGGGSKRVKISKDQENSNHKVHLPKPVRVTSLISMSRNNSFESNTVSGGSGSSSGGNGETLPWPSFRDIRDDKVIGVDGVDFFIGDDQGQDLVASSDPESQSHMPPTDNSLEKLYEEYLQLLEREDTQVQLDSFAESLLI
>MdMYB10
MEGYNENLSVRKGAWTREEDNLLRQCVEIHGEGKWNQVSYKAGLNRCRKSCRLRWLNYLKPNIKRGDFKEDEVDLIIRLHRLLGNRWSLIARRLPGRTANAVKNYWNTRLRIDSRMKTVKNKSQEMRETNVIRPQPQKFNRSSYYLSSKEPILDHIQSAEDLSTPPQTSSSTKNGNDWWETLLEGEDTFERAAYPSIELEEELFTSFWFDDRLSPRSCANFPEGHSRSEFSFSTDLWNHSKEE
>FaMYB1
MRKPCCEKTETTKGAWSIQEDQKLIDYIQKHGEGCWNSLPKAAGLRRCGKSCRLRWINYLRPDLKRGSFGEDEEDLIIRLHKLLGNRWSLIAGRLPGRTDNEVKNYWNSHLKKKILKTGTTLRPNKPHENNHAPNNKLVKLFNKMDDEVVDEVSSADSAAGCLVPELNLDLTLSIKTSTGMADPQVA
>PpMYBPA1
MGRAPCCSKVGLHRGPWTPREDTLLTKYIEAHGEGHWRSMPKKAGLLRCGKSCRLRWMNYLRPDIKRGNITPDEDDLIVRLHSLLGNRWSLIAGRLPGRTDNEIKNYWNTHLSKKLRSQGTDPSTHKKLSEPVVKENKRRKNQKTKNNMNKKEMAVKHKNKTGQHVEPLKPKVHLPKPTRVTSFLSLPRNDSFTSSTTSTTTTSSQDLKGGGGAFGVNENDQVLVHPWANGVVFCVSDDQDQVPNSADDHTLENLYEEYLQALLKTDHHHDHQNQLELDSFAESLLI
>AtMYB0_GL1
MRIRRRDEKENQEYKKGLWTVEEDNILMDYVLNHGTGQWNRIVRKTGLKRCGKSCRLRWMNYLSPNVNKGNFTEQEEDLIIRLHKLLGNRWSLIAKRVPGRTDNQVKNYWNTHLSKKLVGDYSSAVKTTGEDDDSPPSLFITAATPSSCHHQQENIYENIAKSFNGVVSASYEDKPKQELAQKDVLMATTNDPSHYYGNNALWVHDDDFELSSLVMMNFASGDVEYCL
>AtMYB1
MEAEIVRRSEVTGLRREVEESSIGRGDCDGDGGDVGEDAAGFVGTSGRGRRDRVKGPWSKEEDDVLSELVKRLGARNWSFIARSIPGRSGKSCRLRWCNQLNPNLIRNSFTEVEDQAIIAAHAIHGNKWAVIAKLLPGRTDNAIKNHWNSALRRRFIDFEKAKNIGTGSLVVDDSGFDRTTTVASSEETLSSGGGCHVTTPIVSPEGKEATTSMEMSEEQCVEKTNGEGISRQDDKDPPTLFRPVPRLSSFNACNHMEGSPSPHIQDQNQLQSSKQDAAMLRLLEGAYSERFVPQTCGGGCCSNNPDGSFQQESLLGPEFVDYLDSPTFPSSELAAIATEIGSLAWLRSGLESSSVRVMEDAVGRLRPQGSRGHRDHYLVSEQGTNITNVLST
>AtMYB2
MEDYERINSNSPTHEEDSDVRKGPWTEEEDAILVNFVSIHGDARWNHIARSSGLKRTGKSCRLRWLNYLRPDVRRGNITLEEQFMILKLHSLWGNRWSKIAQYLPGRTDNEIKNYWRTRVQKQAKHLRCDVNSNLFKETMRNVWMPRLVERINAQSLPTTCEQVESMITDPSQPVNEPSPVEPGFVQFSQNHHQQFVPATELSATSSNSPAETFSDVRGGVVNGSGYDPSGQTGFGEFNDWGCVGGDNMWTDEESFWFLQDQFCPDTTSYSYN
>AtMYB3
MGRSPCCEKAHMNKGAWTKEEDQLLVDYIRKHGEGCWRSLPRAAGLQRCGKSCRLRWMNYLRPDLKRGNFTEEEDELIIKLHSLLGNKWSLIAGRLPGRTDNEIKNYWNTHIKRKLLSRGIDPNSHRLINESVVSPSSLQNDVVETIHLDFSGPVKPEPVREEIGMVNNCESSGTTSEKDYGNEEDWVLNLELSVGPSYRYESTRKVSVVDSAESTRRWGSELFGAHESDAVCLCCRIGLFRNESCRNCRVSDVRTH
>AtMYB4
MGRSPCCEKAHTNKGAWTKEEDERLVAYIKAHGEGCWRSLPKAAGLLRCGKSCRLRWINYLRPDLKRGNFTEEEDELIIKLHSLLGNKWSLIAGRLPGRTDNEIKNYWNTHIRRKLINRGIDPTSHRPIQESSASQDSKPTQLEPVTSNTINISFTSAPKVETFHESISFPGKSEKISMLTFKEEKDECPVQEKFPDLNLELRISLPDDVDRLQGHGKSTTPRCFKCSLGMINGMECRCGRMRCDVVGGSSKGSDMSNGFDFLGLAKKETTSLLGFRSLEMK
>AtMYB5
MMSCGGKKPVSKKTTPCCTKMGMKRGPWTVEEDEILVSFIKKEGEGRWRSLPKRAGLLRCGKSCRLRWMNYLRPSVKRGGITSDEEDLILRLHRLLGNRWSLIAGRIPGRTDNEIKNYWNTHLRKKLLRQGIDPQTHKPLDANNIHKPEEEVSGGQKYPLEPISSSHTDDTTVNGGDGDSKNSINVFGGEHGYEDFGFCYDDKFSSFLNSLINDVGDPFGNIIPISQPLQMDDCKDGIVGASSSSLGHD
>AtMYB6
MGRSPCCEKAHTNKGAWTKEEDQRLVDYIRNHGEGCWRSLPKSAGLLRCGKSCRLRWINYLRPDLKRGNFTDDEDQIIIKLHSLLGNKWSLIAGRLPGRTDNEIKNYWNTHIKRKLLSHGIDPQTHRQINESKTVSSQVVVPIQNDAVEYSFSNLAVKPKTENSSDNGASTSGTTTDEDLRQNGECYYSDNSGHIKLNLDLTLGFGSWSGRIVGVGSSADSKPWCDPVMEARLSLL
>AtMYB7
MGRSPCCEKEHMNKGAWTKEEDERLVSYIKSHGEGCWRSLPRAAGLLRCGKSCRLRWINYLRPDLKRGNFTHDEDELIIKLHSLLGNKWSLIAARLPGRTDNEIKNYWNTHIKRKLLSKGIDPATHRGINEAKISDLKKTKDQIVKDVSFVTKFEETDKSGDQKQNKYIRNGLVCKEERVVVEEKIGPDLNLELRISPPWQNQREISTCTASRFYMENDMECSSETVKCQTENSSSISYSSIDISSSNVGYDFLGLKTRILDFRSLEMK
>AtMYB8
MGRSPCCEKAHMNKGAWTKEEDQRLIDYIRNHGEGSWRSLPKSVGLLRCGKSCRLRWINYLRPDLKRGNFTDGEEQIIVKLHSLFGNKWSLIAGKLPGRTDNEIKNYWNTHIKRKLLNRGIDPKTHGSIIEPKTTSFHPRNEDLKSTFPGSVKLKMETSCENCASTSGTTTDEDLRLSVDCDYRYDHLDKELNLDLTLGYSPTRFVGVGSCY
>AtMYB9
MGRSPCCDENGLKKGPWTQEEDDKLIDHIQKHGHGSWRALPKQAGLNRCGKSCRLRWTNYLRPDIKRGNFTEEEEQTIINLHSLLGNKWSSIAGNLPGRTDNEIKNYWNTHLRKKLLQMGIDPVTHRPRTDHLNVLAALPQLIAAANFNSLLNLNQNVQLDATTLAKAQLLHTMIQVLSTNNNTTNPSFSSSTMQNSNTNLFGQASYLENQNLFGQSQNFSHILEDENLMVKTQIIDNPLDSFSSPIQPGFQDDHNSLPLLVPASPEESKETQRMIKNKDIVDYHHHDASNPSSSNSTFTQDHHHPWCDTIDDGASDSFWKEIIEQTCSEPWPFPE
>AtMYB10
MGNRRAPCCDKSQVKRGPWSDEESERLRSFILKNGHQNWRSLPKLAGLMRCGKSCRLRWINYLRPGLKRGNFTKEEEDTIIHLHQAYGNKWSKIASNFPGRTDNEIKNVWNTHLKKRLVKRSISSSSSDVTNHSVSSTSSSSSSISSVLQDVIIKSERPNQEEEFGEILVEQMACGFEVDAPQSLECLFDDSQVPPPISKPDSLQTHGKSSDHEFWSRLIEPGFDDYNEWLIFLDNQTC
>AtMYB11_PFG2
MGRAPCCEKVGIKKGRWTAEEDRTLSDYIQSNGEGSWRSLPKNAGLKRCGKSCRLRWINYLRSDIKRGNITPEEEDVIVKLHSTLGTRWSTIASNLPGRTDNEIKNYWNSHLSRKLHGYFRKPTVANTVENAPPPPKRRPGRTSRSAMKPKFILNPKNHKTPNSFKANKSDIVLPTTTIENGEGDKEDALMVLSSSSLSGAEEPGLGPCGYGDDGDCNPSINGDDGALCLNDDIFDSCFLLDDSHAVHVSSCESNNVKNSEPYGGMSVGHKNIETMADDFVDWDFVWREGQTLWDEKEDLDSVLSRLLDGEEMESEIRQRDSNDFGEPLDIDEENKMAAWLLS
>AtMYB12_PFG1
MGRAPCCEKVGIKRGRWTAEEDQILSNYIQSNGEGSWRSLPKNAGLKRCGKSCRLRWINYLRSDLKRGNITPEEEELVVKLHSTLGNRWSLIAGHLPGRTDNEIKNYWNSHLSRKLHNFIRKPSISQDVSAVIMTNASSAPPPPQAKRRLGRTSRSAMKPKIHRTKTRKTKKTSAPPEPNADVAGADKEALMVESSGAEAELGRPCDYYGDDCNKNLMSINGDNGVLTFDDDIIDLLLDESDPGHLYTNTTCGGDGELHNIRDSEGARGFSDTWNQGNLDCLLQSCPSVESFLNYDHQVNDASTDEFIDWDCVWQEGSDNNLWHEKENPDSMVSWLLDGDDEATIGNSNCENFGEPLDHDDESALVAWLLS
>AtMYB13
MGRRPCCEKIGLKKGPWSAEEDRILINYISLHGHPNWRALPKLAGLLRCGKSCRLRWINYLRPDIKRGNFTPHEEDTIISLHQLLGNRWSAIAAKLPGRTDNEIKNVWHTHLKKRLHHSQDQNNKEDFVSTTAAEMPTSPQQQSSSSADISAITTLGNNNDISNSNKDSATSSEDVLAIIDESFWSEVVLMDCDISGNEKNEKKIENWEGSLDRNDKGYNHDMEFWFDHLTSSSCIIGEMSDISEF
>AtMYB14
MGRAPCCEKMGVKRGPWTPEEDQILINYIHLYGHSNWRALPKHAGLLRCGKSCRLRWINYLRPDIKRGNFTPQEEQTIINLHESLGNRWSAIAAKLPGRTDNEIKNVWHTHLKKRLSKNLNNGGDTKDVNGINETTNEDKGSVIVDTASLQQFSNSITTFDISNDNKDDIMSYEDISALIDDSFWSDVISVDNSNKNEKKIEDWEGLIDRNSKKCSYSNSKLYNDDMEFWFDVFTSNRRIEEFSDIPEF
>AtMYB15
MGRAPCCEKMGLKRGPWTPEEDQILVSFILNHGHSNWRALPKQAGLLRCGKSCRLRWMNYLKPDIKRGNFTKEEEDAIISLHQILGNRWSAIAAKLPGRTDNEIKNVWHTHLKKRLEDYQPAKPKTSNKKKGTKPKSESVITSSNSTRSESELADSSNPSGESLFSTSPSTSEVSSMTLISHDGYSNEINMDNKPGDISTIDQECVSFETFGADIDESFWKETLYSQDEHNYVSNDLEVAGLVEIQQEFQNLGSANNEMIFDSEMDFWFDVLARTGGEQDLLAGL
>AtMYB16_MIXTA
MGRSPCCDKLGLKKGPWTPEEDQKLLAYIEEHGHGSWRSLPEKAGLHRCGKSCRLRWTNYLRPDIKRGKFNLQEEQTIIQLHALLGNRWSAIATHLPKRTDNEIKNYWNTHLKKRLVKMGIDPVTHKPKNETPLSSLGLSKNAAILSHTAQWESARLEAEARLARESKLLHLQHYQTKTSSQPHHHHGFTHKSLLPNWTTKPHEDQQQLESPTSTVSFSEMKESIPAKIEFVGSSTGVTLMKEPEHDWINSTMHEFETTQMGEGIEEGFTGLLLGGDSIDRSFSGDKNETAGESSGGDCNYYEDNKNYLDSIFNFVDPSPSDSPMF
>AtMYB17
MGRTPCCDKIGLKKGPWTPEEDEVLVAHIKKNGHGSWRTLPKLAGLLRCGKSCRLRWTNYLRPDIKRGPFTADEEKLVIQLHAILGNRWAAIAAQLPGRTDNEIKNLWNTHLKKRLLSMGLDPRTHEPLPSYGLAKQAPSSPTTRHMAQWESARVEAEARLSRESMLFSPSFYSGVVKTECDHFLRIWNSEIGEAFRNLAPLDESTITSQSPCSRATSTSSALLKSSTNSWGGKEVTVAIHGSDYSPYSNDLEDDSTDSALQLLLDFPISDDDMSFLEENIDSYSQAPPIGLVSMVSKF
>AtMYB18_LAF1
MAKTKYGERHRKGLWSPEEDEKLRSFILSYGHSCWTTVPIKAGLQRNGKSCRLRWINYLRPGLKRDMISAEEEETILTFHSSLGNKWSQIAKFLPGRTDNEIKNYWHSHLKKKWLKSQSLQDAKSISPPSSSSSSLVACGKRNPETLISNHVFSFQRLLENKSSSPSQESNGNNSHQCSSAPEIPRLFFSEWLSSSYPHTDYSSEFTDSKHSQAPNVEETLSAYEEMGDVDQFHYNEMMINNSNWTLNDIVFGSKCKKQEHHIYREASDCNSSAEFFSPSTTT
>AtMYB19
MTKSGERPKQRQRKGLWSPEEDQKLKSFILSRGHACWTTVPILAGLQRNGKSCRLRWINYLRPGLKRGSFSEEEEETILTLHSSLGNKWSRIAKYLPGRTDNEIKNYWHSYLKKRWLKSQPQLKSQISDLTESPSSLLSCGKRNLETETLDHVISFQKFSENPTSSPSKESNNNMIMNNSNNLPKLFFSEWISSSNPHIDYSSAFTDSKHINETQDQINEEEVMMINNNNYSSLEDVMLRTDFLQPDHEYANYYSSGDFFINSDQNYV
>AtMYB20
MGRQPCCDKVGLKKGPWTAEEDRKLINFILTNGQCCWRAVPKLSGLLRCGKSCRLRWTNYLRPDLKRGLLSDYEEKMVIDLHSQLGNRWSKIASHLPGRTDNEIKNHWNTHIKKKLRKMGIDPLTHKPLSIVEKEDEEPLKKLQNNTVPFQETMERPLENNIKNISRLEESLGDDQFMEINLEYGVEDVPLIETESLDLICSNSTMSSSTSTSSHSSNDSSFLKDLQFPEFEWSDYGNSNNDNNNGVDNIIENNMMSLWEISDFSSLDLLLNDESSSTFGLF
>AtMYB21
MEKRGGGSSGGSGSSAEAEVRKGPWTMEEDLILINYIANHGDGVWNSLAKSAGLKRTGKSCRLRWLNYLRPDVRRGNITPEEQLIIMELHAKWGNRWSKIAKHLPGRTDNEIKNFWRTRIQKYIKQSDVTTTSSVGSHHSSEINDQAASTSSHNVFCTQDQAMETYSPTPTSYQHTNMEFNYGNYSAAAVTATVDYPVPMTVDDQTGENYWGMDDIWSSMHLLNGN
>AtMYB22
MEFSLISDENFILNDAHRCPVNDDASHIPKNNLNFFNDNLGQSSRTGWSFSPDLTDISNQHHQNLIPLIPNYDSQNQNLDTNQNHLVYNSSSYEIPSNYPFMSIKSYSNIDTLEQSMNNIVNNGKIHMIDNPPIFANPKGIFENFHDLQEYTIGNEIVHNEELTNKGYEPTLDKVMGEPQLFDVPVLEGIKNTTNEIMNQLEDDKMKKTYENKKEASTSKYLKKSDITKKRWTESEDIKLKEMVALEPKKWTKVAKHFEGRTPKQCRERWHNHARPNVKKTTWSEEEDQILIEVHKVIGAKWIQISEQLPGRSYNNVKNHWNTTKRRVQNKSGRTVNRVGNNILENYIRSITINNDDESDGEPTNIENYHDDSEDMLYGEMNLSPEAITQTTKPLTDASTISPYIPMPKENYTLEVCESLEDYLELLRWWD
>AtMYB23
MRMTRDGKEHEYKKGLWTVEEDKILMDYVRTHGQGHWNRIAKKTGLKRCGKSCRLRWMNYLSPNVNRGNFTDQEEDLIIRLHKLLGNRWSLIAKRVPGRTDNQVKNYWNTHLSKKLGLGDHSTAVKAACGVESPPSMALITTTSSSHQEISGGKNSTLRFDTLVDESKLKPKSKLVHATPTDVEVAATVPNLFDTFWVLEDDFELSSLTMMDFTNGYCL
>AtMYB24
MEKRESSGGSGSGDAEVRKGPWTMEEDLILINYIANHGEGVWNSLAKSAGLKRTGKSCRLRWLNYLRPDVRRGNITPEEQLTIMELHAKWGNRWSKIAKHLPGRTDNEIKNFWRTKIQKYIIKSGETTTVGSQSSEFINHHATTSHVMNDTQETMDMYSPTTSYQHASNINQQLNYGNYVPESGSIMMPLSVDQSEQNYWSVDDLWPMNIYNGN
>AtMYB25
MNGEISRPPELISSRNPCKSFENAIHKAVEAELAELAKSDANGGGKSKVKGPWLPEQDEALTRLVKMCGPRNWNLISRGIPGRSGKSCRLRWCNQLDPILKRKPFSDEEEHMIMSAQAVLGNKWSVIAKLLPGRTDNAIKNHWNSNLRRKPAEQWKIPLLMSNTEIVYQLYPSMVRRISNASPKEHLPQEEETGVLSDDKMDDEAKEPPREQNSKTGVYRPVARMGAFSVCKPGYMAPCEGPLVQASRPDSLAGKFLQSLCYDPIIPSKCGHGCCNHQDSTTLSSSSVLGSEFVDYEEHSSAELDKELISISNDLNNTAWIRSGKEAEQSLKADDQFRREYAHSKFSGMVNNGVSSQMVRQDLRALS
>AtMYB26_MS35
MGHHSCCNKQKVKRGLWSPEEDEKLINYINSYGHGCWSSVPKHAGTYTHIHGFCLQRCGKSCRLRWINYLRPDLKRGSFSPQEAALIIELHSILGNRWAQIAKHLPGRTDNEVKNFWNSSIKKKLMSHHHHGHHHHHLSSMASLLTNLPYHNGFNPTTVDDESSRFMSNIITNTNPNFITPSHLSLPSPHVMTPLMFPTSREGDFKFLTTNNPNQSHHHDNNHYNNLDILSPTPTINNHHQPSLSSCPHDNNLQWPALPDFPASTISGFQETLQDYDDANKLNVFVTPFNDNAKKLLCGEVLEGKVLSSSSPISQDHGLFLPTTYNFQMTSTSDHQHHHRVDSYINHMIIPSSSSSSPISCGQYVIT
>AtMYB27
MDFKKEETLRRGPWLEEEDERLVKVISLLGERRWDSLAIVSGLKRSGKSCRLRWMNYLNPTLKRGPMSQEEERIIFQLHALWGNKWSKIARRLPGRTDNEIKNYWRTHYRKKQEAQNYGKLFEWRGNTGEELLHKYKETEITRTKTTSQEHGFVEVVSMESGKEANGGVGGRESFGVMKSPYENRISDWISEISTDQSEANLSEDHSSNSCSENNINIGTWWFQETRDFEEFSCSLWS
>AtMYB28_HAG1
MSRKPCCVGEGLKKGAWTTEEDKKLISYIHDHGEGGWRDIPQKAGLKRCGKSCRLRWTNYLKPEIKRGEFSSEEEQIIIMLHASRGNKWSVIARHLPRRTDNEIKNYWNTHLKKRLMEQGIDPVTHKPLASSSNPTVDENLNSPNASSSDKQYSRSSSMPFLSRPPPSSCNMVSKVSELSSNDGTPIQGSSLSCKKRFKKSSSTSRLLNKVAAKATSIKDILSASMEGSLSATTISHASFFNGFTEQIRNEEDSSNTSLTNTLAEFDPFSPSSLYPEHEINATSDLNMDQDYDFSQFFEKFGGDNHNEENSMNDLLMSDVSQEVSSTSVDDQDNMVGNFEGWSNYLLDHTNFMYDTDSDSLEKHFI
>AtMYB29_HAG3
MSRKPCCVGEGLKKGAWTAEEDKKLISYIHEHGEGGWRDIPQKAGLKRCGKSCRLRWANYLKPDIKRGEFSYEEEQIIIMLHASRGNKWSVIARHLPKRTDNEIKNYWNTHLKKLLIDKGIDPVTHKPLAYDSNPDEQSQSGSISPKSLPPSSSKNVPEITSSDETPKYDASLSSKKRCFKRSSSTSKLLNKVAARASSMGTILGASIEGTLISSTPLSSCLNDDFSETSQFQMEEFDPFYQSSEHIIDHMKEDISINNSEYDFSQFLEQFSNNEGEEADNTGGGYNQDLLMSDVSSTSVDEDEMMQNITGWSNYLLDHSDFNYDTSQDYDDKNFI
>AtMYB30
MVRPPCCDKGGVKKGPWTPEEDIILVTYIQEHGPGNWRAVPTNTGLLRCSKSCRLRWTNYLRPGIKRGNFTEHEEKMIVHLQALLGNRWAAIASYLPQRTDNDIKNYWNTHLKKKLNKVNQDSHQELDRSSLSSSPSSSSANSNSNISRGQWERRLQTDIHLAKKALSEALSPAVAPIITSTVTTTSSSAESRRSTSSASGFLRTQETSTTYASSTENIAKLLKGWVKNSPKTQNSADQIASTEVKEVIKSDDGKECAGAFQSFSEFDHSYQQAGVSPDHETKPDITGCCSNQSQWSLFEKWLFEDSGGQIGDILLDENTNFF
>AtMYB31
MGRPPCCEKIEVKKGPWTPEEDIILVSYIQQHGPGNWRSVPANTGLLRCSKSCRLRWTNYLRPGIKRGNFTQPEEKMIIHLQALLGNRWAAIASYLPQRTDNDIKNYWNTHLKKKLVMMKFQNGIINENKTNLATDISSCNNNNNGCNHNKRTTNKGQWEKKLQTDINMAKQALFQALSLDQPSSLIPPDPDSPKPHHHSTTTYASSTDNISKLLQNWTSSSSSKPNTSSVSNNRSSSPGEGGLFDHHSLFSSNSESGSVDEKLNLMSETSMFKGESKPDIDMEATPTTTTTDDQGSLSLIEKWLFDDQGLVQCDDSQEDLIDVSLEELK
>AtMYB32
MGRSPCCEKDHTNKGAWTKEEDDKLISYIKAHGEGCWRSLPRSAGLQRCGKSCRLRWINYLRPDLKRGNFTLEEDDLIIKLHSLLGNKWSLIATRLPGRTDNEIKNYWNTHVKRKLLRKGIDPATHRPINETKTSQDSSDSSKTEDPLVKILSFGPQLEKIANFGDERIQKRVEYSVVEERCLDLNLELRISPPWQDKLHDERNLRFGRVKYRCSACRFGFGNGKECSCNNVKCQTEDSSSSSYSSTDISSSIGYDFLGLNNTRVLDFSTLEMK
>AtMYB33
MSYTSTDSDHNESPAADDNGSDCRSRWDGHALKKGPWSSAEDDILIDYVNKHGEGNWNAVQKHTSLFRCGKSCRLRWANHLRPNLKKGAFSQEEEQLIVELHAKMGNRWARMAAHLPGRTDNEIKNYWNTRIKRRQRAGLPLYPPEMHVEALEWSQEYAKSRVMGEDRRHQDFLQLGSCESNVFFDTLNFTDMVPGTFDLADMTAYKNMGNCASSPRYENFMTPTIPSSKRLWESELLYPGCSSTIKQEFSSPEQFRNTSPQTISKTCSFSVPCDVEHPLYGNRHSPVMIPDSHTPTDGIVPYSKPLYGAVKLELPSFQYSETTFDQWKKSSSPPHSDLLDPFDTYIQSPPPPTGGEESDLYSNFDTGLLDMLLLEAKIRNNSTKNNLYRSCASTIPSADLGQVTVSQTKSEEFDNSLKSFLVHSEMSTQNADETPPSELLFTLPSLEIVC
>AtMYB34_ATR1
MVRTPCCKEEGIKKGAWTPEEDQKLIAYLHLHGEGGWRTLPEKAGLKRCGKSCRLRWANYLRPDIKRGEFSPEEDDTIIKLHALKGNKWAAIATSLAGRTDNEIKNYWNTNLKKRLKQKGIDAITHKPINSTGQTGFEPKVNKPVYSSGSARLLNRVASKYAVELNRDLLTGIISGNSTVAEDSQNSGDVDSPTSTLLNKMAATSVLINTTTTYSGFSDNCSFTDEFNEFFNNEEISDIYTTVDNFGFMEELKSILSYGDASAGVIENSPEVNVADAMEFIDSWNEDDNMVGVFV
>AtMYB35_TDF1
MGRPPCCDKSNVKKGLWTEEEDAKILAYVAIHGVGNWSLIPKKAGLNRCGKSCRLRWTNYLRPDLKHDSFSTQEEELIIECHRAIGSRWSSIARKLPGRTDNDVKNHWNTKLKKKLMKMGIDPVTHKPVSQLLAEFRNISGHGNASFKTEPSNNSILTQSNSAWEMMRNTTTNHESYYTNSPMMFTNSSEYQTTPFHFYSHPNHLLNGTTSSCSSSSSSTSITQPNQVPQTPVTNFYWSDFLLSDPVPQVVGSSATSDLTFTQNEHHFNIEAEYISQNIDSKASGTCHSASSFVDEILDKDQEMLSQFPQLLNDFDY
>AtMYB36
MGRAPCCDKANVKKGPWSPEEDVKLKDYIDKYGTGGNWIALPQKIGLKRCGKSCRLRWLNYLRPNIKHGGFSEEEDRIILSLYISIGSRWSIIAAQLPGRTDNDIKNYWNTKLKKKLLGRQKQMNRQDSITDSTENNLSNNNNNKSPQNLSNSALERLQLHMQLQNLQSPFSSFYNNPILWPKLHPLLQSTTTNQNPKLASQESFHPLGVNVDHQHNNTKLAQINNGASSLYSENVEQSQNPAHEFQPNFGFSQDLRLDNHNMDFMNRGVSKELFQVGNEFELTNGSSWWSEEVELERKTTSSSSWGSASVLDQTTEGMVMLQDYAQMSYHSV
>AtMYB37_RAX1
MGRAPCCDKTKVKRGPWSPEEDSKLRDYIEKYGNGGNWISFPLKAGLRRCGKSCRLRWLNYLRPNIKHGDFSEEEDRIIFSLFAAIGSRWSIIAAHLPGRTDNDIKNYWNTKLRKKLLSSSSDSSSSAMASPYLNPISQDVKRPTSPTTIPSSSYNPYAENPNQYPTKSLISSINGFEAGDKQIISYINPNYPQDLYLSDSNNNTSNANGFLLNHNMCDQYKNHTSFSSDVNGIRSEIMMKQEEIMMMMMIDHHIDQRTKGYNGEFTQGYYNYYNGHGDLKQMISGTGTNSNINMGGSGSSSSSISNLAENKSSGSLLLEYKCLPYFYS
>AtMYB38_RAX2
MGRAPCCDKANVKRGPWSPEEDAKLKDYIEKQGTGGNWIALPHKAGLRRCGKSCRLRWLNYLRPNIRHGDFTEEEDNIIYSLFASIGSRWSVIAAHLQGRTDNDIKNYWNTKLKKKLIATMAPPPHHHLAIATSSSSASPSSSSHYNMINSLLPYNPSTNQLLTPHQGIMMTMMGQQQQLFYQEDMGNLVNSPNRNNLIMSHQEDNQEQSTNKGIMLLSDVRSGSSTTSTVTRVKMEHRDHDDHHHHHEEDERSMTSVVMEDYGMEEIKQLISSSCTSSNNSLWFDENKTEDKFMLYY
>AtMYB39
MGRSPCCDQDKGVKKGPWLPEEDDKLTAYINENGYGNWRSLPKLAGLNRCGKSCRLRWMNYLRPDIRRGKFSDGEESTIVRLHALLGNKWSKIAGHLPGRTDNEIKNYWNTHMRKKLLQMGIDPVTHEPRTNDLSPILDVSQMLAAAINNGQFGNNNLLNNNTALEDILKLQLIHKMLQIITPKAIPNISSFKTNLLNPKPEPVVNSFNTNSVNPKPDPPAGLFINQSGITPEAASDFIPSYENVWDGFEDNQLPGLVTVSQESLNTAKPGTSTTTKVNDHIRTGMMPCYYGDQLLETPSTGSVSVSPETTSLNHPSTAQHSSGSDFLEDWEKFLDDETSDSCWKSFLEKIDKKSKNKQSPRMEEEEKNPSSIYIVADLLEDIFLRLPLKSILISKSVSKRWRSILESKTFVERRMSLQKKRKILAAYNCKCGWEPRLLPGSSQCKGNEEIVYLHCNAAQPSFTCDGLVCILEPRWIDVLNPWTRQLRRYGFGFGTIFGVDKVTGSYKVVKMCLISFSEICARDPEVEYSVLDVETGEWRMLSPPPYKVFEVRKSECANGSIYWLHKPTERAWTILALDLHKEELHNISVPDMSVTQETFQIVNLEDRLAIANTYTKTEWKLEIWSMDTEVETWTKTYSIDLENRVASRERRNRWFTPVSVSKQGNIVFYDNHKRLFKYYPRKNEILYLSADTCVISPFFENLAPLPQKSTLHTPIIAGEPNAPLTTLVVVGSIWSPLFLFSVKL
>AtMYB40
MGRKPCCDKIGLKRGPWTIEEDHRLMNFILNNGIHCWRIVPKLAGLLRCGKSCRLRWINYLRPDLKRGGFTDAEEDRIMELHSQLGNRWSKIASHFSGRTDNEIKNHWNTKIKKKMKHLGLDPATHKPMNDITHQTDPNQDKKPNMCSTINEGEEIKDQTPKDDVITETTKTLMLSDNDEELVAKNCKILCAEEVDLESLFETQCNEISSSSFSSLCSNISRSESSSYLAEDSISLEQWDLDMTDPFVPWDLFANLDDNLFLL
>AtMYB41
MGRSPCCDKNGVKKGPWTAEEDQKLIDYIRFHGPGNWRTLPKNAGLHRCGKSCRLRWTNYLRPDIKRGRFSFEEEETIIQLHSVMGNKWSAIAARLPGRTDNEIKNHWNTHIRKRLVRSGIDPVTHSPRLDLLDLSSLLSALFNQPNFSAVATHASSLLNPDVLRLASLLLPLQNPNPVYPSNLDQNLQTPNTSSESSQPQAETSTVPTNYETSSLEPMNARLDDVGLADVLPPLSESFDLDSLMSTPMSSPRQNSIEAETNSSTFFDFGIPEDFILDDFMF
>AtMYB42
MGRQPCCDKLMLAGLRRCGKSCRLRWTNYLRPDLKRGLLSDAEEQLVIDLHALLGNRWSKIAARLPGRTDNEIKNHWNTHIKKKLLKMEIDPSTHQPLNKVFTDTNLVDKSETSSKADNVNDNKIVEIDGTTTNTIDDSIITHQNSSNDDYELLGDIIHNYGDLFNILWTNDEPPLVDDASWSNHNVGIGGTAAVAASDKNNTAAEEDFPERSFEKQNGESWMFLDYCQEFGVEDFGFECYHGFGQSSMKTGHKD
>AtMYB43
MGRQPCCDKVGLKKGPWTIEEDKKLINFILTNGHCCWRALPKLSGLLRCGKSCRLRWINYLRPDLKRGLLSEYEEQKVINLHAQLGNRWSKIASHLPGRTDNEIKNHWNTHIKKKLRKMGIDPLTHKPLSEQEASQQAQGRKKSLVPHDDKNPKQDQQTKDEQEQHQLEQALEKNNTSVSGDGFCIDEVPLLNPHEILIDISSSHHHHSNDDNVNINTSKFTSPSSSSSSTSSCISSVVPGDEFSKFFDEMEILDLKWLSSDDSLGDDISKDGKFNNSTVDTMNLWDINDLSSLDMFMNEHDDGFIGNGNGCSRMVLDQDSWTFDLL
>AtMYB44_AtMYBR1
MADRIKGPWSPEEDEQLRRLVVKYGPRNWTVISKSIPGRSGKSCRLRWCNQLSPQVEHRPFSAEEDETIARAHAQFGNKWATIARLLNGRTDNAVKNHWNSTLKRKCGGYDHRGYDGSEDHRPVKRSVSAGSPPVVTGLYMSPGSPTGSDVSDSSTIPILPSVELFKPVPRPGAVVLPLPIETSSSSDDPPTSLSLSLPGADVSEESNRSHESTNINNTTSSRHNHNNTVSFMPFSGGFRGAIEEMGKSFPGNGGEFMAVVQEMIKAEVRSYMTEMQRNNGGGFVGGFIDNGMIPMSQIGVGRIE
>AtMYB45
MVFKSEKSNREMKSKEKQRKGLWSPEEDEKLRSHVLKYGHGCWSTIPLQAGLQRNGKSCRLRWVNYLRPGLKKSLFTKQEETILLSLHSMLGNKWSQISKFLPGRTDNEIKNYWHSNLKKGVTLKQHETTKKHQTPLITNSLEALQSSTERSSSSINVGETSNAQTSSFSPNLVFSEWLDHSLLMDQSPQKSSYVQNLVLPEERGFIGPCGPRYLGNDSLPDFVPNSEFLLDDEISSEIEFCTSFSDNFLFDGLINELRPM
>AtMYB46
MRKPEVAIAASTHQVKKMKKGLWSPEEDSKLMQYMLSNGQGCWSDVAKNAGLQRCGKSCRLRWINYLRPDLKRGAFSPQEEDLIIRFHSILGNRWSQIAARLPGRTDNEIKNFWNSTIKKRLKKMSDTSNLINNSSSSPNTASDSSSNSASSLDIKDIIGSFMSLQEQGFVNPSLTHIQTNNPFPTGNMISHPCNDDFTPYVDGIYGVNAGVQGELYFPPLECEEGDWYNANINNHLDELNTNGSGNAPEGMRPVEEFWDLDQLMNTEVPSFYFNFKQSI
>AtMYB47
MGRTTWFDVDGMKKGEWTAEEDQKLGAYINEHGVCDWRSLPKRAGLQRCGKSCRLRWLNYLKPGIRRGKFTPQEEEEIIQLHAVLGNRWAAMAKKMQNRTDNDIKNHWNSCLKKRLSRKGIDPMTHEPIIKHLTVNTTNADCGNSSTTTSPSTTESSPSSGSSRLLNKLAAGISSRQHSLDRIKYILSNSIIESSDQAKEEEEKEEEEEERDSMMGQKIDGSEGEDIQIWGEEEVRRLMEIDAMDMYEMTSYDAVMYESSHILDHLF
>AtMYB48
MMQEEGNRKGPWTEQEDILLVNFVHLFGDRRWDFIAKVSGLNRTGKSCRLRWVNYLHPGLKRGKMTPQEERLVLELHAKWGNRWSKIARKLPGRTDNEIKNYWRTHMRKKAQEKKRPVSPTSSFSNCSSSSVTTTTTNTQDTSCHSRKSSGEVSFYDTGGSRSTREMNQENEDVYSLDDIWREIDHSAVNIIKPVKDIYSEQSHCLSYPNLASPSWESSLDSIWNMDADKSKISSYFANDQFPFCFQHSRSPWSSG
>AtMYB49
MGKSSSSEESEVKKGPWTPEEDEKLVGYIQTHGPGKWRTLPKNAGLKRCGKSCRLRWTNYLRPDIKRGEFSLQEEETIIQLHRLLGNKWSAIAIHLPGRTDNEIKNYWNTHIKKKLLRMGIDPVTHCPRINLLQLSSFLTSSLFKSMSQPMNTPFDLTTSNINPDILNHLTASLNNVQTESYQPNQQLQNDLNTDQTTFTGLLNSTPPVQWQNNGEYLGDYHSYTGTGDPSNNKVPQAGNYSSAAFVSDHINDGENFKAGWNFSSSMLAGTSSSSSTPLNSSSTFYVNGGSEDDRESFGSDMLMFHHHHDHNNNALNLS
>AtMYB50
MKRHSCCYKQKLRKGLWSPEEDEKLLNYITKHGHGCWSSVPKLAGLERCGKSCRLRWINYLRPDLKRGAFSSEEQNLIVELHAVLGNRWSQIAARLPGRTDNEIKNLWNSCIKKKLMKKGIDPITHKPLSEVGKETNRSDNNNSTSFSSETNQDLFVKKTSDFAEYSAFQKEESNSVSLRNSLSSMIPTQFNIDDGSVSNAGFDTQVCVKPSIILLPPPNNTSSTVSGQDHVNVSEPNWESNSGTTSHLNNPGMEEMKWSEEYLNESLFSTQVYVKSETDFNSNIAFPWSQSQACDVFPKDLQRMAFSFGGQTL
>AtMYB51_HIG1
MVRTPCCKAELGLKKGAWTPEEDQKLLSYLNRHGEGGWRTLPEKAGLKRCGKSCRLRWANYLRPDIKRGEFTEDEERSIISLHALHGNKWSAIARGLPGRTDNEIKNYWNTHIKKRLIKKGIDPVTHKGITSGTDKSENLPEKQNVNLTTSDHDLDNDKAKKNNKNFGLSSASFLNKVANRFGKRINQSVLSEIIGSGGPLASTSHTTNTTTTSVSVDSESVKSTSSSFAPTSNLLCHGTVATTPVSSNFDVDGNVNLTCSSSTFSDSSVNNPLMYCDNFVGNNNVDDEDTIGFSTFLNDEDFMMLEESCVENTAFMKELTRFLHEDENDVVDVTPVYERQDLFDEIDNYFG
>AtMYB52
MMCSRGHWRPAEDEKLRELVEQFGPHNWNAIAQKLSGRSGKSCRLRWFNQLDPRINRNPFTEEEEERLLASHRIHGNRWSVIARFFPGRTDNAVKNHWHVIMARRGRERSKLRPRGLGHDGTVAATGMIGNYKDCDKERRLATTTAINFPYQFSHINHFQVLKEFLTGKIGFRNSTTPIQEGAIDQTKRPMEFYNFLQVNTDSKIHELIDNSRKDEEEDVDQNNRIPNENCVPFFDFLSVGNSASQGLC
>AtMYB53
MGRSPSSDETGLKKGPWLPEEDDKLINYIHKHGHSSWSALPKLAGLNRCGKSCRLRWTNYLRPDIKRGKFSAEEEETILNLHAVLGNKWSMIASHLPGRTDNEIKNFWNTHLKKKLIQMGFDPMTHQPRTDDIFSSLSQLMSLSNLRGLVDLQQQFPMEDQALLNLQTEMAKLQLFQYLLQPSPAPMSINNINPNILNLLIKENSVTSNIDLGFLSSHLQDFNNNNLPSLKTLDDNHFSQNTSPIWLHEPPSLNQTMLPTHDPCAQSVDGFGSNQASSSHDQEVAVTDSVDWPDHHLFDDSMFPDISYQS
>AtMYB54
MIMCSRGHWRPAEDEKLKDLVEQYGPHNWNAIALKLPGRSGKSCRLRWFNQLDPRINRNPFTEEEEERLLAAHRIHGNRWSIIARLFPGRTDNAVKNHWHVIMARRTRQTSKPRLLPSTTSSSSLMASEQIMMSSGGYNHNYSSDDRKKIFPADFINFPYKFSHINHLHFLKEFFTGKIALNHKANQSKKPMEFYNFLQVNTDSNKSEIIDQDSGQSKRSDSDTKHESHVPFFDFLSVGNSAS
>AtMYB55
MGRHSCCYKQKLRKGLWSPEEDEKLLRYITKYGHGCWSSVPKQAGLQRCGKSCRLRWINYLRPDLKRGAFSQDEENLIIELHAVLGNRWSQIAAQLPGRTDNEIKNLWNSCLKKKLRLRGIDPVTHKLLTEIETGTDDKTKPVEKSQQTYLVETDGSSSTTTCSTNQNNNTDHLYTGNFGFQRLSLENGSRIAAGSDLGIWIPQTGRNHHHHVDETIPSAVVLPGSMFSSGLTGYRSSNLGLIELENSFSTGPMMTEHQQIQESNYNNSTFFGNGNLNWGLTMEENQNPFTISNHSNSSLYSDIKSETNFFGTEATNVGMWPCNQLQPQQHAYGHI
>AtMYB56
MNPNLLEKDLRGKETTNGSIRYKEANNFRSLPNSHTAACKTSLNNPSISRNHPHNKSASVLESEDEHGNERGENEKSLRMRGKSGINTKVCSRGHWRPTEDAKLKELVAQFGPQNWNLISNHLLGRSGKSCRLRWFNQLDPRINKRAFTEEEEFRLLAAHRAYGNKWALISRLFPGRTDNAVKNHWHVIMARRTRESQRQRQQPPPTLSRDAEMTVSSSCRYNQGKFINEEDDDDDVSAVSTCTTELSLTPPSSAYQPRFFNYDSTLASGKDGQCVQRAEVNGIYGKKMDHQNHHTISVSERKVEMKMRSGYYYFDFLGVGAS
>AtMYB57
METTMKKKGRVKATITSQKEEEGTVRKGPWTMEEDFILFNYILNHGEGLWNSVAKASGLKRTGKSCRLRWLNYLRPDVRRGNITEEEQLLIIQLHAKLGNRWSKIAKHLPGRTDNEIKNFWRTKIQRHMKVSSENMMNHQHHCSGNSQSSGMTTQGSSGKAIDTAESFSQAKTTTFNVVEQQSNENYWNVEDLWPVHLLNGDHHVI
>AtMYB58
MGKGRAPCCDKTKVKRGPWSHDEDLKLISFIHKNGHENWRSLPKQAGLLRCGKSCRLRWINYLRPDVKRGNFSAEEEDTIIKLHQSFGNKWSKIASKLPGRTDNEIKNVWHTHLKKRLSSETNLNADEAGSKGSLNEEENSQESSPNASMSFAGSNISSKDDDAQISQMFEHILTYSEFTGMLQEVDKPELLEMPFDLDPDIWSFIDGSDSFQQPENRALQESEEDEVDKWFKHLESELGLEENDNQQQQQQHKQGTEDEHSSSLLESYELLIH
>AtMYB59
MKLVQEEYRKGPWTEQEDILLVNFVHLFGDRRWDFVAKVSGLNRTGKSCRLRWVNYLHPGLKRGKMTPQEERLVLELHAKWGNRWSKIARKLPGRTDNEIKNYWRTHMRKKAQEKKRPMSPTSSSSNCCSSSMTTTTSQDTGGSNGKMNQECEDGYYSMDDIWREIDQSGANVIKPVKDNYYSEQSCYLNFPPLASPTWESSLESIWNMDADESKMSSFAIDQFPLSFEHGSGRL
>AtMYB60
MGRPPCCDKIGIKKGPWTPEEDIILVSYIQEHGPGNWRSVPTNTGLLRCSKSCRLRWTNYLRPGIKRGNFTPHEEGMIIHLQALLGNKWASIASYLPQRTDNDIKNYWNTHLKKKLNKSDSDERSRSENIALQTSSTRNTINHRSTYASSTENISRLLEGWMRASPKSSTSTTFLEHKMQNRTNNFIDHHSDQFPYEQLQGSWEEGHSKGINGDDDQGIKNSENNNGDDVHHEDGDHEDDDDHNATPPLTFIEKWLLEETSTTGGQMEEMSHLMELSNML
>AtMYB61
MGRHSCCYKQKLRKGLWSPEEDEKLLTHITNHGHGCWSSVPKLAGLQRCGKSCRLRWINYLRPDLKRGAFSPEEENLIVELHAVLGNRWSQIASRLPGRTDNEIKNLWNSSIKKKLKQRGIDPNTHKPISEVESFSDKDKPTTSNNKRSGNDHKSPSSSSATNQDFFLERPSDLSDYFGFQKLNFNSNLGLSVTTDSSLCSMIPPQFSPGNMVGSVLQTPVCVKPSISLPPDNNSSSPISGGDHVKLAAPNWEFQTNNNNTSNFFDNGGFSWSIPNSSTSSSQVKPNHNFEEIKWSEYLNTPFFIGSTVQSQTSQPIYIKSETDYLANVSNMTDPWSQNENLGTTETSDVFSKDLQRMAVSFGQSL
>AtMYB62
MENSMKKKKSFKESEDEELRRGPWTLEEDTLLTNYILHNGEGRWNHVAKCAGLKRTGKSCRLRWLNYLKPDIRRGNLTPQEQLLILELHSKWGNRWSKIAQYLPGRTDNEIKNYWRTRVQKQARQLNIESNSDKFFDAVRSFWVPRLIEKMEQNSSTTTTYCCPQNNNNNSLLLPSQSHDSLSMQKDIDYSGFSNIDGSSSTSTCMSHLTTVPHFMDQSNTNIIDGSMCFHEGNVQEFGGYVPGMEDYMVNSDISMECHVADGYSAYEDVTQDPMWNVDDIWQFRE
>AtMYB63
MGKGRAPCCDKTKVKRGPWSPEEDIKLISFIQKFGHENWRSLPKQSGLLRCGKSCRLRWINYLRPDLKRGNFTSEEEETIIKLHHNYGNKWSKIASQLPGRTDNEIKNVWHTHLKKRLAQSSGTADEPASPCSSDSVSRGKDDKSSHVEDSLNRETNHRNELSTSMSSGGSNQQDDPKIDELRFEYIEEAYSEFNDIIIQEVDKPDLLEIPFDSDPDIWSFLDTSNSFQQSTANENSSGSRATTEEESDEDEVKKWFKHLESELGLEEDDNQQQYKEEESSSSSLLKNYELMIH
>AtMYB64
MEEQKIQEKSLAHGAAPPLTAVERFLNGQKNEALCFKKQERSIDRPIVKTTRAIEIRNENKENMMFGPRKEKNLAVIGEIVVKGAAKDYTCKDITKKQPYKNIIKGQWTADEDRKLIKLVMQHGERKWAVISEKLEGRAGKQCRERWHNHLRPDIKKDSWSEEEERLLVEAHTRIGNKWAEIAKLIQGRTENSIKNHWNATKRRQNSKRKHKRSKNADSNSDIDDLSPSAKRPRILEDYIKNIENNDKNNGENIMTTSGNNVLSTSNYDQFNSEDSTSSLLDDPYDEELVFLKNIFENHSLENINLSQGTEITQSSSSGFMIENPKPKPNLYNNTFGTHLGAMVTEPANSSHLASDIYLSDLLNGTASSSSSLTFLSSNNNEHAGENELLLPQANSTSERREMDLIEMLSGSTQGSNIWFPLF
>AtMYB65
MSYTTATADSDDGMHSSIHNESPAPDSISNGCRSRGKRSVLKKGPWTSTEDGILIDYVKKHGEGNWNAVQKHTSLARCGKSCRLRWANHLRPNLKKGAFSQEEEQLIVEMHAKMGNKWAQMAEHLPGRTDNEIKNYWNTRIKRRQRAGLPLYPPEIYVDDLHWSEEYTKSNIIRVDRRRRHQDFLQLGNSKDNVLFDDLNFAASLLPAASDLSDLVACNMLGTGASSSRYESYMPPILPSPKQIWESGSRFPMCSSNIKHEFQSPEHFQNTAVQKNPRSCSISPCDVDHHPYENQHSSHMMMVPDSHTVTYGMHPTSKPLFGAVKLELPSFQYSETSAFDQWKTTPSPPHSDLLDSVDAYIQSPPPSQVEESDCFSSCDTGLLDMLLHEAKIKTSAKHSLLMSSPQKSFSSTTCTTNVTQNVPRGSENLIKSGEYEDSQKYLGRSEITSPSQLSAGGFSSAFAGNVVKTEELDQVWEPKRVDITRPDVLLASSWLDQGCYGIVSDTSSMSDALALLGGDDIGNSYVTVGSSSGQAPRGVGSYGWTNMPPVWSL
>AtMYB66_WER
MRKKVSSSGDEGNNEYKKGLWTVEEDKILMDYVKAHGKGHWNRIAKKTGLKRCGKSCRLRWMNYLSPNVKRGNFTEQEEDLIIRLHKLLGNRWSLIAKRVPGRTDNQVKNYWNTHLSKKLGIKDQKTKQSNGDIVYQINLPNPTETSEETKISNIVDNNNILGDEIQEDHQGSNYLSSLWVHEDEFELSTLTNMMDFIDGHCF
>AtMYB67
MREKWEMKRDEMGHRCCGKHKVKRGLWSPEEDEKLLRYITTHGHPSWSSVPKLAGLQRCGKSCRLRWINYLRPDLRRGSFNEEEEQIIIDVHRILGNKWAQIAKHLPGRTDNEVKNFWNSCIKKKLLSQGLDPSTHNLMPSHKRSSSSNNNNIPKPNKTTSIMKNPTDLDQSTTAFSITNINPPTSTKPNKLKSPNQTTIPSQTVIPINDNMSSTQTMIPINDPMSSLLDDENMIPHWSDVDGMAIHEAPMLPSDKAVVGVDDDDLNMDILFNTPSSSAFDPDFASIFSSAMSIDFNPMDDLGSWTF
>AtMYB68
MGRAPCCDKANVKKGPWSPEEDAKLKDYIENSGTGGNWIALPQKIGLRRCGKSCRLRWLNYLRPNIKHGGFSEEEDNIICNLYVTIGSRWSIIAAQLPGRTDNDIKNYWNTRLKKKLLNKQRKEFQEARMKQEMVMMKRQQQGQGQGQSNGSTDLYLNNMFGSSPWPLLPQLPPPHHQIPLGMMEPTSCNYYQTTPSCNLEQKPLITLKNMVKIEEEQERTNPDHHHQDSVTNPFDFSFSQLLLDPNYYLGSGGGGEGDFAIMSSSTNSPLPNTSSDQHPSQQQEILQWFGSSNFQTEAINDMFINNNNNIVNLETIENTKVYGDASVAGAAVRAALGGGTTSTSADQSTISWEDITSLVNSEDASYFNAPNHV
>AtMYB69
MEMSRGSNSFDNKKPSCQRGHWRPVEDDNLRQLVEQYGPKNWNFIAQHLYGRSGKSCRLRWYNQLDPNITKKPFTEEEEERLLKAHRIQGNRWASIARLFPGRTDNAVKNHFHVIMARRKRENFSSTATSTFNQTWHTVLSPSSSLTRLNRSHFGLWRYRKDKSCGLWPYSFVSPPTNGQFGSSSVSNVHHEIYLERRKSKELVDPQNYTFHAATPDHKMTSNEDGPSMGDDGEKNDVTFIDFLGVGLAS
>AtMYB70
MSGSTRKEMDRIKGPWSPEEDDLLQSLVQKHGPRNWSLISKSIPGRSGKSCRLRWCNQLSPEVEHRGFTAEEDDTIILAHARFGNKWATIARLLNGRTDNAIKNHWNSTLKRKCSGGGGGGEEGQSCDFGGNGGYDGNLTDEKPLKRRASGGGGVVVVTALSPTGSDVSEQSQSSGSVLPVSSSCHVFKPTARAGGVVIESSSPEEEEKDPMTCLRLSLPWVNESTTPPELFPVKREEEEEKEREISGLGGDFMTVVQEMIKTEVRSYMADLQLGNGGGAGGGASSCMVQGTNGRNVGFREFIGLGRIE
>AtMYB71
MSLWGGMGGGWGMVEEGWRKGPWTAEEDRLLIDYVQLHGEGRWNSVARLAGLKRNGKSCRLRWVNYLRPDLKRGQITPHEETIILELHAKWGNRWSTIARSLPGRTDNEIKNYWRTHFKKKTKSPTNSAEKTKNRILKRQQFQQQRQMELQQEQQLLQFNQIDMKKIMSLLDDDNNNGDNTFSSSSSGESGALYVPHQITHSTTTSGCEPNSNGYYPVVPVTIPEANVNEDNAIWDGLWNLDFEGQGSFGGAACAPRKHYFQNMVIPFC
>AtMYB72
MGKGRAPCCDKNKVKRGPWSPQEDLTLITFIQKHGHQNWRSLPKLAGLLRCGKSCRLRWINYLRPDVKRGNFSKKEEDAIIHYHQTLGNKWSKIASFLPGRTDNEIKNVWNTHLKKRLTPSSSSSSLSSTHDQSTKADHDKNCDGAQEEIHSGLNESQNSATSSHHQGECMHTKPELHEVNGLNEIQFLLDHDDFDDITSEFLQDNDILFPLDSLLHNHQTHISTQEMTREVTKSQSFDHPQPDIPCGFEDTNEESDLRRQLVESTTPNNEYDEWFNFIDNQTYFDDFNFVGEVCL
>AtMYB73
MSNPTRKNMERIKGPWSPEEDDLLQRLVQKHGPRNWSLISKSIPGRSGKSCRLRWCNQLSPEVEHRAFSQEEDETIIRAHARFGNKWATISRLLNGRTDNAIKNHWNSTLKRKCSVEGQSCDFGGNGGYDGNLGEEQPLKRTASGGGGVSTGLYMSPGSPSGSDVSEQSSGGAHVFKPTVRSEVTASSSGEDPPTYLSLSLPWTDETVRVNEPVQLNQNTVMDGGYTAELFPVRKEEQVEVEEEEAKGISGGFGGEFMTVVQEMIRTEVRSYMADLQRGNVGGSSSGGGGGGSCMPQSVNSRRVGFREFIVNQIGIGKME
>AtMYB74
MGRSPCCEKKNGLKKGPWTPEEDQKLIDYINIHGYGNWRTLPKNAGLQRCGKSCRLRWTNYLRPDIKRGRFSFEEEETIIQLHSIMGNKWSAIAARLPGRTDNEIKNYWNTHIRKRLLKMGIDPVTHTPRLDLLDISSILSSSIYNSSHHHHHHHQQHMNMSRLMMSDGNHQPLVNPEILKLATSLFSNQNHPNNTHENNTVNQTEVNQYQTGYNMPGNEELQSWFPIMDQFTNFQDLMPMKTTVQNSLSYDDDCSKSNFVLEPYYSDFASVLTTPSSSPTPLNSSSSTYINSSTCSTEDEKESYYSDNITNYSFDVNGFLQFQ
>AtMYB75_PAP1
MEGSSKGLRKGAWTTEEDSLLRQCINKYGEGKWHQVPVRAGLNRCRKSCRLRWLNYLKPSIKRGKLSSDEVDLLLRLHRLLGNRWSLIAGRLPGRTANDVKNYWNTHLSKKHEPCCKIKMKKRDITPIPTTPALKNNVYKPRPRSFTVNNDCNHLNAPPKVDVNPPCLGLNINNVCDNSIIYNKDKKKDQLVNNLIDGDNMWLEKFLEESQEVDILVPEATTTEKGDTLAFDVDQLWSLFDGETVKFD
>AtMYB76_HAG2
MSKRPYCIGEGLKKGAWTTEEDKKLISYIHDHGEGGWRDIPEKAGLKRCGKSCRLRWTNYLKPDIKRGEFSYEEEQIIIMLHASRGNKWSVIARHLPKRTDNEVKNYWNTHLKKRLIDDGIDPVTHKPLASSNPNPVEPMKFDFQKKSNQDEHSSQSSSTTPASLPLSSNLNSVKSKISSGETQIESGHVSCKKRFGRSSSTSRLLNKVAARASSIGNILSTSIEGTLRSPASSSGLPDSFSQSYEYMIDNKEDLGTSIDLNIPEYDFPQFLEQLINDDDENENIVGPEQDLLMSDFPSTFVDEDDILGDITSWSTYLLDHPNFMYESDQDSDEKNFL
>AtMYB77_AtMYBR2
MADRVKGPWSQEEDEQLRRMVEKYGPRNWSAISKSIPGRSGKSCRLRWCNQLSPEVEHRPFSPEEDETIVTARAQFGNKWATIARLLNGRTDNAVKNHWNSTLKRKCSGGVAVTTVTETEEDQDRPKKRRSVSFDSAFAPVDTGLYMSPESPNGIDVSDSSTIPSPSSPVAQLFKPMPISGGFTVVPQPLPVEMSSSSEDPPTSLSLSLPGAENTSSSHNNNNNALMFPRFESQMKINVEERGEGRRGEFMTVVQEMIKAEVRSYMAEMQKTSGGFVVGGLYESGGNGGFRDCGVITPKVE
>AtMYB78
MGDKGRSLKINKNMEEFTKVEEEMDVRRGPWTVEEDLELINYIASHGEGRWNSLARCAELKRTGKSCRLRWLNYLRPDVRRGNITLEEQLLILELHTRWGNRWSKIAQYLPGRTDNEIKNYWRTRVQKHAKQLKCDVNSQQFKDTMKYLWMPRLVERIQAASIGSVSMSSCVTTSSDQFVINNNNTNNVDNLALMSNPNGYITPDNSSVAVSPVSDLTECQVSSEVWKIGQDENLVDPKMTSPNYMDNSSGLLNGDFTKMQDQSDLNWFENINGMVPNYSDSFWNIGNDEDFWLLQQHQQVHDNGSF
>AtMYB79
MVEEVWRKGPWTAEEDRLLIEYVRVHGEGRWNSVSKLAGLKRNGKSCRLRWVNYLRPDLKRGQITPHEESIILELHAKWGNRWSTIARSLPGRTDNEIKNYWRTHFKKKAKPTTNNAEKIKSRLLKRQHFKEQREIELQQEQQLFQFDQLGMKKIISLLEENNSSSSSDGGGDVFYYPDQITHSSKPFGYNSNSLEEQLQGRFSPVNIPDANTMNEDNAIWDGFWNMDVVNGHGGNLGVVAATAACGPRKPYFHNLVIPFC
>AtMYB80
MGRIPCCEKENVKRGQWTPEEDNKLASYIAQHGTRNWRLIPKNAGLQRCGKSCRLRWTNYLRPDLKHGQFSEAEEHIIVKFHSVLGNRWSLIAAQLPGRTDNDVKNYWNTKLKKKLSGMGIDPVTHKPFSHLMAEITTTLNPPQVSHLAEAALGCFKDEMLHLLTKKRVDLNQINFSNHNPNPNNFHEIADNEAGKIKMDGLDHGNGIMKLWDMGNGFSYGSSSSSFGNEERNDGSASPAVAAWRGHGGIRTAVAETAAAEEEERRKLKGEVVDQEEIGSEGGRGDGMTMMRNHHHHQHVFNVDNVLWDLQADDLINHMV
>AtMYB81
MGKVRQDSGSDDDNSIKKSFTKGPWTQAEDNLLIAYVDKHGDGNWNAVQNNSGLSRCGKSCRLRWVNHLRPDLKKGAFTEKEEKRVIELHALLGNKWARMAEELPGRTDNEIKNFWNTRLKRLQRLGLPVYPDEVREHAMNAATHSGLNTDSLDGHHSQEYMEADTVEIPEVDFEHLPLNRSSSYYQSMLRHVPPTNVFVRQKPCFFQPPNVYNLIPPSPYMSTGKRPREPETAFPCPGGYTMNEQSPRLWNYPFVENVSEQLPDSHLLGNAAYSSPPGPLVHGVENFEFPSFQYHEEPGGWGADQPNPMPEHESDNTLVQSPLTAQTPSDCPSSSLYDGLLESVVYGSSGEKPATDTDSESSLFQSFTPANENITGKTCFLTLYALHALHCLCNQFKKSPLLHLHDKLNWCNKFRFNSFKSGTHIL
>AtMYB82
MECKREEGKSYVKRGLWKPEEDMILKSYVETHGEGNWADISRRSGLKRGGKSCRLRWKNYLRPNIKRGSMSPQEQDLIIRMHKLLGNRWSLIAGRLPGRTDNEVKNYWNTHLNKKPNSRRQNAPESIVGATPFTDKPVMSTELRRSHGEGGEEESNTWMEETNHFGYDVHVGSPLPLISHYPDNTLVFDPCFSFTDFFPLL
>AtMYB83
MMMRKPDITTIRDKGKPNHACGGNNNKPKLRKGLWSPDEDEKLIRYMLTNGQGCWSDIARNAGLLRCGKSCRLRWINYLRPDLKRGSFSPQEEDLIFHLHSILGNRWSQIATRLPGRTDNEIKNFWNSTLKKRLKNNSNNNTSSGSSPNNSNSNSLDPRDQHVDMGGNSTSLMDDYHHDENMMTVGNTMRMDSSSPFNVGPMVNSVGLNQLYDPLMISVPDNGYHQMGNTVNVFSVNGLGDYGNTILDPISKRVSVEGDDWFIPPSENTNVIACSTSNNLNLQALDPCFNSKNLCHSESFKVGNVLGIENGSWEIENPKIGDWDLDGLIDNNSSFPFLDFQVD
>AtMYB84_RAX3
MGRAPCCDKANVKKGPWSPEEDAKLKSYIENSGTGGNWIALPQKIGLKRCGKSCRLRWLNYLRPNIKHGGFSEEEENIICSLYLTIGSRWSIIAAQLPGRTDNDIKNYWNTRLKKKLINKQRKELQEACMEQQEMMVMMKRQHQQQQIQTSFMMRQDQTMFTWPLHHHNVQVPALFMNQTNSFCDQEDVKPVLIKNMVKIEDQELEKTNPHHHQDSMTNAFDHLSFSQLLLDPNHNHLGSGEGFSMNSILSANTNSPLLNTSNDNQWFGNFQAETVNLFSGASTSTSADQSTISWEDISSLVYSDSKQFF
>AtMYB85
MGRQPCCDKLGVKKGPWTVEEDKKLINFILTNGHCCWRALPKLAGLRRCGKSCRLRWTNYLRPDLKRGLLSHDEEQLVIDLHANLGNKWSKIASRLPGRTDNEIKNHWNTHIKKKLLKMGIDPMTHQPLNQEPSNIDNSKTIPSNPDDVSVEPKTTNTKYVEISVTTTEEESSSTVTDQNSSMDNENHLIDNIYDDDELFSYLWSDETTKDEASWSDSNFGVGGTLYDHNISGADADFPIWSPERINDEKMFLDYCQDFGVHDFGF
>AtMYB86
MGRHSCCFKQKLRKGLWSPEEDEKLLNYITRHGHGCWSSVPKLAGLQRCGKSCRLRWINYLRPDLKRGAFSQDEESLIIELHAALGNRWSQIATRLPGRTDNEIKNFWNSCLKKKLRRKGIDPTTHKPLITNELQSLNVIDQKLTSSEVVKSTGSINNLHDQSMVVSSQQGPWWFPANTTTTNQNSAFCFSSSNTTTVSDQIVSLISSMSTSSSPTPMTSNFSPAPNNWEQLNYCNTVPSQSNSIYSAFFGNQYTEASQTMNNNNPLVDQHHHHQDMKSWASEILHYTEHNQSSETVIEAEVKPDIANYYWRSASSSSSPNQEAATLLHDANVEVYGKNLQKLNNMVFDQSL
>AtMYB87
MAVKKGPWSTEEDAVLKSYIEKHGTGNNWISLPQRIGIKRCGKSCRLRWLNYLRPNLKHGGFTDEEDYIICSLYITIGSRWSIIASQLPGRTDNDIKNYWNTRLKKKLLSKQGKAFHQQLNVKFERGTTSSSSSQNQIQIFHDENTKSNQTLYNQVVDPSMRAFAMEEQSMIKNQILEPFSWEPNKVLFDVDYDAAASSYHHHASPSLNSMSSTSSIGTNNSSLQMSHYTVNHNDHDQPDMFFMDGFENFQAELFDEIANNNTVENGFDGTEILINNNYLDHDISSFIDYPLYDNE
>AtMYB88
MEETTKQNNMKKKKKILLHSDDSKKKERHIVTWSPEEDDILRKQISLQGTENWAIIASKFNDKSTRQCRRRWYTYLNSDFKRGGWSPEEDTLLCEAQRLFGNRWTEIAKVVSGRTDNAVKNRFTTLCKKRAKHEAMAKENRIACCVNSDNKRLLFPDGISTPLKAESESPLTKKMR
>AtMYB89
MYLFMYKCNIVLEETHVFQNTPCDVSLQRPFNGFGENNALPLRKMHQEEKKKKHRGGHWTLSEDLKLKELVAVFGPQNWKFIGEKMEPRTSLSCRQRWFNQLDPKINKRNFTDEEEEKLLRAHILYGNKWSKIAKLFNRRTDHAVKNHWHSLMNRIIRKQSASDIRSFDNIQNYQTSNFLPGSVSHESTNLNAQYLQEKNYSSCMPLQHSCHHHHFSTFPANSLALFTPHVSISQPSSSSLLSSSEAEDIMTTKTPRYIDFLGVGDS
>AtMYB90_PAP2
MEGSSKGLRKGAWTAEEDSLLRLCIDKYGEGKWHQVPLRAGLNRCRKSCRLRWLNYLKPSIKRGRLSNDEVDLLLRLHKLLGNRWSLIAGRLPGRTANDVKNYWNTHLSKKHESSCCKSKMKKKNIISPPTTPVQKIGVFKPRPRSFSVNNGCSHLNGLPEVDLIPSCLGLKKNNVCENSITCNKDDEKDDFVNNLMNGDNMWLENLLGENQEADAIVPEATTAEHGATLAFDVEQLWSLFDGETVELD
>AtMYB91_AS1
MKERQRWSGEEDALLRAYVRQFGPREWHLVSERMNKPLNRDAKSCLERWKNYLKPGIKKGSLTEEEQRLVIRLQEKHGNKWKKIAAEVPGRTAKRLGKWWEVFKEKQQREEKESNKRVEPIDESKYDRILESFAEKLVKERSNVVPAAAAAATVVMANSNGGFLHSEQQVQPPNPVIPPWLATSNNGNNVVARPPSVTLTLSPSTVAAAAPQPPIPWLQQQQPERAENGPGGLVLGSMMPSCSGSSESVFLSELVECCRELEEGHRAWADHKKEAAWRLRRLELQLESEKTCRQREKMEEIEAKMKALREEQKNAMEKIEGEYREQLVGLRRDAEAKDQKLADQWTSRHIRLTKFLEQQMGCRLDRP
>AtMYB92
MGRSPISDDSGLKKGPWTPDEDEKLVNYVQKHGHSSWRALPKLAGLNRCGKSCRLRWTNYLRPDIKRGRFSPDEEQTILNLHSVLGNKWSTIANQLPGRTDNEIKNFWNTHLKKKLIQMGFDPMTHRPRTDIFSGLSQLMSLSSNLRGFVDLQQQFPIDQEHTILKLQTEMAKLQLFQYLLQPSSMSNNVNPNDFDTLSLLNSIASFKETSNNTTSNNLDLGFLGSYLQDFHSLPSLKTLNSNMEPSSVFPQNLDDNHFKFSTQRENLPVSPIWLSDPSSTTPAHVNDDLIFNQYGIEDVNSNITSSSGQESGASASAAWPDHLLDDSIFSDIP
>AtMYB93
MGRSPCCDENGLKKGPWTPEEDQKLIDYIHKHGHGSWRALPKLADLNRCGKSCRLRWTNYLRPDIKRGKFSAEEEQTILHLHSILGNKWSAIATHLQGRTDNEIKNFWNTHLKKKLIQMGIDPVTHQPRTDLFASLPQLIALANLKDLIEQTSQFSSMQGEAAQLANLQYLQRMFNSSASLTNNNGNNFSPSSILDIDQHHAMNLLNSMVSWNKDQNPAFDPVLELEANDQNQDLFPLGFIIDQPTQPLQQQKYHLNNSPSELPSQGDPLLDHVPFSLQTPLNSEDHFIDNLVKHPTDHEHEHDDNPSSWVLPSLIDNNPKTVTSSLPHNNPADASSSSSYGGCEAASFYWPDICFDESLMNVIS
>AtMYB94
MGRPPCCDKIGVKKGPWTPEEDIILVSYIQEHGPGNWRSVPTHTGLRRCSKSCRLRWTNYLRPGIKRGNFTEHEEKMILHLQALLGNRWAAIASYLPERTDNDIKNYWNTHLKKKLKKMNDSCDSTINNGLDNKDFSISNKNTTSHQSSNSSKGQWERRLQTDINMAKQALCDALSIDKPQNPTNFSIPDLGYGPSSSSSSTTTTTTTTRNTNPYPSGVYASSAENIARLLQNFMKDTPKTSVPLPVAATEMAITTAASSPSTTEGDGEGIDHSLFSFNSIDEAEEKPKLIDHDINGLITQGSLSLFEKWLFDEQSHDMIINNMSLEGQEVLF
>AtMYB95
MGRTTWFDVDGLRKGEWTAEEDRKLVVYINEHGLGEWGSLPKRAGLQRCGKSCRLRWLNYLRPGIKRGKFTPQEEEEIIKYHALLGNRWAAIAKQMPNRTDNDIKNHWNSCLKKRLAKKGIDPMTHEPTTTTSLTVDVTSSSTTSSPTPSPTSSSFSSCSSTGSARFLNKLAAGISSRKHGLESIKTVILAEQPREAVDEEKMMTINMKEKELISCYMEIDETMSIDELPCDDSTSGFVAFDDYSLIDPYRDGVYVSDFYDETEHLDLFLL
>AtMYB96
MGRPPCCEKIGVKKGPWTPEEDIILVSYIQEHGPGNWRSVPTHTGLRRCSKSCRLRWTNYLRPGIKRGNFTEHEEKTIVHLQALLGNRWAAIASYLPERTDNDIKNYWNTHLKKKLKKINESGEEDNDGVSSSNTSSQKNHQSTNKGQWERRLQTDINMAKQALCEALSLDKPSSTLSSSSSLPTPVITQQNIRNFSSALLDRCYDPSSSSSSTTTTTTSNTTNPYPSGVYASSAENIARLLQDFMKDTPKALTLSSSSPVSETGPLTAAVSEEGGEGFEQSFFSFNSMDETQNLTQETSFFHDQVIKPEITMDQDHGLISQGSLSLFEKWLFDEQSHEMVGMALAGQEGMF
>AtMYB97
MIVYGGGASEDGEGGGVVLKKGPWTVAEDETLAAYVREYGEGNWNSVQKKTWLARCGKSCRLRWANHLRPNLRKGSFTPEEERLIIQLHSQLGNKWARMAAQLPGRTDNEIKNYWNTRLKRFQRQGLPLYPPEYSQNNHQQQMYPQQPSSPLPSQTPASSFTFPLLQPPSLCPKRCYNTAFSPKASYISSPTNFLVSSPTFLHTHSSLSSYQSTNPVYSMKHELSSNQIPYSASLGVYQVSKFSDNGDCNQNLNTGLHTNTCQLLEDLMEEAEALADSFRAPKRRQIMAALEDNNNNNNFFSGGFGHRVSSNSLCSLQGLTPKEDESLQMNTMQDEDITKLLDWGSESEEISNGQSSVITTENNLVLDDHQFAFLFPVDDDTNNLPGIC
>AtMYB98
MENFVDENGFASLNQNIFTRDQEHMKEEDFPFEVVDQSKPTSFLQDFHHLDHDHQFDHHHHHGSSSSHPLLSVQTTSSCINNAPFEHCSYQENMVDFYETKPNLMNHHHFQAVENSYFTRNHHHHQEINLVDEHDDPMDLEQNNMMMMRMIPFDYPPTETFKPMNFVMPDEISCVSADNDCYRATSFNKTKPFLTRKLSSSSSSSSWKETKKSTLVKGQWTAEEDRVLIQLVEKYGLRKWSHIAQVLPGRIGKQCRERWHNHLRPDIKKETWSEEEDRVLIEFHKEIGNKWAEIAKRLPGRTENSIKNHWNATKRRQFSKRKCRSKYPRPSLLQDYIKSLNMGALMASSVPARGRRRESNNKKKDVVVAVEEKKKEEEVYGQDRIVPECVFTDDFGFNEKLLEEGCSIDSLLDDIPQPDIDAFVHGL
>AtMYB99
MGGRKPCCDEVGLRKGPWTVEEDGKLVDFLRARGNCGGGGGGWCWRDVPKLAGLRRCGKSCRLRWTNYLRPDLKRGLFTEEEIQLVIDLHARLGNRWSKIAVELPGRTDNDIKNYWNTHIKRKLIRMGIDPNTHRRFDQQKVNEEETILVNDPKPLSETEVSVALKNDTSAVLSGNLNQLADVDGDDQPWSFLMENDEGGGGDAAGELTMLLSGDITSSCSSSSSLWMKYGEFGYEDLELGCFDV
>AtMYB100
MKKNYQKKNIKVVSTSKYLKKSDIDKVNWTESEDIKLKEIMALGPKNKWTKVAKKFEGRTGKQCRERWYNHARPNIKKTAWSEEEDQILIEAHKVLGTKWVEIAQQLPGRSDNNIKNHWNTTKRRVQNKRGGTVNPVGNNILENYIRCITINNEDFLKTDGSYGEPTNIESDDDSKDMLYGEMNLSLETITTQTTKPLTNASTTSPYVQMPEDNYTMEDCESLEDILELLRWWE
>AtMYB101
MDGGGETTATATMEGRGLKKGPWTTTEDAILTEYVRKHGEGNWNAVQKNSGLLRCGKSCRLRWANHLRPNLKKGSFTPDEEKIIIDLHAKLGNKWARMASQLPGRTDNEIKNYWNTRMKRRQRAGLPLYPHEIQHQGIDIDDEFEFDLTSFQFQNQDLDHNHQNMIQYTNSSNTSSSSSSFSSSSSQPSKRLRPDPLVSTNPGLNPIPDSSMDFQMFSLYNNSLENDNNQFGFSVPLSSSSSSNEVCNPNHILEYISENSDTRNTNKKDIDAMSYSSLLMGDLEIRSSSFPLGLDNSVLELPSNQRPTHSFSSSPIIDNGVHLEPPSGNSGLLDALLEESQALSRGGLFKDVRVSSSDLCEVQDKRVKMDFENLLIDHLNSSNHSSLGANPNIHNKYNEPTMVKVTVDDDDELLTSLLNNFPSTTTPLPDWYRVTEMQNEASYLAPPSGILMGNHQGNGRVEPPTVPPSSSVDPMASLGSCYWSNMPSIC
>AtMYB102_ATM4
MARSPCCEKNGLKKGPWTSEEDQKLVDYIQKHGYGNWRTLPKNAGLQRCGKSCRLRWTNYLRPDIKRGRFSFEEEETIIQLHSFLGNKWSAIAARLPGRTDNEIKNFWNTHIRKKLLRMGIDPVTHSPRLDLLDISSILASSLYNSSSHHMNMSRLMMDTNRRHHQQHPLVNPEILKLATSLFSQNQNQNLVVDHDSRTQEKQTVYSQTGVNQYQTNQYFENTITQELQSSMPPFPNEARQFNNMDHHFNGFGEQNLVSTSTTSVQDCYNPSFNDYSSSNFVLDPSYSDQSFNFANSVLNTPSSSPSPTTLNSSYINSSSCSTEDEIESYCSNLMKFDIPDFLDVNGFII
>AtMYB103
MGHHSCCNQQKVKRGLWSPEEDEKLIRYITTHGYGCWSEVPEKAGLQRCGKSCRLRWINYLRPDIRRGRFSPEEEKLIISLHGVVGNRWAHIASHLPGRTDNEIKNYWNSWIKKKIRKPHHHYSRHQPSVTTVTLNADTTSIATTIEASTTTTSTIDNLHFDGFTDSPNQLNFTNDQETNIKIQETFFSHKPPLFMVDTTLPILEGMFSENIITNNNKNNDHDDTQRGGRENVCEQAFLTTNTEEWDMNLRQQEPFQVPTLASHVFNNSSNSNIDTVISYNLPALIEGNVDNIVHNENSNVQDGEMASTFECLKRQELSYDQWDDSQQCSNFFFWDNLNINVEGSSLVGNQDPSMNLGSSALSSSFPSSF
>AtMYB104
MKKTFTKSKWKPEEDRILKDYVIQYGDRTWTHVPKRTGLPHNPASCRFRWMNHLKPSLKKGPFTDEEEKRVLQLHAVLGNKWSQMAREFPGRTDNEIKNFWNARRMRLKGKGLPVYPDEVREQAIRTAAQYGVKVELLNAHYSQDSLMAGNVEKPQELNNLALNQCSPYYQSTLANVQPSRNRVMEPETTFPFTGGSAMNEQNPTLLCNPYVESTQEQLPDSHLFGNVTYSSPPMPLIHEVENLELPSFQGFDFHEEPSSFGAEQYNPMLNLEPHNTLVQSPLIGQTPTDFPSSFYDELLDELLESVVNGSLGEIPKTDTSSESQLFQSSLRSHTDATPDIANTTGKPFLVSTHYITITSFFVCSIQEVSTNLYA
>AtMYB105_LOF2
MEMVHADVASLSITPCFPSSLSSSSHHHYNQQQHCIMSEDQHHSMDQTTSSDYFSLNIDNAQHLRSYYTSHREEDMNPNLSDYSNCNKKDTTVYRSCGHSSKASVSRGHWRPAEDTKLKELVAVYGPQNWNLIAEKLQGRSGKSCRLRWFNQLDPRINRRAFTEEEEERLMQAHRLYGNKWAMIARLFPGRTDNSVKNHWHVIMARKFREQSSSYRRRKTMVSLKPLINPNPHIFNDFDPTRLALTHLASSDHKQLMLPVPCFPGYDHENESPLMVDMFETQMMVGDYIAWTQEATTFDFLNQTGKSEIFERINEEKKPPFFDFLGLGTV
>AtMYB106_NOK
MGRSPCCDKAGLKKGPWTPEEDQKLLAYIEEHGHGSWRSLPEKAGLQRCGKSCRLRWTNYLRPDIKRGKFTVQEEQTIIQLHALLGNRWSAIATHLPKRTDNEIKNYWNTHLKKRLIKMGIDPVTHKHKNETLSSSTGQSKNAATLSHMAQWESARLEAEARLARESKLLHLQHYQNNNNLNKSAAPQQHCFTQKTSTNWTKPNQGNGDQQLESPTSTVTFSENLLMPLGIPTDSSRNRNNNNNESSAMIELAVSSSTSSDVSLVKEHEHDWIRQINCGSGGIGEGFTSLLIGDSVGRGLPTGKNEATAGVGNESEYNYYEDNKNYWNSILNLVDSSPSDSATMF
>AtMYB107
MGRSPCCDESGLKKGPWTPEEDQKLINHIRKHGHGSWRALPKQAGLNRCGKSCRLRWTNYLRPDIKRGNFTAEEEQTIINLHSLLGNKWSSIAGHLPGRTDNEIKNYWNTHIRKKLIQMGIDPVTHRPRTDHLNVLAALPQLLAAANFNNLLNLNQNIQLDATSVAKAQLLHSMIQVLSNNNTSSSFDIHHTTNNLFGQSSFLENLPNIENPYDQTQGLSHIDDQPLDSFSSPIRVVAYQHDQNFIPPLISTSPDESKETQMMVKNKEIMKYNDHTSNPSSTSTFTQDHQPWCDIIDDEASDSYWKEIIEQTCSEPWPFRE
>AtMYB108_BOS1
MDEKGRSLKNNNMEDEMDLKRGPWTAEEDFKLMNYIATNGEGRWNSLSRCAGLQRTGKSCRLRWLNYLRPDVRRGNITLEEQLLILELHSRWGNRWSKIAQYLPGRTDNEIKNYWRTRVQKHAKQLKCDVNSQQFKDTMKYLWMPRLVERIQSASASSAAAATTTTTTTTGSAGTSSCITTSNNQFMNYDYNNNNMGQQFGVMSNNDYITPENSSVAVSPASDLTEYYSAPNPNPEYYSGQMGNSYYPDQNLVSSQLLPDNYFDYSGLLDEDLTAMQEQSNLSWFENINGAASSSDSLWNIGETDEEFWFLQQQQQFNNNGSF
>AtMYB109
MEGETHQSEPLPLASGDSDEGISAAIEAELAELAAGDSSGGGGCGGGGGGIRSKVKGPWSTEEDAVLTKLVRKLGPRNWSLIARGIPGRSGKSCRLRWCNQLDPCLKRKPFSDEEDRMIISAHAVHGNKWAVIAKLLTGRTDNAIKNHWNSTLRRKYADLWNNGQWMANSVTTASVKNENVDETTNPPSSKQQLPQGDINSSPPKPPQVSDVVMEEAANEPQEPQEQQEQAPPVVSNVPTENNVFRPVARVGAFSIYNPTSQKNGYRDYNIVPCEGPLIQAAKPDSLAGKFLQSLCDEPQIPSKCGHGCSTLPAETKFSRNSVLGPEFVDYEEPSAVFNQELISIATDLNNIAWIKSGLDNAVVREAEQSLKMDNYNYNDPRIKFTGMMPRQDFFCARS
>AtMYB110
MDFSCFQEYPFEFHCRGTTFNGFRENNAVSETVEEFCNKRRMQKKSDDLKTKKKKKQSVSRVCSRGHWRISEDTQLMELVSVYGPQNWNHIAESMQGRTGKSCRLRWFNQLDPRINKRAFSDEEEERLLAAHRAFGNKWAMIAKLFNGRTDNALKNHWHVLMARKMRQQSSSYVQRFNGSAHESNTDHKIFNLSPGLSLLTLHICIEFNSVIVMRYFRYLSLRNNELMVWSQK
>AtMYB111_PFG3
MGRAPCCEKIGLKRGRWTAEEDEILTKYIQTNGEGSWRSLPKKAGLLRCGKSCRLRWINYLRRDLKRGNITSDEEEIIVKLHSLLGNRWSLIATHLPGRTDNEIKNYWNSHLSRKIYAFTAVSGDGHNLLVNDVVLKKSCSSSSGAKNNNKTKKKKKGRTSRSSMKKHKQMVTASQCFSQPKELESDFSEGGQNGNFEGESLGPYEWLDGELERLLSSCVWECTSEEAVIGVNDEKVCESGDNSSCCVNLFEEEQGSETKIGHVGITEVDHDMTVEREREGSFLSSNSNENNDKDWWVGLCNSSEVGFGVDEELLDWEFQGNVTCQSDDLWDLSDIGEITLE
>AtMYB112
MNISRTEFANCKTLINHKEEVEEVEKKMEIEIRRGPWTVEEDMKLVSYISLHGEGRWNSLSRSAGLNRTGKSCRLRWLNYLRPDIRRGDISLQEQFIILELHSRWGNRWSKIAQHLPGRTDNEIKNYWRTRVQKHAKLLKCDVNSKQFKDTIKHLWMPRLIERIAATQSVQFTSNHYSPENSSVATATSSTSSSEAVRSSFYGGDQVEFGTLDHMTNGGYWFNGGDTFETLCSFDELNKWLIQ
>AtMYB113
MGESPKGLRKGTWTTEEDILLRQCIDKYGEGKWHRVPLRTGLNRCRKSCRLRWLNYLKPSIKRGKLCSDEVDLVLRLHKLLGNRWSLIAGRLPGRTANDVKNYWNTHLSKKHDERCCKTKMINKNITSHPTSSAQKIDVLKPRPRSFSDKNSCNDVNILPKVDVVPLHLGLNNNYVCESSITCNKDEQKDKLININLLDGDNMWWESLLEADVLGPEATETAKGVTLPLDFEQIWARFDEETLELN
>AtMYB114
MEGSSKGLRKGAWTAEEDSLLRQCIGKYGEGKWHQVPLRAGLNRCRKSCRLRWLNYLKPSIKRGKFSSDEVDLLLRLHKLLGNRWSLIAGRLPGRTANDVKNYWNTHLSKKHEPCCKTKIKRINIITPPNTPAQKVDIF
>AtMYB115
MYHQNLISSTPNQNSNPHDWDIQNPLFSIHPSAEIPSKYPFMGITSCPNTNVFEEFQYKITNDQNFPTTYNTPFPVISEGISYNMHDVQENTMCGYTAHNQGLIIGCHEPVLVHAVVESQQFNVPQSEDINLVSQSERVTEDKVMFKTDHKKKDIIGKGQWTPTEDELLVRMVKSKGTKNWTSIAKMFQGRVGKQCRERWHNHLRPNIKKNDWSEEEDQILIEVHKIVGNKWTEIAKRLPGRSENIVKNHWNATKRRLHSVRTKRSDAFSPRNNALENYIRSITINNNALMNREVDSITANSEIDSTRCENIVDEVMNLNLHATTSVYVPEQAVLTWGYDFTKCYEPMDDTWMLMNGWN
>AtMYB116
MSNITKKKCNGNEEGAEQRKGPWTLEEDTLLTNYISHNGEGRWNLLAKSSGLKRAGKSCRLRWLNYLKPDIKRGNLTPQEQLLILELHSKWGNRWSKISKYLPGRTDNDIKNYWRTRVQKQARQLNIDSNSHKFIEVVRSFWFPRLINEIKDNSYTNNIKANAPDLLGPILRDSKDLGFNNMDCSTSMSEDLKKTSQFMDFSDLETTMSLEGSRGGSSQCVSEVYSSFPCLEEEYMVAVMGSSDISALHDCHVADSKYEDDVTQDLMWNMDDIWQFNEYAHFN
>AtMYB117_LOF1
MFITEKQVWMDEIVARRASSSWDFPFNDINIHQHHHRHCNTSHEFEILKSPLGDVAVHEEESNNNNPNFSNSESGKKETTDSGQSWSSSSSKPSVLGRGHWRPAEDVKLKELVSIYGPQNWNLIAEKLQGRSGKSCRLRWFNQLDPRINRRAFTEEEEERLMQAHRLYGNKWAMIARLFPGRTDNSVKNHWHVVMARKYREHSSAYRRRKLMSNNPLKPHLTNNHHPNPNPNYHSFISTNHYFAQPFPEFNLTHHLVNNAPITSDHNQLVLPFHCFQGSL
>AtMYB118_PGA37
MEFESVFKMHYPYLAAVIYDDSSTLKDFHPSLTDDFSCVHNVHHKPSMPHTYEIPSKETIRGITPSPCTEAFEACFHGTSNDHVFFGMAYTTPPTIEPNVSHVSHDNTMWENDQNQGFIFGTESTLNQAMADSNQFNMPKPLLSANEDTIMNRRQNNQVMIKTEQIKKKNKRFQMRRICKPTKKASIIKGQWTPEEDKLLVQLVDLHGTKKWSQIAKMLQGRVGKQCRERWHNHLRPDIKKDGWTEEEDIILIKAHKEIGNRWAEIARKLPGRTENTIKNHWNATKRRQHSRRTKGKDEISLSLGSNTLQNYIRSVTYNDDPFMTANANANIGPRNMRGKGKNVMVAVSEYDEGECKYIVDGVNNLGLEDGRIKMPSLAAMSASGSASTSGSASGSGSGVTMEIDEPMTDSWMVMHGCDEVMMNEIALLEMIAHGRL
>AtMYB119
MEDRRLVHGAAPPLTAVERFLYGQKNDALCSKKQESSRDQPIVKTKISIETRSDNKENTTFGPTREKHLVLNGGNRNPTGEVVARSAARDYQNSTKKRSSKNLIKGQWTAEEDRKLIRLVRQHGERKWAMISEKLEGRAGKQCRERWHNHLRPDIKKDGWSEEEERVLVESHMRIGNKWAEIAKLIPGRTENSIKNHWNATKRRQNSKRKHKRESNADNNDRDASPSAKRPCILQDYIKSIERNNINKDNDEKKNENTISVISTPNLDQIYSDGDSASSILGGPYDEELDYFQNIFANHPISLENLGLSQTSDEVTQSSSSGFMIKNPNPNLHDSVGIHHQEATITAPANTPHLASDIYLSYLLNGTTSSYSDTHFPSSSSSTSSTTVEHGGHNEFLEPQANSTSERREMDLIEMLSGSIQGSNICFPLV
>AtMYB120
MIMYGGGGAGKDGGSTNHLSDGGVILKKGPWTAAEDEILAAYVRENGEGNWNAVQKNTGLARCGKSCRLRWANHLRPNLKKGSFTGDEERLIIQLHAQLGNKWARMAAQLPGRTDNEIKNYWNTRLKRLLRQGLPLYPPDIIPNHQLHPHPHHQQQQQHNHHHHHHQQQQQHQQMYFQPQSSQRNTPSSSPLPSPTPANAKSSSSFTFHTTTANLLHPLSPHTPNTPSQLSSTPPPPPLSSPLCSPRNNQYPTLPLFALPRSQINNNNNGNFTFPRPPPLLQPPSSLFAKRYNNANTPLNCINRVSTAPFSPVSRDSYTSFLTLPYPSPTAQTATYHNTNNPYSSSPSFSLNPSSSSYPTSTSSPSFLHSHYTPSSTSFHTNPVYSMKQEQLPSNQIPQIDGFNNVNNFTDNERQNHNLNSSGAHRRSSSCSLLEDVFEEAEALASGGRGRPPKRRQLTASLPNHNNNTNNNDNFFSVSFGHYDSSDNLCSLQGKTKTTYNTSNLNYSSLQVKCKMFMIKTQI
>AtMYB121
MLDWGVQGHHQKHDHDIYQQQHQQQGCRKGPWTLEEDKLLAEYVTSHGEGRWSTVAKCAGLNRSGKSCRLRWVNYLRPGLKRGQITPQEEGIILELHSLWGNKWSTIARYLPGRTDNEIKNYWRTHYKKNQKSSSKQDKVKKSLSRKQQQVDLKPQPQAQSENHQSQLVSQDHMNIDNDHNIASSLYYPTSVFDDKLYMPQSVATTSSDHSMIDEGHLWGSLWNLDEDDPHSFGGGSGQGTAADIDEKFPDSGIEAPSCGSGDYSYTGVYMGGYIF
>AtMYB122
MVRTPCCRAEGLKKGAWTQEEDQKLIAYVQRHGEGGWRTLPDKAGLKRCGKSCRLRWANYLRPDIKRGEFSQDEEDSIINLHAIHGNKWSAIARKIPRRTDNEIKNHWNTHIKKCLVKKGIDPLTHKSLLDGAGKSSDHSAHPEKSSVHDDKDDQNSNNKKLSGSSSARFLNRVANRFGHRINHNVLSDIIGSNGLLTSHTTPTTSVSEGERSTSSSSTHTSSNLPINRSITVDATSLSSSTFSDSPDPCLYEEIVGDIEDMTRFSSRCLSHVLSHEDLLMSVESCLENTSFMREITMIFQEDKIETTSFNDSYVTPINEVDDSCEGIDNYFG
>AtMYB123_TT2
MGKRATTSVRREELNRGAWTDHEDKILRDYITTHGEGKWSTLPNQAGLKRCGKSCRLRWKNYLRPGIKRGNISSDEEELIIRLHNLLGNRWSLIAGRLPGRTDNEIKNHWNSNLRKRLPKTQTKQPKRIKHSTNNENNVCVIRTKAIRCSKTLLFSDLSLQKKSSTSPLPLKEQEMDQGGSSLMGDLEFDFDRIHSEFHFPDLMDFDGLDCGNVTSLVSSNEILGELVPAQGNLDLNRPFTSCHHRGDDEDWLRDFTC
>AtMYB124_FLP
MEDTKKKKKKNINNNQDSKKKERHIVTWSQEEDVILREQITLHGTENWAIIASKFKDKSTRQCRRRWYTYLNSDFKRGGWSPEEDMLLCEAQRVFGNRWTEIAKVVSGRTDNAVKNRFTTLCKKRAKHEAMTKDSNSNTKRMLFLDGISTPRKSENETPIAKKLKRSHILDLTEISNYGRAEACVNQQIRSPFSVLARNATGIDSLEEQNQTSNVNESDGEGMFLKKDDPKVTALMQQAELLSSLAQKVNADNTEQSMENAWKVLQDFLNKGKENDLFRYGIPDIDFKIEEFKDLIEDLRSGYEDNQLSWRQPDLHDSPASSEYSSGSTIMVDQSGDKTQPFSADTQTEHKQVGEELLVPKNPDENMPISGEEKFSSPIQVTPLFRSLADGIPSPQFSESERSFLLKTLGIESSSPCPSANPSKPPPCKRVLLHSL
>AtMYB125_DUO1
MEAKKEEIKKGPWKAEEDEVLINHVKRYGPRDWSSIRSKGLLQRTGKSCRLRWVNKLRPNLKNGCKFSADEERTVIELQSEFGNKWARIATYLPGRTDNDVKNFWSSRQKRLARILHNSSDASSSSFNPKSSSSHRLKGKNVKPIRQSSQGFGLVEEEVTVSSSCSQMVPYSSDQVGDEVLRLPDLGVKLEHQPFAFGTDLVLAEYSDSQNDANQQAISPFSPESRELLARLDDPFYYDILGPADSSEPLFALPQPFFEPSPVPRRCRHVSKDEEADVFLDDFPADMFDQVDPIPSP
>AtMYB3R1
MKREMKAPTTPLESLQGDLKGKQGRTSGPARRSTKGQWTPEEDEVLCKAVERFQGKNWKKIAECFKDRTDVQCLHRWQKVLNPELVKGPWSKEEDNTIIDLVEKYGPKKWSTISQHLPGRIGKQCRERWHNHLNPGINKNAWTQEEELTLIRAHQIYGNKWAELMKFLPGRSDNSIKNHWNSSVKKKLDSYYASGLLDQCQSSPLIALQNKSIASSSSWMHSNGDEGSSRPGVDAEESECSQASTVFSQSTNDLQDEVQRGNEEYYMPEFHSGTEQQISNAASHAEPYYPSFKDVKIVVPEISCETECSKKFQNLNCSHELRTTTATEDQLPGVSNDAKQDRGLELLTHNMDNGGKNQALQQDFQSSVRLSDQPFLSNSDTDPEAQTLITDEECCRVLFPDNMKDSSTSSGEQGRNMVDPQNGKGSLCSQAAETHAHETGKVPALPWHPSSSEGLAGHNCVPLLDSDLKDSLLPRNDSNAPIQGCRLFGATELECKTDTNDGFIDTYGHVTSHGNDDNGGFPEQQGLSYIPKDSLKLVPLNSFSSPSRVNKIYFPIDDKPAEKDKGALCYEPPRFPSADIPFFSCDLVPSNSDLRQEYSPFGIRQLMISSMNCTTPLRLWDSPCHDRSPDVMLNDTAKSFSGAPSILKKRHRDLLSPVLDRRKDKKLKRAATSSLANDFSRLDVMLDEGDDCMTSRPSESPEDKNICASPSIARDNRNCASARLYQEMIPIDEEPKETLESGGVTSMQNENGCNDGGASAKNDQETSGSFFELRLCSPGMTRARPDNKVNASAKDLSNQHKISLGDFPTEEMSSEPLCTVDSIPLSAIDKTNTAETSFDIENFNIFDGTPFRKLLDTPSPWKSPLLFGSFLQSPKLPPEITFEDIGCFMSPGERSYDAIGLMKHLSEHSATAYADALEVLGNDTPESILKKRQLNKSIQGKENQHQPHDQLGNRSQVECRALDFSDCGTPGKAKVPSASPGGYSSPSSYLLKSCR
>AtMYB3R2

MTESIDLNRSESESDNNTDDVTPIFAIDDSSKGRVSGPTRRSTKGGWTAEEDQILTNVVKKYQGRNWKRIAECLPGSEENRRNDVQCQHRWLKVLDPSLQKGAWKKEEDELLSELVKDYMENDRPPWSKISKELPGRIGKQCRERWHNHLNPTIIKSPWTREEELILVQAQRGNGNKWAEIAKLLPGRTENNIKNHWNCSVKKRLEQFPSNLFSGVVYGSKPSSGFEYNFFNQRNTMVESCITSQIKEAAKSPQRDFLDLTLGLNWRSISSSTSSLRGEESVSSSVDSVCARLNACLETPQNSNNDTVCVKEVREMKERLRMAARTFDTPSIISKTSSPASGLKRLRQKYDTPFPTDARSHMSSEEDHSVSASPSSKYRFVKRNTCSGSKPLERRLDFDFLLWDEHGRRNGIVNFSVRILPQKSDLKSGLVRPFWLR
>AtMYB3R3
MSSTFNPAASSPDEMMDLQEETGEVKIEDQCVENKQSTPASCSSVSEGSAGSSHKSPTIASPATVSPTHRYLGRTSGPIRRAKGGWTPEEDETLRQAVDTFKGKSWKNIAKSFPDRTEVQCLHRWQKVLNPDLIKGPWTHEEDEKIVELVEKYGPAKWSIIAQSLPGRIGKQCRERWHNHLNPDINKDAWTTEEEVALMNAHRSHGNKWAEIAKVLPGRTDNAIKNHWNSSLKKKSEFYLLTGRLPPPTTTRNGVPDSVTKRSSSAQKRVFGSVAQTSSVTTDVNNLAEDGNGQINSSVPVEEVVAASRMTSLNEYARSPQLPNPEPLPENGGAANNGYHLYYTPQIDYYRASEVDTQRMYGNECGCSPSASPVSFFTPPPCRNVHSNGSTPRSPESYLREAGRTYPNTPSIFRKRRPRVVVQDNNNAKKTDEAKEVDQKVNDGKDSSEIQNNGSNAYNLSPPYRIRSKRTAVFKSRQLEFISREEEKADDETKSSEKDMLIDGDSQLLG
>AtMYB3R4
MEAESSTPQERIPKLRHGRTSGPARRSTRGQWTAEEDEILRKAVHSFKGKNWKKIAEYFKDRTDVQCLHRWQKVLNPELVKGPWTKEEDEMIVQLIEKYGPKKWSTIARFLPGRIGKQCRERWHNHLNPAINKEAWTQEEELLLIRAHQIYGNRWAELTKFLPGRSDNGIKNHWHSSVKKKLDSYMSSGLLDQYQAMPLAPYERSSTLQSTFMQSNIDGNGCLNGQAENEIDSRQNSSMVGCSLSARDFQNGTINIGHDFHPCGNSQENEQTAYHSEQFYYPELEDISVSISEVSYDMEDCSQFPDHNVSTSPSQDYQFDFQELSDISLEMRHNMSEIPMPYTKESKESTLGAPNSTLNIDVATYTNSANVLTPETECCRVLFPDQESEGHSVSRSLTQEPNEFNQVDRRDPILYSSASDRQISEATKSPTQSSSSRFTATAASGKGTLRPAPLIISPDKYSKKSSGLICHPFEVEPKCTTNGNGSFICIGDPSSSTCVDEGTNNSSEEDQSYHVNDPKKLVPVNDFASLAEDRPHSLPKHEPNMTNEQHHEDMGASSSLGFPSFDLPVFNCDLLQSKNDPLHDYSPLGIRKLLMSTMTCMSPLRLWESPTGKKTLVGAQSILRKRTRDLLTPLSEKRSDKKLEIDIAASLAKDFSRLDVMFDETENRQSNFGNSTGVIHGDRENHFHILNGDGEEWSGKPSSLFSHRMPEETMHIRKSLEKVDQICMEANVREKDDSEQDVENVEFFSGILSEHNTGKPVLSTPGQSVTKAEKAQVSTPRNQLQRTLMATSNKEHHSPSSVCLVINSPSRARNKEGHLVDNGTSNENFSIFCGTPFRRGLESPSAWKSPFYINSLLPSPRFDTDLTIEDMGYIFSPGERSYESIGVMTQINEHTSAFAAFADAMEVSISPTNDDARQKKELDKENNDPLLAERRVLDFNDCESPIKATEEVSSYLLKGCR
>AtMYB3R5
MSSSSNPPVCSPEKEERSEMKIEIQCMENKQPLAASCSSASEGSGCFFLKSPEIATPATVSSFPRRTSGPMRRAKGGWTPEEDETLRRAVEKYKGKRWKKIAEFFPERTEVQCLHRWQKVLNPELVKGPWTQEEDDKIVELVKKYGPAKWSVIAKSLPGRIGKQCRERWHNHLNPGIRKDAWTVEEESALMNSHRMYGNKWAEIAKVLPGRTDNAIKNHWNSSLKKKLEFYLATGNLPPPASKFIVLKDIADGDRDSKQSSATKPFKDSDSLTQTSSGNTDSNEVGRDHFDSSSALLEEVAASRRIGVNEYACSPVEYKPQLPNLEPISEEVRINSKAYFERSIQRKVENGFGTPKHGNLYYKSPLDYYFPSEADLQHMYGYECGCSPGAASPVSLMTTPCNKDSGLTATRSPESFLREAARTFPNTPSIFRKRRKVVLAAKTDAVVVVNGVVKEVDRKEESKDMRKSLLLETTDNCSDDEELGLNGNAFNLSPPYRLRAKRTAVIKSRQLEFTSEKEKQPDNEIEFTSAKEKQPDNEIKTSEEDKPV
>AtMYB4R1
MNRNSLYEADDDDDDDEEDDIGEDLEDLRRACMVSDVNSDQFASKTGSIEPEGVGGGEIPSDSENEDDFEMLRTIKSQLASSKDAGRSSGPPMGLSLLSDSESEDDFEMIRSIKSQLSLSMDVSLPPIGLSDDEEDDAFETLRAIRRRFSAYKNFDSEGKFMNDSHGKKKQVHNSDNEPSSEILSRSNTCESFPDHGKSVVTVPDSEDVQDGHMPAASSSFPEAARAFVDAIRRNRAYQKFLRGKLAEIEATIEQNEKHKKNVRIVKDFQASCKRITKLALCQRKDPRVELISTRKSGPCDSSEVIGPCDSFEGNDKKISPLTLGPAENPCVENYRMALEKYPISVKRRKWSTEENKNLAKGLKQEVQKILLSEAIERSSDLEGATYDIDTINESIGNLEITPEMIRQFLPKINWDSLDIKDRSAAECEARWMSSEDPLINHGPWTAAEDKNLLRTIEQTSLTDWVDIAVSLGTNRTPFQCLARYQRSLNPSILKKEWTAEEDDQLRTAVELFGEKDWQSVANVLKGRTGTQCSNRWKKSLRPTRKGTWSLEEDKRVKVAVTLFGSQNWHKISQFVPGRTQTQCRERWLNCLDPKVNRGKWTEEEDEKLREAIAEHGYSWSKVATNLSCRTDNQCLRRWKRLYPHQVALLQEARRLQKEASVGNFVDRESERPALVTSPILALPDISLEPEPDSVALKKKRKAKQKKSDAERQPKRRRKGLKNCSGDVCRQENETVCENEPNNGGEERMLALECHDEIQDNAKEKPKQRRKSVAETVCENEPNNGGEERMLALECDNEIQDNAKEKRKRRRKSVAETSNNTTGLKKLTPRRRKISAVVPIKNQDAPN
>AtCDC5
MRIMIKGGVWKNTEDEILKAAVMKYGKNQWARISSLLVRKSAKQCKARWYEWLDPSIKKTEWTREEDEKLLHLAKLLPTQWRTIAPIVGRTPSQCLERYEKLLDAACTKDENYDAADDPRKLRPGEIDPNPEAKPARPDPVDMDEDEKEMLSEARARLANTRGKKAKRKAREKQLEEARRLASLQKRRELKAAGIDGRHRKRKRKGIDYNAEIPFEKRAPAGFYDTADEDRPADQVKFPTTIEELEGKRRADVEAHLRKQDVARNKIAQRQDAPAAILQANKLNDPEVVRKRSKLMLPPPQISDHELEEIAKMGYASDLLAENEELTEGSAATRALLANYSQTPRQGMTPMRTPQRTPAGKGDAIMMEAENLARLRDSQTPLLGGENPELHPSDFTGVTPRKKEIQTPNPMLTPSMTPGGAGLTPRIGLTPSRDGSSFSMTPKGTPFRDELHINEDMDMHESAKLERQRREEARRSLRSGLTGLPQPKNEYQIVAQPPPEESEEPEEKIEEDMSDRIAREKAEEEARQQALLKKRSKVLQRDLPRPPAASLAVIRNSLLSADGDKSSVVPPTPIEVADKMVREELLQLLEHDNAKYPLDDKAEKKKGAKNRTNRSASQVLAIDDFDENELQEADKMIKEEGKFLCVSMGHENKTLDDFVEAHNTCVNDLMYFPTRSAYELSSVAGNADKVAAFQEEMENVRKKMEEDEKKAEHMKAKYKTYTKGHERRAETVWTQIEATLKQAEIGGTEVECFKALKRQEEMAASFRKKNLQEEVIKQKETESKLQTRYGNMLAMVEKAEEIMVGFRAQALKKQEDVEDSHKLKEAKLATGEEEDIAIAMEASA
