# Supplementary material for: Genome-wide identification and characterisation of R2R3-MYB genes in sugar beet (Beta vulgaris)
Source: BMC Plant Biol. 2014 Sep 25;14:249. doi: 10.1186/s12870-014-0249-8 (PMC4180131; doi:10.1186/s12870-014-0249-8)
Supplement: Additional file 5: — Multiple FASTA file with CDS sequences of BvMYBs . [file 12870_2014_249_MOESM5_ESM.txt]

>Bv1g001230_iquc
ATGGGTCGTTCTCCTTGTTGTGAAAAAGCTCACACTAACAAAGGTGCTTGGACAAAAGATGAAGATCAACGTCTTATTGATTATATTCGCCTTCATGGTGAAGGATGTTGGCGCTCTCTTCCTAAAGCCGCCGGTTTGCTTAGGTGTGGTAAAAGTTGTAGGTTACGTTGGATAAATTACCTTCGTCCTGATCTTAAACGTGGGAATTTTACTGAAGAAGAAGATGAACTTATCATCAAACTCCATAGTTTACTTGGCAATAAGTGGTCCCTTATAGCGGGAAGATTACCAGGAAGGACAGATAACGAGATAAAAAATTACTGGAATACCCATATCAAGCGTAAGCTTCTAAGCCGCGGCCTGGACCCACAAACTCACCGTCCGTTAAATTCCACCACCGTAAGTGGTGGCGCCGCCGCAACAATTGTCGCCGGGAAAAATTCGCCGGAAATTCTGGGATTTGCGGTCAATCCAGCAATTATGGTTACTCAATTTGGAGCAATTTCTCAAACAATTGACTTCAAGAAGAATAGTTACCCCGACATGAATAATTCCAACAACAACAACAATAATAATAATAATAATAATAATAATAATAAGGTGAAGAGTGAATCTTGCCACAGTGGCACAACCACAGATGAAGGCCAAATGGGCCGGATCCCGGGCCAGCAACAGAAGGCCCAAGAAGATATAAACCTGGAGCTCTCCATCGGGCTTTCTAAGTTCCAGGGTGAGGCCCGTAACTCTACTGCTAGCAGTGCTGAATCTAGAGATGTAGGCCCAAGCCCAAGCCCAAGCCCAAGCCCAAGCCCATTTGAGTTGTTTGATAAGCATAAGCCCATGAAGAAGGGTATGTTGTTGTTGTCATCATATGAGGGGCAAAATAGGGAAATATGTTCATGTTGTGAATTAGGGTTTCAAATGAATAATATTAATAATGGTAATAAAGTAAAAGAAGGTTGTAGTAATTGTCAAATAAAAGGTGGGTATTTTTATTCTAGGTACATTGGAACTTTAGGTTCATAG
>Bv1g001750_owzx
ATGGGTAAAGGAAGAAGGCCATGCTGTGACAAAGCAGGTGTAAAAAAGGGTCCATGGTCTCAAGCTGAAGATTATAAGCTAATCTCCTTCATTAGAAAACATGGTCACAATAATTGGCGTGCTCTTCCTAAACTTGCAGGATTGGCACGGTGTGGAAAAAGTTGTCGCTTAAGATGGGTGAATTATCTACGACCTGATCTCAAACGTGGCAATTTCACTCTCCAAGAAGAGGAATCCATAATCAAACTGCATGAAATGCTAGGAAACAAGTGGTCTAAGATAGCATCTCAATTCCCTGGAAGAACAGACAACGAAATCAAGAATGTATGGAACACTCACTTGAAGAAACGCCTCAAAGAAAGAGGATTAACATCTAATGAAAATACTACATTGTCGTCATCATCATCATCATGTAACACATCATCAATAGATACAACAAGTCCTAATAAAATTCTTGACGAAAGGAACAAATTAGATTGCACTGAACAAGTCCTCATGCACCAAACAACCAACAACAGCGACACAATCGAGTATTCGAGCTCTTCAAGTGCCTCGTATAGTTCACAATCTTCAATTTCGGATAATCAAATAACCGATGATCTCAATCCGAATACAATCGAAAACGCTGGTGAGCATAGGGATGAAACAAGCATGTGTAAAGACAACAACAATGAAAATAGCCTAGATGAGCTACTTGAAATCCCTTTTGAGCCTAACTTGGACTTATGGGACTTGTTACATGGTGGTGATAGTGAAGTCCAATTCGTTGACACCCCAATTATCTCTGATAATGACATGAAGATTGAAAATACTAAAGAAAGTGGTAAAAGCTGGTGGTGGTTAGTATACTTGGAAAATGAACTTGGACTTGACCATCAAAATGAATTTACGCCACTACAATCTACCAATGGTACTTCAAGTCATGACTTACTTTCTGATATTTCCATCTAA
>Bv1g002800_dwki
ATGGGAAGAGCTCCTTGTTGTTCTAAAGTTGGCTTACATAGAGGTCCATGGACTGCTAGGGAAGATGTCTTGCTAATCAAATACATTGAAGCTCATGGTGAAGGTCAATGGAGATCTTTGCCTAAAAAAGCCGGACTTCTAAGGTGTGGAAAGAGTTGTAGATTGAGATGGATGAACTACTTGAGGCCAGATATCAAAAGAGGCAATATTACACCAGATGAAGATGACCTAATTATTAGGTTACATGGCTTATTAGGCAACAGATGGTCTCTTATAGCAGGAAGATTACCTGGTAGAACTGATAATGAAATCAAAAATTACTGGAATACCCATTTAAGTAAGAAACTCCGAAGCCAAGGGACCGACCCGAATACCCATAAGAAACTATCCGAATCCGAGCTCGAAAAACTAGCCAAGAATAATTATAATAAAAAGAGATGTAAGAGCTCCATTGATGATAATAATAATAATAAGCATACTAACTATAGGAGTATTAGATCTAAAAAACTTAGTGATGAAGTAGGGGAGAAGACTAAGATCCATTTACCCAAACCCGTTAGGGTTAAATCTGTCATTTCACTAACAAGGAACAATAGTGATAGAAGTTTAGAGACTAACAATAATAATGTAAGTACTACAAGTGCATCTTCAAGTCAAACTCAAACATTAAACCAAAATTATGGGCTAACAACATATGATTCAGAGAATAATATAATTATGCCATGGATGGAAAATCATGCAAGCATGGGAACAAATGGATTTGATGATCATATGATGATGACTATTGGATCATCATATGGTGATCATGATGTTAATATTGATACCATGCAGCCTCATCATGAAGTGGTTGCACCAGATAATAATCAGCAGCTTGAGAAACTTTATGAGGAGTATCTACAGCTTATCAAGGTAGATCATGATCATCATTATCATGATGGTGATGGTGATGATGATGATGTTGATGGTGAAGCTCAACTAGATTCATTTACTGAATCTTTTCTCATCTAA
>Bv1g006050_qxpi
ATGGGAAGATCTCCTTGTTGTGATAAGCTAGGGTTGAAGAAAGGACCATGGACAACTGAAGAAGATGAACTTCTTGTCAAATATATTAACCAACATGGTCATGGAAATTGGCGTTCTCTCCCAAAAAATGCAGGTCTTCTTCGGTGTGGAAAGAGTTGCCGGCTTCGTTGGACAAATTATCTTAGGCCAGACATTAAACGCGGTCCATTTACTCCTGAAGAAGAAAAACTTGTTATTCAGCTGCATGCCATTCTAGGCAATAGGTGGGCTGCAATTGCTGCACAACTACCAGGAAGAACGGATAATGAGATCAAGAACTTGTGGAACACCCACTTGAGAAAACGGCTTGTTTGCATGGGCCTCGATCCTCAAACCCATGAACCGTCTCCTACATCTTCTGGGCCAACTACAAAATACCCAGCATCCCCCTCTACTCGCCACAAGGCCCAATGGGAAAGTGCCAGGCTTGAAGCTGAGGCCCGGCTTTCAAGTGAGTCCTTACTGTGTAACTCACATTCTTCAGAGATCCTTGATTCTGACCATTTCCTCCGCCTTTGGAACTCTGAAGTTGGAGAATCATTTCGAAAGTTTGAAATGAAGGAAACGATTGCATGCCAAAGCCCGATATCTCAAGCATCCACGTCTACTACAAAATGTGCCTCTACTTCAGGTCTTACAATGGATAACCAAGAAGAAGAGATTGTGTTTAAGGATTTGATTAAAACTGAAATTGTTGATGTAAATACAAGATCAGATTCTTCGAGCTCCAATGAGGTAGAGGATTCATCCGAGTCTGCATTACAGCTGCTATTGGATTTCCCAGGAAGCAATGACATGAGCTTCTTGGAAGATCCTGTTGATGGCTACTCCATCTTCCCTTGGATGATGAATCCACTATTGAATATCTTCTGA
>Bv1g014750_ksfi
ATGGGAAGAGCTCCTTGTTGTGACAAAGATAACGTTAAGAGAGGTCCATGGGCTCCTGAAGAGGATGCTAAGCTCAAATCCTACATCGAAAAACACGGTACAGCCGGAAATTGGATTGCGTTGCCTCAAAAAATTGGGCTTAAGAGATGTGGAAAGAGTTGCCGCCTTCGATGGCTTAACTATCTCCGGCCTAACATCAAGCATGGTAAATTCTCTGAAGAAGAAGATAAAGTTATCATAAGCCTTTATGTGAGCATTGGAAGCAGGTGGTCCATAATTGCAGCTCAATTACCAGGAAGAACAGATAATGATATAAAAAACTACTGGAACACAAGGTTAAAGAAGAAGCTCTTTGGTAAGCAAAGAAGAGATCATCAACAACAAGCTCGGAAAAAAAGCAATCTATTGATAAAGCAAGAGGAGAATAATTTGGTGGAACCAATATCATTTTCCTCAAGTTTCAACACTACCCAAGTTTCATATTGGCCACAACTTACTACTACTAGTATGCCTGGTGCAATTTCAACACCGAATTACTCGAATTTTTCGTCTGAGCTTTGCCATGGCCTCAATGATCACAATTCAATTAGAAAGTTGTTAATGAAGGTTGGAGGGAATTATGATAATTTTACTAATCCTCCATTCATACCTCATTATAACAATACTACTTATCCAAGCAATATTATCATCAAACAAAATAATAACCACTCTAACCTAAACTCGGATACCATGATTAGTAGTGAAATGACAAACTCTAGCCTCTATAATCTTGGAGGTTCTTCAGGTGTAGAGATAGGAATGGTAGAAGGGCAAAGAAGTACTTTCCCACCGGAACTCGAAGAGTTGATGAGTAGCAATCCACAAAAGGGAGTGGATGGAGTAGAGTTATTCTATGGTGATTATGGAAATAAGTTTGTAAACAATGATGGATCAACATCTGATAATACAACTTGTGGAGAGAGCTCAAGTTGGGATGAAATGACTTCTTTGGTTTCTCTTCATAATTTGGAATCTGATTGTAATGTTTTAATTCAAGGAATTGGAGAAGAAGATCAATTTGAAGAAAACTTGAGGTACCCAACTCCTCTATAG
>Bv1ug018140_zqor
ATGATAAGAAAAGGTCCATGGAAAGCAGAAGAAGATCAAGTTTTACTTAATCATGTACAAAAATATGGCCCTCGTGATTGGAGCTCCATTCGATCCAAAGGTCTTCTTCAACGTACTGGCAAATCTTGCCGTCTTCGTTGGGTTAATAAACTTCGACCCAACTTGAAAAATGGATGCAAATTTACAGCAGAAGAAGAGAAAGTAGTTATAGAATTGCAGGCACAATTAGGGAATAAATGGGCAAGAATTGCAACACATTTACCAGGAAGAACTGATAATGATGTCAAGAATTTTTGGAGTAGCAGACAAAAGAGATTGGCTAGAATCTTAGTGTCTCAATCTCCTACACGTTCAAATAAAAAGCAGAAAACTTCTGCTTCTTCAACCACCACTACTACTACTTCAAGGGATCGTGCTCATTTTCTCGAGGTCCCCAAGAATTCTTTAATGGAGGGAGAAACATCATCACCTAAAGCTCAATCTCTGGAGTCATCCTCTCATGGCAGCACAGACACAAACACCATGCAAATGATACCATTTCCAGCATCAGTTGAGCATAAATGTCCATCTTTTGAAGATAACAACTTTACCTATCTGGAACCAATTGCCTTAAACACATACTACAACAGCATGGACTGGCAACTTCAAGAAATGATATTCCCCTCAATTCCCCCCCTCCAAACAGACCTTTCATTCGTCCCAGAAACTCAGGAACTCATAGACAGGCTTGACTCCAGCTTTTTTTCTCCCTTTGGATGCACAGGTTTCGGTGTTGGAGGTGGTAGTGTGAGCGCTGGCGCCCGAGTGAAGCTGGAGAATGACAACCATGCGACACCAGACAGTTTTTTCGATGACTTCCCATCAGATGTGTTTGATGATATAGAGCCATTACCAAGCCCTTCTCGCTGGTAG
>Bv1ug021520_jxgt
ATGGAGGATTCTGGTGGTAATTCAAGTGATAATGAGATGAAATCGTCCAGTAGCTGCCCAAGAGGCCACTGGAGACCAGCTGAAGATGAAAAGCTTCGGAAACTTGTCGAGCAATACGGTCCACAGAATTGGAACTCCATAGCTGAAAAGCTCCAAGGAAGATCAGGTAAGAGTTGTAGGTTGAGATGGTTCAATCAATTAGACCCAAGAATCAACAGAAAGCCTTTCACAGAAGAGGAAGAAGAAAGACTTTTGACTGCCCACCGGATCCATGGGAATAAATGGGCGCTCATATCACGGCTATTCCCTGGGAGGACTGATAATGCCGTCAAGAACCATTGGCATGTCATCATGGCTAGGATGCAAAGGGAACGTTCGAAGCAACAATCGAGCAAGAGAGGCCTAATTACCTCTAGTATTTCATCTACCACCTCATCAACTCATGATTTTCTCTCTAAAGCTCAAAAATCTCAAAACAATAATTATGGTAGCCTAAAGAGTGCTAATCAAAGAATGTTCAAATTTGAACAACATTCAAACAAGGAGAGGAAGCTTATTACTAGTACTAACGGTAATACTAGTACAATGGCATGTTGGAGTTTCGCACCACCAATTATAAGTATGGAGAAATATAGGGCATCTTCATCAACTTCAACACAACAACCACAATGTTTACTAGGAAATTGGCTTGGAAATAGTACAAGTAGCGCAATATTTGAGCACTCAAATGGTTTTACTACTTCAAGATTTTGTGGCTCTTCTAGTATATTGTTAGATGGGAGTCCATGTGGAGGGTTTAGCTCATATGGGGTTAATTATTATTCGGACCAAAACAAGGTTGTTCCTTCTTCTAGTTATGGTCCATTACACGGCCAGAGCCAGACAACGACGACGACGACAACAACAACCACAATGAGAAGATCTTCATTACTTGAAAGATCGGAGAAAAAGGAGGAAGAAGGAGGAGAACGAGTGGATGGAGGTCGTGCAATGGTGACTACTACAAAGGAGATTAACTTCATTGATTTTCTTGGGGTGGGCATTTCTTCTTGA
>Bv2g023560_uksi
ATGGGAACACAGAACGAGAGTCAAAACGGCGTCGTAAAGGATCGGGTGAAGGGATCATGGACCCCACAAGAGGATGCTACATTGATTAAACTAGTGGATCAACATGGGCCGAGGAATTGGACTTTGATTAGCGAAGGTATTCCAGGGAGGTCAGGTAAATCTTGTAGGTTAAGATGGTGTAATCAGCTGAGTCCAGATGTACAACACAGGCCTTTTAGCCCATCAGAGGATGAGATTATAATTCAGGCCCATAAGGCCCATGGTAATAGATGGGCTGTAATTGCTAAACTTCTTCCGGGCCGGACGGATAATGCAATTAAGAATCATTGGAATAGTACTTTACGTAGGAAGCGGGCCCATGAAGTGGGGACCGAGTTGGGTGAGTGGAAGCGGCAGCGAGTCGACTCGGTGTCGTCCGAGTCGAACTCAGGGGTGGGTGTGGTGTTGGAGCAGGAGGTGGATGGTGGGGTTGAGGGATCAGAGGGTGTAGAGACACTTTTGACGCTTTTGCCACCTGGCAAGAGCGTGATCGTGCCAGGTGGAGGAGAGAGAGAAGGAGAAGATCAGGTGATGAAAGGTGTAGGGAAGGGTGAGGAAAAAAGTGATCATATGATTAGATGTACGGTGGGAAGACAGGACACGTGTTGGATTAATTTGATGCAAAGTATGATAGCTGAAGAGGTTAAGAATTATATGGATAGACTTGTTCTTAATGGTGATGGTATTGGGCCTAAGTCAGATTCTCAAGCCCATCATAAGTAA
>Bv2g024650_wdyc
ATGAGTGACCAACCGATGACTATCGAAGACCCTAACGACTTAACCCTCCCTGACGCCGCCGTTGATACCGACGAAACCACCGCAACTCCGTCGTCTGCTAGTCGAGTAAGAGGTCCATGGTCGCCTGAAGAAGACGCTATACTTAGTGAACTTGTTAGCAAATTTGGTGCCAGAAATTGGAGTCTCATCGCACGCGGAATTCCTGGTCGTTCTGGCAAGTCTTGCCGACTACGATGGTGTAATCAACTTGACCCATGTGTTAAGCGCAAACCTTTTTCTGAAGAGGAAGACCAGATTATAATTTCTGCACATGCAATTCATGGAAACAAATGGGCATGCATAGCAAAGCTTCTACCGGGAAGAACAGATAATGCTATCAAGAATCACTGGAATTCAACTCTGAGACGGAGGTATGATTTTGGGAGGTCAGTAGGAGATACCAGCATTGACAGAAACAAAGCATCATCAGAAGAAACAGTTTCTGGCGAAACTAATTCATTTAAGCACTTTGATGGAAGACAAGATGTAAATATGGTGGATAACCAATGCCATCAGTCTGATTACCAGGCTCCAGTCAATGAGAACCTACTTCAATCCCTGCAACCTGAAAACCCACCTTCAATTGTGTATGAGAATCACTTTGTAGTTGCACATCCTCCCGTTATTGCTCATTTTGTTGAACAGACAGAGCCTCCCACACTATCTCGTCCAGTTGCACGTGTTGGTGCTTTCAATATTTATCAACCTTTATCTAACTTAACACCTGCTGTTCCACGTCCCAAGCCCGTGCCTGTGCAGGGTCCTTTGGTTAATGCCTTTCAACCCGACCTTGGTATCTCCAAGTTTCTCGATGGAGTTCAGTGTGAGCCGATTATTCCTTTGCGTTGTGGACATGGATGTTGCTCCGCTCCAACTGGTGCTGAATCCGGAAACTCATTGTTAGGACCAGAATTCATTGAATATGAAGAGCCTCCTTCCTTTTCCAGTCATGAGTTAGCCTCAATAGCCACAGATTTGAACAATATTGCATGGATCAAAAGTGGTCTTGATAGTAGTAGCTGTGCCAGGCAAATGGAGACTCCTATTCCAAGAAGAGACTCCCAAGGTACTGATAACTCAATGCAATGCATGCAGACTAACAACGTGCGTTTTGATGAAGGACGGTCTAAGCTGATGGGCATGATGACAGAAGTGATCTCAACTCAGATACCGAGGCAAACAGTCGCATTGCCAGCTGAAGTTGGGGTTTGA
>Bv2g027580_ihfg
ATGAGGAAGCCATGTTGTAATCAGGATGGAAGAAACAAGGGTGCTTGGTCAAAGCAAGAAGATCAAAAACTCGTTGATTACATTAAACTCCATGGTGAAGGTTGTTGGCATTCTCTCCCCAAAGCTGCAGGATTAGACCGTTGTGGCAAGAGTTGTAGGTTGAGATGGATAAATTATCTAAAACCAGATGTTAAACGAGGAAACTTTGCTCAAGATGAGGAGGACCTTATCATCAAACTTCATGCTCTTCTTGGCAATAGGTGGTCATTGATAGCAGGAAGATTACCAGGAAGGACAGATAATGAAGTGAAAAACTATTGGAATTCTCACATAAGGAAGAAGCTAATTTGCGAGGGAATTGATCCTAATAACCATAAACTCTGTCATCATCATCTTTCTCATCCACAAATGTTTCCCATCACAAATTCATCTGAATCAAAGAAGAATGATTCATGTAGTAGTAAGCCACCATCGAAACCTTGTGGGAACAATGCTCGTGATATTAATGGCAAGTATGAAAATGGCGCGATTACTTGCGTTGAGGAAGAAACATCGTCTATGTTGGATTTGAACCTTAAACTCACTATTCATATGCCCTAA
>Bv2g027795_jkkr
ATGTACCAGAATAGTGAAGCTGGTAGTCTAGGAAGAGTTGTAAAGGGTTCATGGTCAGATGAAGAAGACGACTTACTGCGCAAGTGCATTCAGAAGTATGGAGAGGGCAATTGGAAACGCGTTCCTGAAAGAGCAGGTTTAAATAGGTGTCGAAAGAGTTGCAGATGGAGATGGTTGAACTATCTAAAACCTAGTATCAAACGAGGGCACTTCAACGAAGAGGAGGTTAAGTTCATCATTCAGCAGCACAAGCTTATCGGAAACAGATGGTCTTTGATAGCAGCTAAACTTCCAGGACGAACAATAAATGACGTGAAAAATTATTGCGACACTCATCTCTACAAGAAGCATAGCATCCAAAACATTCCCGCACCAGCTACAAACACTATGACTCATAATACCTCTTCATGTGTGGAGAGGCCAGAATCGTCGGCAGCCATAAAAGAGCCAACATGGTGGGATAATATGTTGGTAGAATTACAAAGGGAGGAAAAAGAAGGCAAGTCTCAAAATTGTAGTGGACTTGATTTTGAGCAGGATAATTTGGGGCAGCAGGATCCCAACATTAATGATGGAATGGACCAATGGCTTAATTCGTTGAGAGAAGTGCCAAATTTGTCTTACCAGTGGGAGGAAAACCTTTTGGATTTTGATGTTGTGAACTTGTGGGCATAG
>Bv2g027990_mxck
ATGGTAGGCAACATCATGGCAGCTTGGTCAGTTCAACAACAAATTGGTTGGAGGAAGGGCCCTTGGACTCCTGAAGAGGATAAGCTTCTTGTTGAATATGTCAACTTGCATGGCGAAGGAAGATGGAGCTCAGTTGCTCGTTGTGCAGGATTGAATAGAAGTGGCAAGAGTTGTAGGCTAAGGTGGGTGAACTATCTAAGGCCGGGATTAAAGAGAGGGCAAATCACCCCTCAAGAAGAAGGCATCATTATTGAGTTACATGCCATTTGGGGTAACAAGTGGTCAACAATTGCACGATATCTACCAGGAAGAACTGATAATGAGATCAAAAATTACTGGAGAACCCATTTTAAGAAGAAAGAAAGATCTCAAAAAGCATCCGAAAAACGAAAAACCCTAAAATCAAAACCAAAAGAAGCACCAAAATCTGAACCTCAAGAACTACTTATAGAAAGCAAAAATGAAAAAATCAACCATGTTGCTTCATCTACTCAAAACCATAATATTCCTGATAAGAAAATGATGTCCATGTATCCAAACACAACCCTAGAAGATCAAAACTTGATGATGATCACAGCATCATCTTGGATGGATGCCGCCGCCGCGTGTCGCGATCAGGACGGTGCGTTTTGGGGAAGTCTATGGAGCTTTGATGAACAGATGCAACAAGATAGCACTGCTATACAAAATTGTACTATTCCTGTTCTCCTCCCTGCTGTTCCAACTCAGGTCTTGTTGGATTCATTGCGCCGGGTGAATTTTGATGTTTTTGATCCTAGGTTGCAGCGAGGTGTTCTGGGAATTCCTTCACTATGGTTTCAGCTAAAATTGAAGTGGCATTCTTTGAGGGGGAATTACTGA
>Bv2g029260_xprd
ATGAGAGGACCTAGTAGCATTGGTAGCAACTTCAATCATAGTAGTATGGTAAAGAATGAGATGAAGGAGAAAACTGTGAAGTGTAATCATAATAATAATAATAGTAAGAGTAGTAATAATGATAGTAAGAAGAATAATATAGTGAAATTGAGGAAAGGTTTATGGTCACCAGAAGAAGATGAAAAACTAATGAACTATATGTTGAGAAATGGGCATGGTTGTTGGAGTGACATTGCTAGGAATTCCGGCCTTCAAAGATGTGGTAAGAGCTGCCGCCTTCGCTGGATTAATTATCTCCGTCCTGACCTTAAGCGCGGCGCGTTCTCCCCTCAAGAGGAACACCTTATTCTACACTTCCATTCACTTCTTGGTAACAGGTGGTCTCAAATTGCAGCTCGTCTTCCAGGACGAACTGATAACGAAATTAAGAATTTTTGGAACTCAACCATTAAGAAAAGATTGAAACAAAACAACAGCAGCAACAACAACAACAACATGATCGTCAACAATAACAATTTCAGTGCATCATTAGTGGATGATCCTAGCTTGCTAAGTGACACAATCGATTTAGTGGCACAAAATCAGCATCACAACAGCTATAATATAGTGGGCCAAGAACTAATGCTACCATCATCCATGTATGATCACGAAAATCATCATCATCATCATCATCAAAGTCTCATGATGACAGCTGCTTATAACATGTGCATGGATTCCTCTATACTATCAGATTCTCCATCATCTCCATCCATGCACACTGCTGCAAGCTCCATAACAAGTGCAACCACCAACCAATTTGACAACTCTCTTCCTCCACTCCTTGAAAAAAATGGATATGATATAGCTTTCAGCATGGAAAATTTTGCTGATTTTGTGGGTTGTGACCAAGTAGTACTCCATGATCATCACTTTGTTACACCAGAAAGAATCATGTGTACTAGTAATGGTATCGTCGCCGCCTCCGCCGCCGCCACGGCCTCTATTGCCGCAAGTATGGGCACAAGTGATGTCAATTTTCCCATGATACAAAGGACAACAACATTCCCTAAGAACACAAGTATCAACCAAATCGTTATTAATGACAATGAGAGTTGGGCTGATATGGTCAACACTAATGGGAATGAAGGCATGATTAATTATGGGAATAATGGTAATAGTAATAATAATAATAATAACGGAAAAGAAGGAAACTTAAAAATGGGAGAATGGGATAGTTTGGAGAGTTTGTTGGGAGATGTCTCCTTTCCTTTCCTTGATTTTCAAGCTTAA
>Bv2g030925_ralf
ATGGACCAAAATGATAATATTGCTCGTACTCTAGGCAAAGTCAAAAAAGGTTCGTGGTCAGATGAAGAAGATGAACTCCTTTGCAAGTGCATTGAGAAATATGGAGAGGGCAACTGGAAACGTATTTCTGAAAGGGCAGGACTAAATAGGGATCGAAAAAGTTGCAGATGGCGCTGGTTGAATTATCTAAAACCTAATATTAAACGAGGGCCTTTTGGTGAAGATGAAATTGAGTTCATCACCCAACAACACAAGCTTCACGGAAACAGATGGTCCTTAATAGCATCTAGGCTTCCTGGACGAACGATAAATGACGTGAAAAATTATTTTAACACACACATCTACAAGAAGCGTAACATTATTGATAGCGGAAACTGCGATCCTAAAAATACCGAAAACATTGCACAGCCAACAAGTACAACTACAAGAAACTCAATTGAGAAGCCAATGCACGGTGATCAGGAGGTGGAATATGAAAATCAACATGATGATCATACAAAATGGTTGGAGAATATCTCGATAAATATGCAAAAGGAAGAGACAGATGAGAATTCTCAAAATTGTAGCGAGATTGATCTTTTGGGGCAGGATGAACCTACCAACACCAATGAGAATATGGACAAATGGCTTACTTCATTAAGTGAAGTGCCAAAATTGCCATATGAGTGGGAAGAAAATCTTTTGGAATTCGAACATGTAAACTTGTGGGCATGA
>Bv2g031800_ghua
ATGGAAAGTGACAGGAAAATAGCTGTATCACTTCCGCCTCAGCCCTCGTCTGCTCCTCCCACTTCTCTGAACGGGGCCAACAATGCGTTTCCTCGAGTCAGACCTATGCATGGGAGGACTAGTGGGCCTACGAGGCGGTCGACAAGGGGACAATGGACTCCTGAAGAGGATGAGATTTTGTGCAAGGCTGTTCAGCGCTTCAAAGGGAAAAACTGGAAGAAGATAGCTGAATGTTTCAAGGACAGAACTGATGTTCAGTGCCTGCACAGGTGGCAAAAGGTCCTCAATCCAGAGCTTATCAAGGGCCCTTGGTCTAAGGAGGAGGACGAAATTATTGTTCAATTGGTGAATAAATATGGACCAAAGAAATGGTCTACAATTGCCCAACATCTACCAGGACGTATAGGAAAACAATGCCGAGAAAGGTGGCATAACCATCTTAATCCCTCTATAAACAAGGAGGCGTGGACTCAAGAAGAAGAACTTATTCTTATTCGCGCTCATCAGATTCATGGAAACAGATGGGCAGAGTTAACTAAATATCTGCCAGGAAGGACAGACAATGCTATTAAAAATCATTGGAACAGCTCTGTAAAGAAGAAACTAGACTCTTATATTGCTTCAGGACTCCTTGCTCAGTTCCAAGGCCTACCAGTGGTTAGCCATCAAAGTCAATCCATGCCTGCAGCTTCCTTGCTAGTACAACAGAGTAGTGGAGATGGTAGTGTTTTTAAAGATGGAGTGGAGGTGGAGCAAAATTCTGAATGTAGTCAAGTTGGCTGTTCTCAAACTGCCAGTGACATTTCTAAAACACAGGAGGATTTTCTGGTGTCTGAAGAATCAGACCTTGGAAAGTTGCACAATGCTAGTCCAACAGCGTCATGTTCCGAGCAATTTTATACATCTGTTGAGGATATGACCTTTACCATCCCTGATATACCTTATGAATTCAGCTGCTCATCAAGATACCTTGAGGACAATTATTCCAGAGAACCTGGGGCTTGTGCATCTGGGAGTAGCAGCTTCGGAGCATTTAGCTTACCCAATGTTACCTCAGTGGACTTAAGCGCAGACTCATCATCTAGAAATTGTTTTCTTGCTGATCCAAATAATGAAACAGTTCCTGGTCCTTCTCAGCATTCTATTGAGTACGATGCACTTGCTTCAGTCAATAATGTGGCTGCAAGGCCAGATGCAACGGGACAGAAACAGAAAACTGAAGAAGGCTGTTCCCAGCTCGTATTGCATCAGGAAGGGGGTGATGGATTCCCTGTAAATCTTAACAACTGCTCTGAGATTATTGATATGGACAGATACAGAGAATATATAAGTTTCCAGACCTTTTATCAGCTCTCTGAAACAAGTGGAAATGTGGGTTTGCAGCCAAATCATTCTTTGGATACATTGGTGGAAGCTTCAAACTGTGAACATATTTCTTCTATACCTACTGATGTTTCAGATGAAAATGGTTTGATGTTAAGCTCCCAGGAATATAATCAGGTAAATGACAATTTGGCTGTACCGCAGGATATTGCTAAGGTGGATGAGGAGTTCGGGGCACACCATAATTCTGGTTCTCCATGTAGTGATCATATAATTGCAGGCTTGACAGAGCATTCAGAATTGGAGAAACCATCGAGATTAGTCCCTGTAGGTACATTTGGTGCTGAAAGATCAGATAGCCAGCCAACTCATTCTAACATAGTTGAACGACCAGTGAAGGCTACAAGTGAACGAGAAGCTGGAACTCTGTGTTATGAACCTCCTCGATTCCCATCTTTGGACATACCATTTTTTAGTTGTGATCTTGCTCAGTCTGCTAATGATGCTCACCAAGAATTTAGTCCTCTAGGCATCCGGCAGCTGATGATGTCTTCTATGAATAGTCTGACTCCGTTTAAATTGTGGGATTCACCATCTTCTGATGATAGTCCAGACAGAGTGCTGAAAAGTGCTGCAAAAACGTTTTCTTGTACGCCATCTATCTTGAAGAAGAGACATCGTGACCTATTGTCACCTTTATCACCTTTCTCCGAAAGGCGTTGTGACAAAAGGACTGGGAGCAATGTTAAACAAGGTTTTCTATGGACATCTAGGTTGACCAATGAGTTTTCACGTTTGGATGTAATGTTCGATGACACTGATGAGTGCAAGATTCTGTCACTTCCATCTAATGATCAGAATAGTTGTGCTTCAATAGAAGATAAAGAAAATATATGTCCTGCTTTTGAAGGGCTTAATGAAGAGGCAAAACTTAACCGTGTAGAATCCGGAAACAGAACCTCAGAGGAAAACAAGGATATTAATAGGGATGGAAATCTTGAACAGGATGTAGAGAAATCAGTCCGTGACGATTGTGCTTCAGAAACACCTAGTAGAGTCCTCGTTGAATGCCACTTACGTGATACACAACATTCTTCTCTGGATCGAGCTGAACCAGCAAGGCCGGAGACAGGTGACAGATCTTTAGAAGCTCACAGCTTGCCGAATACTTCCAACCAAGCAGCCATGTCAGAGTCAATGGTCGCTAAAGCTAAATCTGTTGTAAGCCCCCCCTTGCTTGGTTTGAAGAAGCGAAACAATGATTCTGCATTATTGTGTGGCCAATCAGTCTCTGCTGTTAACTCGGTGATGGTTGACAGCCTTGTTAATGAAGTTGGTTCTGAGAATCTGAACATTTTTGGAGGAACACCTTTTAGACGAAGTATTGAATCGCCTTCAGCATGGAAGTCACCTTGGTACTTCAGCTCTCTAGTAAATTGCCCGAAATTTGATGCAGACATAACAATTGAGGATATAGGGATTTTCATGAGCCCAGGAGATCGTAGCTTTGATGCAATAGGGTTGATGAAGCAGATTAATGAGCAAAGTGCAGATGCATATGCAGATGCACGGGAAGTTCTGGGAAGTGAAACTCCTGAAAGCATTCTGAGGCAGAGATGCTCTAGATTTCAAAATCTGGAGAGCGACAGCAATAAATATTTCAACAGTCCACTTGACAGCCGCTTCCATTCGGCGTCCAATGTCTCGCCGGAGCGGCGTGTTCTTGATTTCAGTGAATGCGAGACGCCAGTTAAGCCAATGGAGAAGGGACAAGGCGTGGCTGCTCCAAGCTTTTCAAGCCCATCTTGTTTGCTGAAAAGTTACAGATAG
>Bv2g039110_huqy
ATGGGTCATCATTGCTGCAGCAAACAAAAAGTTAAGAGAGGTTTATGGTCTCCTGAAGAAGATGAAAAACTTGTTAGTCATATTACTATTCATGGTCATAGCTCTTGGAGCTCTGTTCCTAAATTAGCAGGACTCCAAAGGTGTGGAAAGAGCTGTAGATTGAGGTGGATAAACTACTTGAGGCCAGATTTGAAGAGGGGCTCATTTACTGAAGAAGAAGAAAGAAGCATAATTGAAGTGCATAGAATTCTAGGCAATAGATGGGCTCAAATAGCTAAACATCTCCCAGGTAGAACAGACAATGAAGTGAAGAATTTTTGGAATTCTTGCATCAAAAAAAAGCTCCTTGCTCAAGGCTTAGATCCAAACACTCATAATCTTCTACCTTCTAACAAAAAAAAGTCCAAAACTAGTAATAAAACTACAAAATTTCCTAATTATCATCATCCAATTTCATCAAATTCTACCACATTAGTTTTCTCTAATGATCATGACCAATCTCAAACTTGCTATTCTCCAAATGATAAAACAGTGTTGCAAAATACAATCAACTTTGATTGTAACTCCAATGTGACACAAGTTTATGATAATAATGCACCAATTACAGAATTGTCCACCCAATTCTTAGCATCATCAAGTAGTATGAACATATCTAATTCTTTCTCCAATGATGTTAATCTATGTGAGTATGTCGTCGATGAAGATTCGATTTGGAGCACTACAACAACAAGCCTAGAGAACTTTGAACAACCAACAGAAATAACACAAGTTATGGTGCAACAAGATACAATTGGTAGTGACCAAGATTTGGATACTTCTTTGTTTAACATGCTAAGTCTCAATTATGGCTTTGAGGATCATGACTTCCCTAGTAACATCGTGCGGAGCACCGGAGTTTATGACGATATGGCTTCCGGCATGGATCAAGTTGCATGGTGTAACAAATCTATTACTTCTCCATCTCTAAATAACATGTCATATTTGATTTAA
>Bv2g040720_dcmm
ATGGGGAGATCACCCTGCTGCGATAAAATGGGGCTCAAGAAAGGGCCTTGGACTCCTGAAGAAGATCAGAAGCTTTTAGCTTATATTGAAGAACATGGTCATGGAAACTGGCGTGCGCTACCAACAAAAGCTGGCCTCCAAAGATGCGGCAAGAGTTGCAGGCTTAGATGGACTAACTATCTTCGCCCTGATATCAAGCGTGGAAAGTTCAGCTTACAAGAAGAACAAACTATCATACAACTTCACGCTCTTTTAGGAAACAGGTGGTCCGCCATTGCAACGCACTTACCAAAGAGGACAGACAACGAGATAAAGAATTACTGGAACACGCATCTGAAGAAGAGGTTGGCAAAAATGGGAATAGACCCAGTGACACACAAGCCCAAACATGACGCCCTCTTTGCGGCCATTGATGGTGGGAAGCAGTCTAAAAATGCGGCCAACTTAAGCCACATGGCTCAGTGGGAGAGTGCTCGGTTAGAGGCCGAGGCTCGCCTTGCACGGCAGTCCAAAATTCGGTTGCCAGATAATAATAATTCAGGAGATCAGGTTCACATTAATGAGCACAACCAAATAGTACCCTCAGTCTCGGTTGCTCCATTATCATCATCTTCATCGACATCAGCTCATCATTATTTTGGTACCAATGCGGCTTGGCATAGTGTGTGGCCTAATTTTAGTAATAATACTAGTGGTAACAATAATAATAATGATCAGGGTTTTATGAGCATTGGCATGGGAAATGGAATCACATCCACTGGCGGCGGCATTGTTGGCGGAGTTGGAGTTGGACTCGAGTCGCCAACATCAACGTTAAGCTTCTCGGAAAATGCACCGCCGGTGGTCCCAACGATGGAGACTGGAGGCGTGATAGAGTTCATGAGGAATAGTAGTCAAGAGAATGACCATGATAAAATGGTTAAGAAAGAAGATAATCATGTACATGAATGGAAGAGAGGTTTTGATAATGGGATTGAGATTAATTCTTTGTCTTTTAGCCCAACGTCGGCTGGATTCAATGACATTATTGCCCTCTCCCTGGATCATGCTAGGGAAACTGGCGGCGACGATGAAGATGAAGATGAAGATGATGATCATAGTCATAGTTTCATGGAAGGGTTTACAGAACTTCTGCTTAGTACTAATAATAATGCTAGTATTACTACTCCTACTACTAAAGATAATACTATATGTGGTGAGAAAAGTGTAGCAGATGAAGGAGGAGATGAGAATAACAATAGTATTAGGAGTAGTGGAGGTACAACTAGCAGCGGTGGAAGTGATTACTATGAAGATAATAAGACCTATTGGAATAGTATTCTCAACCTAGTCAATTCTTCTCCTTCTCATTCTCCCATGTTCTAA
>Bv2g041120_mxwz
ATGGGAAGACCTCCTTGCTGTGACAAAGCAAATGTCAAAAAGGGCCTTTGGACTCCTGAAGAAGATGCTAAGATACTTGCTTATGTTTCTAACCATGGCGTCGGCAATTGGACTCAGGTTCCTAAGAAAGCAGGGCTCAATAGATGTGGGAAGAGTTGCAGGCTTAGGTGGACTAACTATCTGAGGCCTGACCTAAAACATGAAGAATTCACAGAACAAGAAGAGCAGCTCATTATTCAGTACCATGCAGCAATAGGCAGCAGGTGGTCCCTGATAGCGAAACACCTACCTGGAAGAACGGATAACGATGTGAAGAACTACTGGAACACCAAGCTTAAAAAGAAGCTTACTAAAATGGGAATTGACCCTGTCACTCATAAACCCATCTCAAAATGCCTCTCTGATTATGAAAGCATCAGCTGTCTCACAACCAACCACCAAATAAGATCTCTTGACCAAACCTTAGCCACTTCTTTCTCCTCTCACTGTCAAATATCAACTCAGTCTACTGCTAACATGGGTAGACTGCCGTTGATGGATCAGTTCCAAGATGTTACTTCTTTCAACTACTATATATTAGAAGATATATCTCCTTCATCCTCATCGTCCTCTTCATCATCTATATCAAATGGGAAATCAAGCTCACACTTGTCGGTGCCAGGAGCCTACAGTTGGGCCGAGAAAAGAAGCTCTACTGACCCTCTTTTGAATACTGACATCACAGAGGAGGAACATAACTTTCTAGCAGCAGATTCACCTCCTCAAATCCTGGAGAAAACATCACAATTCGAGCTCACTGGGGTAAAACACTCGAGCAGTAAGATGTCAGATGACAAGTTGGGCATGTCAGACTGTGACAGTGCAGCTAAGAATGCTGAAACAAGCAGCTACGTCAATGAGCCTTCATCAGTAAACTCTTTTGTTAAGGCTCTTTTGGATCGTGATAGCGAGATACAGTTAGATTTTCCAGCTTTTAATGAAATCTTAGATTACTAA
>Bv2ug047120_nqis
ATGGGAAGACCACCATGCTGTGATAAAGAAGGTGTTAAGAAAGGACCTTGGACTCCTGAAGAAGATATCTTATTAGTCTCTTATATCCAAGAACATGGCCCTGGAAATTGGAGGGCTGTTCCAACTAATACAGGGTTGCTTAGGTGTAGCAAGAGTTGTAGGCTTAGATGGACGAATTATCTAAGACCAGGCATCAAACGAGGCAATTTTACTGACCAAGAGGAAAAAATGATCATACATCTTCAAGCACTTCTAGGCAACAGATGGGCCGCAATAGCATCATACCTTCCACAGAGAACAGACAATGACATCAAGAACTACTGGAACACACATCTGAAAAAGAAGCTAAGGAAAAGCCAATCAAATCATCATCAACAAAGCTCAAGATCAGATGGTTTTACATCCTCACCATCATCTCCTGAAAATCATAGTTCAAGCAGTAGAGGTCAGTGGGAAAGAAGACTTCAAACTGATATTCACTTAGCAAAACAAGCCCTATGTGATGCTCTTTCATCAATGGATCAAAAAACAAGCAATAATAATAGTTTGCCTGATTTGATGAACACAACATCAAAGATTAGCTTACATTCAAACCCTAAAGAAGGGCAAACAGCATCATCCATCTATGCTTCAAGTACTGAGAACATAGCGCGGTTGCTACAAGGGTGGACTAAGAAATCCTCTAAGAAAGAGCAATCTAGCTCTCTTTGTAGCACAAGGGAAGTTGATTATGATCATGAACAAAAACCGAAAATTAGTAATGATCATCAATTTACCAACAATGAGGCTTTTCAGTCTTTGTTTGGTACCATTGAATCTAGTGAGTCTCCCTACTCCGATTTCTCTCAAGCAGTGTCACCGGAGGCTAGCTTCTTTGAGCATGAAAGCAAGCCATTGTGTGATGGTGGACGAGGCACGTTGTCTGTGCTAGAAAAATGGTTGTTTGATGAATGCTCTATTCAACATTGTGGTCCACAAAGCCAAGATCAAGACCTAATTGATATGCCCTTGCAAGAAACAGCTGATTTTGTATGA
>Bv3g049510_urrg
ATGGGAAGAGCTCCATGTTGTGACAAGGTTGGACTAAAGAAGGGGCCTTGGACTCCTGAAGAAGATCAAATTTTGATCTCTTTTATTCAACAACATGGTCATAGTAATTGGCGCGCGCTCCCCAAACAATCAGGATTATTAAGATGTGGGAAAAGTTGTAGATTAAGATGGATAAATTATCTAAGGCCAGATATTAAGAGGGGAAACTTCTCAAAAGAAGAAGAGGATACTATTATTCAACTTCATGAAATGATGGGAAATAGGTGGTCTGCCATTGCTGCAAGGCTTCCAGGAAGAACAGATAACGAGATAAAAAATGTGTGGCACACACACTTAAAGAAGAGGCTTAACCAATATCAAACCACAAAATCACAAGGCAAAATTGGTAGGAAAAGTCGTGAAATAAATAATGTAACTACTACCACTACCACCACAACTGACTCTTTTAGTGGGACTAATGATCAAGTTGATTCTTCACCTCAACAATCTTCTACAACGAGTTGTAACGATTTTTCTTCCGGTTCTGAGGTTTCCAGTGTCAAATTCGACAACGACACTAGTATTATAAACGTACATACGTATGATAATTCTATTCAGCAGTCGGATTTGGAATATTTACCCATCATTGACGAGACATTTTGGGAGTCACACGATAATTCATCATGGGATGGTGATTACAACATAAATTCAGACTTTTCAAACGTTATAGAGGAAGATAATGATCAAATACAATTTGATTCATTTTTAGTAAAAGAAAATTCACAAGTAAGGTACAGTACAAATAATGGCCTTGATGATAGTAACATGGATTTTTGGTTAGATGTTTTTGTACAAGCTGGTGGGGCACCAGAATTGCCCGAATTTTGA
>Bv3g050090_hwcc
ATGATGGGGAGATCACCATGCTGTGATGAAAGTGGGCTAAAGAAGGGGCCATGGACACCTGAGGAAGACAAGCAGCTAACTGATTACATCCAAAGACACGGCCATGGAAGTTGGCGCGCGCTGCCTAAACTAGCTGGATTGAACCGCTGTGGTAAGAGCTGCAGGCTTCGCTGGACCAACTACCTTCGCCCTGATATCAAACGCGGAAAGTTCACTGATGAAGAGCAACAAACCATCATCAACCTTCACTCTGTACTTGGCAACAAATGGTCAGCAATAGCAAGTCATCTTCCTGGGAGGACTGACAATGAGATAAAAAACTTATGGAACACCCATTTGAAAAAGAAGCTACTACAGATGGGTATTGATCCTGTCACTCACAGGCCGCGTACAGACCTCAATCTGCTCGCAAACCTCCCTCAGTTGCTCATGGCAGCTAACATCAGCAGCAGTCTAATGATGAACAGTGGAAATATTGGTAATCACACATTGGAAGATACACTAAGGCTGATAGAATCAGACGCTGCCCAACTTGCAAAATTTCAGATACTACACAACTTGCTGCAGGTTCTAAGCCCAAGCAGCAGCAACAACGCGCCACCTGCAGGTCTCCTTAGTAATTCAACCATGCCTTTCCAAAATCAAGTGAATGATAACTATAACCTACTTAGAATGGCCAATTCTAGAGTCGAAACAGGGGTCACTGCTGGGATCACAGCAAGTGAAATCAGTCAATTTCCGGCTTTGAATACTTTTGGTGGTTCTAGCAGCTTTGAAACACCAGCAACTCATCAACAACTACAAACCAATCAACACGACACTAAACAAACAGATGCTGAAATTCGGACACCTGAGAGTCTAATGCCTGCTCTAGTACCGGCCTCACCAGACCACTGCAGTACCTCACAGATAGATACAATAATAATGTCGTCAAATCCTTCTTCAGCTACAACTGCTGCAACTGATCCCTTCGAAACAGCTGCTGCAAGTTGGACTAATGACCTTATTGATGACGCTGAACACTCTTACTGGAGAGACATCATTGAGCAAGCATCCTCCCCTTCCTGGCCTATCTCATCGTAG
>Bv3ug070140_cwtt
ATGGAAGCATATATGGGGATGAGTTGGGGAATGATGGGAGATGATGGGTGGAGAAAAGGGCCTTGGACTGCTGAGGAAGACAAGTTGCTCATTGAGTATGTCAATCTTCAAGGTGAAGGCAGATGGAATTCTGTTGCTAGGCTTACTGGATTGAGAAGAAATGGTAAAAGTTGTAGATTAAGGTGGGTGAATTACTTAAGACCGGACCTTAAGAGGGGACAAATCACTCCACACGAGGAAAGTATCATCCTAGAACTCCATGCTAAGTGGGGGAACAGGTGGTCCACTATTGCTCGAAGCTTGCCAGGAAGAACAGACAATGAGATCAAGAATTATTGGAGGACACATTTTAAGAAAAAAGAAAAGACTCCATCAAACAACGTCGAAAAATCAAAAACTCGTTTACTAAGAAAACAACAATTTCAACAACAATACAAAAACCAGCAACAACACCAACAACAAGTACAACAACAACAACATTTTACGTCGATGGACATGAAAAAGATCATGTCGCTTCTCGTCGATGAAAACGAAACTAAGGTACCAACAACTAGTCTACCTCTACCTAGACAATCTGAGATGGCGACTAACATGTATTATCCGACCAATAATACAACTGAAGAGCAAGAAATCTTATCTTTTATGTTGAGCAGTAACGTTTCAACTGAAGATCATCTTTGTTTGGGTGCTTTGTGGAACATAGACGATAATTTCCAAGGTGCCAAATAA
>Bv4g071740_cjuq
ATGAGGAAGCCATCACCACCATCACCATCATCGACGACGAGGAGGCTGCAGGCAGGGTGCAGTAGCAGTAGCAGCAAGGTTGGCATAAAAATGAAGAAGGGACCTTGGACAGCTGAGGAAGATGAGCTTCTGAGAAGTTACATACTCACCCATCAAAATCAAAACGGCAAAGTGGGTGGTTGGCGTACTGTACCGCAGCGTGCTGGCCTTCTGCGCTGTGGCAAGAGCTGCAGGCTACGCTGGATGAACTACTTGCGTCCCAATCTCAGGCGTGGTCTCTTCTCTTCTGACGAGGAGGATCTCATCCTTCGCCTTCATCGCCTCCTCGGAAACCGGTGGGCGCTGATAGCTGGCAGGATTCCAGGAAGAACAGATAACGAGATAAAGAACTACTGGAACACTCATCTTTCCAAGAAGCTCCTTTCTCTTGGCATTGATCCTCTCACTCACAAACCCCTCAATCCTCCTCCCATCAACGGCGCCACCATTGCTACCACTGCCAGGAAGAATATTCATCATGAGTTCGTAACAGCAGCCACTGCTCATGCAAACCCTAATCATTGGAATGATACTAATAATATCCCTCTCCCTCCTAATCATATCACTGCTGCTGCTACTACTGATCTTCTTGCTACCAGTAGTACTGCTATTCGGCCTATTCCTCATCAAAACGACCTACCATATCATGACAATGATTATATGACAAACTACGTCTACAAACATAATAAAGATGATAATTATGATCATAATATTGATGATGTTGATCATGGTGTCTTTTCCTCCTTCTTGGACTCCCTCATCAACTATGATGACATGTCGTCTGAACCAACTTTTCACCATAATGATCATGAGCATGAAGATCCCCTTCATCAATGCATCCAATCGCCCCTTAATACACCACCTCTTACCCCCCATGCCTAA
>Bv4g073190_yruo
ATGAGGAAGCCTACTGATCCTGCTTCTAAGGGTAATAGTAATGGTAATAGTAATAGTAATAGTAATGGCGGTTGTACTAGTACGACGAATGGCAGTATCAAGCTTCGAAAGGGGTTATGGTCGCCTGAAGAAGATGATAAACTCATGAATTATATGCTTACTAATGGACAAGGTTGTTGGAGTGATGTAGCAAGGAATGCTGGCTTGTTAAGGTGTGGTAAGAGTTGTCGTCTTCGATGGATTAATTATTTAAGGCCTGATCTTAAACGTGGTGCATTTTCCCCTCAAGAAGAAGATCTCATCATTCATTTGCATTCTCTTCTTGGAAATAGGTGGTCCCAAATTGCGGCTCGTTTGCCTGGAAGAACTGATAATGAGATAAAGAATTTCTGGAATTCAACTGTGAAAAAAAGACTGAAGAGTTCATCAAATTCATCATCATCACCCAATGCAAGCGATTCGTCGTTATCAACTGAGCCAAGAGATGGGATGGTAGGAGGATTTATGGCCATGCAGGATCCATGTAGCATCATGGCTATGTATTTGAACAATAATTCTGCTGCTTCACCAACATCATCATCTTTGCAATCCATGGTACCTCTACATCATCATGGAATCATGGATCCTTTGTCCAATATGGTAAATAACAGTACTACTACTACTACTGCTACTGCTACTGCTACTGCTACTACTCTAGATGTGTCTGCTTGTGGTAATGGATACATGAATCATGCATCATCATGCATGAGCATGTCATCACAAGGACATGGCATGTGTAATGTGGGTGATGATGGATTGATGATATGTGGAAGTTATGGGATGCTTGGAGGTCAAAATTATAATTATGGGATATTGCAAGGGGAGCTTTCTATTCCTTCTTTGGAGACAATAAGCATTGAAGAAAATACACAAGTTTCTGAAGATATTGTTTTTGGTAGTAACACTAGCAACAACAACCATAATTTTCACAACAACAACAATGATAATCATTTTGATCATAACCACCACATAATTAGCACCATAAACAATAACACCAATCCATTTAACATGGCTAAGAAATTCGAGATCGCGATACCTGGAGTTGGAAACAATTGGGAAGGAGGAGAGAATGATTCAAGATTAGGAGAATGGGATTTGGAAGAACTCATGAAGGATGTTTCTTCCTTTCCCTTCATTGATTACCAAGTTGAGTAA
>Bv4g074860_ygxg
ATGACGAGCGACAGTGATAAAAGGAGGGCTGCAAAATGTCGAAAAAATTCCCCTAGTGCTGAAGAGGTTTCCAGTGGGGGTAATTCTTCTGGGGGAAGTCCTCTGAAGAAAGGTCCATGGACATCAGCTGAGGATGCAATTTTGGTAGAATATGTTACAAAGCATGGGGAGGGGAACTGGAATGCAGTCCAAAAACATTCAGGACTTTCACGCTGTGGGAAAAGCTGCCGTTTGCGATGGGCTAATCACTTGAGACCAGATTTGAAAAAAGGTGCATTCACCCCTGAAGAAGAAAATCGTATCATAGAACTCCATGCTAAAATGGGAAATAAATGGGCTCGTATGGCTGCAGAGCTGCCTGGACGTACAGATAACGAGATAAAGAACTACTGGAATACAAGAATTAAGAGGTTGCAACGCGCTGGCTTACCCATTTATCCCCCTAGTGTTCGTTTGCATGCAATGAGTGAGTCTCAACAAAGTGAGGATATGATGACATGCCAGAATGGAGATCTACACGGTTCTGAGGCCTCAGAGTCTAGTGGTTTTGACATTCCTGATGTGGAGTTCAAAAATTTAGGACTCAATCAGGGATATCTAAACTGTTCTCCAGCGCTACTTGATATGCCTCCTACAAGCCTCCTCCAAAAAGGTGTGAGCTCGTCTAGCAGCTATGGCTTCATGTTCTCAGCATTGAATCCTCACAAACGCCTTCGGGAGGTGGAAAGTCAGTTTCATAGTTCTGTTGCAAGCACCAGCAATGCCTTTTCCTCATTTGATCAGCATGAAGATGATCTCTTTGGAAGGCTTACCTCTGTGCAGCCACTTTGGTCACCGCCTTCATATGATCCTGATTTCAATATCGATCAGACCTCCCCTATTGACGTTCTTGGTAGCCATGCCCCTATAAATGGCAATTCCTCTTCTTCTGAGCCCATTCATGAGGCCATGAAGCTGGAGCTCCCTTCACTCCAATACTCAGCGTCTCAAGTAGGTAGTTGGGCTACACCATCTTCCCCATTGCCTTCCCTTGAGTCAGTTGATACTTTAATCCAATCTCCCTTGAGTGAGCACACTCAATCAAATTGTCCTTCCCCACGCAGCAGTGGCCTGTTGGAGGCAATTGTTTATGAATCACGGTCTTTGAAGTGCTCAAACTATAATGCGCACCAGCAGATTTCAGAGCCTTCTGTAATGGCTGGTGATGGTGTTGAATCCTCATCACGGAATGTATGTGAAACAAGATGGGATGTGTGTGGTGATCCAATGTCACCACTTAGTCAATCTGCTGCTTCTGTTTTTGTTGAGTACACTCCTGTGAGTGGTGGAAGCTCATCAGATGAACCCCAGTCAGCTGAGAATGAGGTCATACCAGGCCAATTCAAGCCAGAAGCAGCTGACTGGATATCAGATGGAAACAAAGATGTTTTGTGTCCGTTAGATTACTTAAGACCCGATGCTTTGCTGGATTCATTTTGGTATAGCCATCGTGCTGGGCTTAGCAAGGATCAATCAGTTACAGGAGATGACGGGGCACTTCTAGGTGATGATCTCAGTTGCGAATATAAACAAGCCAGTGCTCTGCCCTCGGATGAATCGAATCAAAGTTTTGGGCTGGGTTCTTCAACATGGGATATCTCTGCTGTCTACCCTTTCTCAAAGAACGATTGA
>Bv4g078900_skuh
ATGGGGCAATATGATTTTGAGGAAGAATTGTGTGACAGTGACGCCGATGATTACTTGCAAGATGAGATTCGAGCACTTTCATTGGCTTGTATGCCTTATGTTACCTCAGATGTTGGTGGCAATCCCTCCACTAGCTCTCGTGGTACCAACTATGGTGAATTTTTTGAAGATGATGACGACCTAGATTTGGTTCGAAGTATAAAGGAGCAATATGGGTCAGAAATTGATATTAGCGGGCCATTGTCTATGAAACCGCTGACTTCTCTCCCACCTGTTAGTTCTGATGATGATGACGATGATTTTGAAACTCTTCGAGCTATCAAGACGCGTTTTTCCCAATATTGTGGGGACGATGTTGGCGATGCAGTAGAAAGCAAGAATGCTACATGCATAGACAAGCCACTCCAAGATGATGCCATTGGCACATCTATGGGAAGTGAATATCTGGATGTACATGAAGATGTAGGACGAGACCCTTGTGACCCTGCTGAGAATGTGGAGACTTCTAGTTATTCCTCTAGCTTCCCAACGTCTGCACAAACATTTATAGAAGCGATAAAGAAAAATAGGTCCTGTCAGAGATTTATACGAAAGAAGATGCTTCATGTTGAAGCTAGGATGGAAGAAGTCAAGGAGCTCCAAAAGCGTTTGAAAACACTTGGAGACTTCCAGGTGCAGTGCAAAAAGAAGATCGGTCGAGCATTATCTCAGAAGCAGGATGCTCGTATCCAGCTTATCTCAACTCAGAAGCAGAGAGCTAATGTAAAGGGTTCTGAGAAAAATGTTTCTGCCATGATTTTTGGTCCATTGGAGAATTCCCATGTTGCTCGGTACAAGACCGCTTTAGAAAATTTTCCACTGTCATTTCAGCGTGAGAAATGGTCAAAGGGTGAAACACAACATCTTGAGAAAGAAATAGTAAAGCAATTTCAGGAAAGCTTGTTCCAAAGATCTGCTGATGTTCTAAGTGCTCTGGAGGAACCTGGCTTTGCTAATGGACTGGATGACATGATATCATCAATCACAAATCTTGACATTACTCCGGAAATTATCCAAGAGTTTTCGAGGAAGGTAGACTGGAATGAATTGGCTTCTGGCCCTAGGTTTACTCGGCGTTCTGGAACAGAATGTGAGGCAAGGTGGTTAAATTATGAAAACCGTCTGATCAACCGAGATATTTGGACACCAGACGAGGATAAGCATCTTTTGCTTCTCATCCAAAAGAATGGAATTCATAATTGGAGTTATATAGCTGAAAAGTTAGAGACTAACAGGACTCCATTCCAATGCTTGGTACGTTATCAAAGGAGTCTTAACGCCAGCATATTGAAAAGAGACTGGACAGAGGAAGAAGATACTAAATTGCGTTCTGCTGTGGAGTCTTTTGGGGAGAGTAATTGGCAAGCTGTTGCTTCTGTATTAGAAGGACGGACAGGTACTCAGTGCTCTAATAGGTGGAAGAAAACTTTGCTTCCAGCAAGACAAAAGGTGGGGAAGTGGAGTATAAGTGAAGATAAACGTTTAAGGGTTGCTGCCACTCTTTTTGGACGTAAAAGCTGGTATAGAATAGCCCAGTTTGTGCCTGGAAGAACCCAAGTACAGTGTAGAGAAAGATGGGTCAATATTCTCGATCCATTTTTGAATCATGGTAAATGGACTGAAGAAGATGATATGAGGTTAAAAGAAGCAATAGCAGAATATGGATATTGCTGGTCCAAAGTTGCTGCCTGTGTTTGTTCACGAACAGATAACCAGTGCCGTAGGAGATGGAAGGTGTTGTTTCCTAATGAAGTTCCGCTGCTTAAAGCTGCTAGAGATATAAAGAGGGCTGCTCTTATATCAAATTTTGTTGATAGGGAGTCAGAACGTCCTGCACTTGGGCCGAGTGACTTTGTCCATTTGCCTATTACTGACTCAACTCTTGCAGAGGAAATTGAAAATGTTCCAAATGCACGAAAGAAGAAAAGTAGGAAAGCACATCCAACTAGAGAGCTCGCCTCCTGCCGCGATCAGAAGGAGCGTGGATTAAGGAAGCGTAAGAAAATTGATCGATCACCTGAGAGCAATAATGACTGTGATGATGCACGGAACAATATTGGGAATGGTTCCTCTAACAATAAGAAGAGAAGGGCCAGTAAATCAGGTTCCAAGAAAAAGAAACATACTGGAAACCTTAATATTGCAACAGAACCCAAGAATTCATGTAAAAGCACAAAATCACATGATGACAGAGAAATAGAGGCCTGGGACATTCCAATTGGGACCAGTTTGAGAAGACCACGGGGAGTGAGGGTGAAGGAGATTCCTTTGATTAGGAATCTTGGTGGGTCTCAGGCTTCTGACATACATGATATACATGACACTGAGATGAGTGCAACTACCTTTGTGCATTGCTCAAATCAGAATAATGGTCCTGAAATCCTGCATGGTCAGTCGACTTCTTCTGATTCACAGTTGAGGATACATGAAGAAGAAACGTTAGAACTGTCAAGCATACATACTTTACTCGGGAAAAAGAAGTCCTCTAAATTGCAACCAAGGAGGCCTTCAGCTGAGACAATTCTTGGAGAGAAAAACTATGTTGCCATGGAGTTAAGAACATCTAATGATGACAATGAGACCCATTCTGTGAATATAACTGGCTCAAGTAAGCAGAAGAAAAGCACGTTGCATATTGATCAAGACATAGAATGGGAAGACTTGCCCTTGGCTAGTCTTTTTCATGGGTCTGTTACTCGCATACAGAAGAGGAAGTCCAATTGA
>Bv4g079610_zfig
ATGGGAAGACATTCTTGTTGTTACAAGCAGAAGTTAAGAAAAGGTCTTTGGTCTCCTGAAGAAGATGAAAAACTTCTTAGACATATTACTCAATATGGCCATGGCTGTTGGAGCTCTGTGCCTAAACTTGCTGGTCTGCAAAGATGTGGAAAGAGTTGCAGATTAAGGTGGATTAACTACTTAAGACCTGATTTAAAGAGAGGAGCATTTTCACAAGAAGAAGAGAATTTGATTGTTGAACTTCATGCTGTTCTTGGGAACAAATGGTCTCAAATAGCAGCACAATTACCAGGAAGAACTGATAATGAGATAAAGAACTTGTGGAATTCTTGCCTTAAAAAGAAGCTTAGGCAAAGAGGTATAGACCCAAATACCCACAAACCATTATCAGAAGTTGAAATTGAGGAAGAAAAAGCAAAATCTAGCAACACCAGCAACAACAGCAGCAACACAACAAACAACAGCAACAACAGTAGAAAAACTGAGAAATTATCAGTACTTTCTACTATGATCAACAATGATAATAATACCACCACCACCATTAACCTAACCAACACCAACACAAACTCTACCACCGCCGCGGCCACCACCAATCATACTAACAATTCTACAACATTTACCTTATCATCACCACCACTACCACCACCACAACAATTATCTACCCATGAGTTCTTCCCTGATTCGATATACGGCTCATTTGGGTTCCACCAAAACAACCAAGCTGCTATATGCTTCAATAATTCATCCCTTCAAACAACTTCTAGAAATAATGTTACTACATCATATGACAACCATTGTCATTACTCAATCCCTTCTATTATCCCATTCATTTCAACCACAGACTTTGGAAATAATGGGTATCAAAACATCGACAATACTACTACAACTACAACAGCTACAACCACAAGTACAAGCCATGAAAGTAGTAACAATAATACTATGCACGATCATCTCAATAACAACAACAACAACAACAACAACAATGGATCGTTTTTCGACAACTTTTCTTGGGCAACAATCACAGATCAATCTTCTTCTGTTAAACCCAACAAAAACATTCAGATTAATAGTAGTAATATTGGGTTAGATGTTACAAACCCAGATGAGATAAAATGGTCTGAGTATTTACAAACACCATTATTATTAACTCCTACTAATAATGGTGCTAATACTTCTACTTATGGAGAAATTAAGACAGAAACTTCATCAATTATGCCCTTTACAAGCTCATCAACATGGCATCAAAATCAGCAACCATCACCACCACCACCGATGCCAAGCTTCCATGGCTCTGATATGTATAACAAGGATTTACAACGGCTTGCTGAAGCTTTTGGACAGATTTTCTAA
>Bv4g079670_oref
ATGAGGATTATGATTAAAGGAGGTGTTTGGAAGAACACCGAAGATGAAATTCTTAAAGCTGCTGTTATGAAATATGGTAAAAATCAATGGGCTCGTATTTCTTCTCTCCTTGTTCGTAAATCTGCCAAACAGTGTAAAGCTCGCTGGTATGAGTGGCTTGATCCTTCCATTAAGAAGACAGAGTGGACCAGAGAAGAAGATGAGAAACTACTTCATCTTGCAAAGCTTATGCCAACTCAGTGGAGGACTATAGCACCTATTGTTGGTCGTACGCCATCTCAGTGTCTTGAGCGCTATGAGAAACTTCTTGATGCAGCTTGTACCAAGGAGGAGAATTATGAACCTGGAGATGACCCACGTAAATTACGTCCAGGAGAAATTGATCCCAATCCAGAGTCTAAGCCTGCACGACCAGACCCTGTTGATATGGATGAAGATGAGAAAGAAATGCTCTCTGAAGCACGAGCTCGGTTAGCTAACACAAGGGGTAAAAAGGCTAAAAGAAAAGCTAGAGAAAAGCAGCTTGAAGAGGCAAGGAGGCTTGCTTCTTTGCAGAAGAGAAGAGAACTCAAGGCAGCCGGTATAGATGTCAGGCAAAGGAAGAGGAAGAGGAAAGGAATAGATTATAATGCTGAAATCCCATTTGAGAAAAGGCCTCCTTCAGGGTTCTATGATGTTGCTGAAGAAGATAGACCTGTAGAGCAGCCGAAATTTCCCACAACAATTGAGGAACTTGAAGGAGAGAGAAGGGCGGATAGGGAAGCTCGATTAAGGAAACAAGACATTGCGAAGAATAAGATTGCCCAGAGGCAAGATGCTCCTGCAGCAATAGTGCAAGCCAACAAGCTTAATGATCCCGAAACAGTCAGAAAGAGGTCGAAGTTGATGCTTCCTCCTCCACAGATTTCTGACCAGGAGTTAGAGGAGATTGCAAGAATGGGCTATGCTAGTGATCTTTTGGTCGGAAATCAAGAACTTGCTGAAGGAAGTGGTGCAACCCATGCTCTTCTTGCAAATTATTCTCAGACACCTCGACAAGGGATGACACCAATGCGTACTCCCCAAAGAACCCCTGCTGGGAAGGGTGATGCTATTATGATGGAAGCTGAAAATTTGGCTAGACTGAGGGAATCTCAAACACCATTGCTTGGAGGAGACAACCCAGAGTTGCATCCTTCAGATTTTTCAGGAGTGACTCCAAAGAAAAGGGATGTTCAAACTCCTAATCCGATGCTTACTCCTTTGACAACTCCTGGAGCAACAGGTCTTACTCCAAGGATTGGTATGACTCCCTCCAGGGATGGTAATTCTTTTGGTATGACACCCAAAGGAACTCCTATCAGGGATGAGCTTCACATAAATGAAGAAATGGATATGCATGATAGTGCAAAACTTGAACTTCGGAGACAAGCTGAACTGAAAAGAAACCTGCGTATGGGTTTAAGCGGTCTTCCAGAGCCCAAGAATGAGTATGAAGTAGTTGTTCATCCAGAACCTGAGGATACTGAAGAACCAGAGGAAAAGATTGAAGAGGACATGTCTGATAGGATAGCTCGTGAGAAGGCTGAGGAAGAAGCAAGGTATCAGGCATTACTCAGAAAGAGATCAAAAGTACTGCAAAGGGAGCTTCCTCGTCCTCCAGCTGCTTCTGTTGAGCTCATTAGGCGTTCATTGATGAGAGCTGATGAAGATAAGAGTTCATTTGCCCCTCCTACAGACATTGAGCAAGCAGATGAGTTGGTGAGAAAAGAGTTGCTGAGCTTGCTGGAGCATGATAATGCCAAGTATCCACTTAATGATAAAGAGCAAAAGAAGGGAGGCAAACGTAGTGCTAATGTAGTACCTGTGATTGAGGATTTTGAACAAGAAGAGCTGAAAGAGGCTGGTTCTTTCATCGAGGAGGAGGCTCAGTATCTACGTGTAGCAATGGGACATCAGGAGGAGACTCTTGATGATTTTGTTGAGGCACACACGACTTGCTTAAATGATTTGATGTACTTTCCTACTCGTAGTGCTTATGGTCTCTCCAGTGTAGCTGGAACTGTAGAGAAACTTGCTGCCCTACAAAATGAATTTGACAATGTTAAAAGGAGGATGGATGATGATAACAAAAAGGCACAACGGCTTGAGAAGAAGATCGATGTTCTTACACATGGTTACAAGATGCGGGCTGATAAATTGAAAACCCAAATCGAGCTCACTTTCAAGCAGATGAACACTGCGGGGACTGAATTAGACTGCTTTCTAGCTTTGCAGAGACAGGAAAAATTGGCAGCTTCGTTCAGGATCAAGGGTCTCTGGGAAGAAGTCCAGAAGCAAAAAGAGCTTGAGAAAACTTTGCAGAAACGTTATGGAGATCTTGTTGCGGAATTAGAGAGGGCTCAGCAGCTCGTGAATTTCTACAAAATAGAGGCTCAAAAGCAGGAAGAAATGGATGCAAAGAAACACGCAGAAGAGTTGGCTGAAAAAGCCGCAGCTAATCAGGCTTCTACACGAGGCTCTGAAGCTCCCGAACCTGAGAGCACCATGGAAATAGATTCCTCTGATGATGCTAAACCTAATCAGGATGGGGAAGTTGCTGAAGCAGCCAGTGGAGCTAGTTTAGAAAATGGCATGCATGTAGATGGTGATGTGACATCAATTACGGACACACAAAGTGCGTCACTAGCTTCTGATGAGGTTCATCAGCAAGATTCTTCCAATGATTTTGAAGCTGTTAAGGAGCAGAATATGGACACCACTAAAATTCCGGATGGTGTTTCAGAGAATATGGGTAATGCAGTTGAAGAGGCTGTTGAAAGTAATGGTTTTGCCGTTGGAGAGCCGGTTTCTATCAGCAAAGTGGAAACCCAAAGAGTAGATGGGGATCTTGGCAGCCCGATCAACAGGGAAGAGGGGAATGAACCTACGGTAGAGGCAGATGCAGACAAGCCTGTAGAGAAGGTGGAAAATGGTGCCAGTGATGAACAAGTGTGA
>Bv4g083815_josh
ATGGTGAGGAGTCCATGCTGTGAGAGCATAGGATTGAAGAAAGGGCCATGGACACCAGAAGAAGATCAAACTCTTGTTTCCTATATTCAGCAATTTGGTCATTCAAATTGGCGCGCTCTTCCTAAGCAAGCTGGTTTATTGAGATGTGGAAAGAGTTGCAGACTTCGATGGACAAACTACTTGAGACCAGATATCAAGCGAGGAAACTTCAGCCTAGAAGAAGAAGAAATCATCATCAAAATGCATCAAATTGTTGGAAATAGGTGGTCTACTATTGCAACTAGATTACCTGGTCGTACAGATAATGAAATAAAAAACTTTTGGAACATCAATCTGAAGAAGAAGGTTAAACAAGTTCAACAGGCCTCTTCAAGTTCAAGTGAAAGTTCAATTCGATTATCAAATATAGGTCTCGAAATAACTTATCGATCAATGAATTCCCAAGATTCAGTGGGAAAAATGTCTGATAACTTGGGTGTATCAATGGAGTCATCAACCATGAAGTATAGTTCATCATGTCCAAATTCCCTAGCAGAACACCTAAATTCTGATGCTTTTGATGATGTATTGTTGTTTTGGTATGATCTTTATCAAAAAGCTGAAGAGTCAATTGTACAAGGAGAAAAGTGA
>Bv4g084340_rwwj
ATGGGTAGATCCCCATGTTGTGAGAAAGAACATACAAACAAAGGTGCATGGACTAAAGAGGAAGATGATCGCCTCGTTAACTACATTAAATCTCATGGTGAAGGTTGCTGGAGGTCTCTTCCTAAAGCTGCAGGCTTACAAAGATGTGGAAAGAGTTGTAGACTGAGATGGATAAACTACCTAAGACCTGATCTGAAAAGAGGCAATTTCACTGAAGAAGAAGATGAACTCATTATAAACCTCCATAGCTTGCTCGGGAACAAGTGGTCTCTTATAGCTGCCAAGTTACCAGGAAGAACGGATAATGAGATAAAGAACTATTGGAACACTCATATCAAAAGAAAGCTTCTTAGTCGTGGGATCGACCCGCAAACTCACCGTGTACTTAATTCAAGTACGACCATTGCTACTCCAACTGCCAACACTATTGCTACGACGAAAATTGCCGTAAGCAATAATTATTACAATAACGATAATAATGATAGTAATAATAATAATACTTTCCAATTGATCAACATACGAGGCTCAACGTTACATTTCGGCCTAGGATCGAATCTCAAGCACGAATTTTCAACAAGTACTAGAAGCACTGATGCTAAATTATATTGCACAACTTTTCCTACTATTAGAACGTCTAATATTAGTGAAGATCATTCTAATAGTAGCAGTGTTGTGACTGAGGAAGAAGGTTACAAAGAAATTAATCTTGAATTATCTATTAGCCTTCCAACGTCATCGAAGATTAATTCAGCTAATCATGAAACAATCATGAAGAATCAAGAACCACAAAAATACATGACGTACCAAGTTTTTGGTACTACTACAAGGGTCCCTGTCCTTACCAAAGGAGGAAGTGTATGCTTGTGTCACAATAATTTAGAATTTCAAAATAATGGTAGCCAGTGTAATTGTTATACGCCAATGACTACTACTGCAGCAAAAGTATGTAATAGTGGTAAATTATTATAA
>Bv4g091510_xwne
ATGGGTAGAATTCCATGCTGCGAAAAGGAAAACGTCAAACGAGGTCAATGGACTCCTGAAGAAGACAACAAACTCTCGTCTTACATCGCCCAACATGGCACCCGCAATTGGCGCCTAATTCCCAAGAATGCTGGTCTCCAAAGGTGCGGAAAGAGTTGTAGGCTGCGATGGACCAACTACCTTAGACCTGACCTCAAGCACGGCCAGTTCTCCCAACCAGAAGAAGAAACCATTATGAAGCTTCATGCAGTTGTAGGCAACAGATGGTCACTAATTGCTGCTCAGCTTCCTGGTCGCACTGATAATGATGTCAAGAACCATTGGAACACCAAGCTCAAGAAGAAGTTGACAGGCATGGGAATCGATCCTGTTACACACAAGTCTTTCTCTCACCTAATGGCTGAGATCGCAACCACACTTGGACCCCCACAGGTTGCCAATCTAACCGAAGCAGCCCTCGGGTGTTTCAAGGATGAAATGCTCCACCTCCTCACCAAAAAGCGCATTGACTTCCAGCTCCAACCTACGAGTTCACAGGGTAATATCAATTCCCCATATGTTATGAGTACTAAGCCAGAGGTCAAGGAGGATACTGTAGAGAAGATCAAACTAGGATTGTCAAGAGCTATACAACAGCCAGATATGATAATCGCAAACAAGCCTTGGGAACCAACATTAGGAGCAGCATCAACTCATATCAATGGGGCCTGTAATGCATTCACCGCATTTCAGTATGGTCAATCTGCTTTTGGCCCTGACGAAGATGGATCACCATGGAGCCAAAGCATGTGTTCTACAGCAGGAGACCAACTAGGCCACTTGAAACTCGAAGATGAAAATGGAGAAGATTCTGAAGGTGGAAAGGACATTAGAAATGGATCCAGCATATTCAGTACTGATAGTATCCTATGGGATTTGCCATCAGACGACCTAATGAATCCCATCGTGTAG
>Bv5g098940_jofq
ATGGGAAGACAACCTTGTTGTGATAAATTGGGGGTGAAGAAAGGCCCTTGGACTGCTGAGGAAGATAAGAAGCTAATCAATTTCATCCTCACCAATGGCCAATGTTGTTGGAGGGCCGTTCCGAAGCTTGCCGGTCTCAGACGGTGTGGAAAAAGTTGTCGTCTTCGATGGACTAATTATCTTCGACCTGACTTGAAACGAGGTCTTCTTAGTGATTCTGAAGAGCAATTGGTTATTGACCTTCATGCTCGACTTGGAAATAGGTGGTCCAAAATTGCTGCAAGGTTGCCAGGAAGAACAGATAATGAGATCAAAAATCATTGGAACACCCACATTAAGAAGAAACTTATTAAGATGGGAATTGACCCTATTACACATGAACCCTTAAACAAAGATCAATCTCCAAATAACCAAATTATTCCAAATCAATCATCTTCATCTTCTAATAACAACAACAATTCCGATATTAGCACAGCTGAATCCTTAAATCAAGCTCAATCATCATCATTAGAAACAAATAATAGTGGTCCAACCAATAGTACAACAACTATTTATTCAATATCGGAGGATATTGCTCATAACAGCCCACCAACAGAGAATAGTTCGAGTATTAATAATCAATCTAGTATGAGCTTAACCGAGATCATTAGCATTGATGACGCGCTAATGAGCTACTTATGGGATGATAATGATGTTACACCATTGGAATTTCCCTATTCATACAAAGTTGATCAACCTTGTTTGTCGAGCAACAATACATGGGATGATAATTGTTCATGGTTATTTGATTGTCAAGATTTTGGTATCCAAGATTTCGGGCTTGATGGTTTCAGTGACATTGAAGTTATGAACACATTGAATGGGGTAGATATGAGTAACAAGTAA
>Bv5g100530_sskd
ATGGGGCATCACTCATGCTGCAATCAACAGAAGGTTAAGAGAGGATTATGGTCTCCTGAAGAAGATGAAAAACTCATTCGATACATTACTACTCATGGCTATGGTTGTTGGAGTGAAGTGCCTGAAAAAGCTGGGCTTCAAAGATGCGGCAAGAGTTGCCGTTTAAGATGGATTAATTACTTGAGACCCGATATTAGAAGGGGAAGGTTCACTCCAGAAGAGGAGAAATTGATCATCAGTCTTCATGAAGTTGTAGGCAACAGGTGGGCACACATAGCAAGTCATTTGCCAGGACGAACAGATAATGAAATTAAGAATTATTGGAATTCTTGGATCAAGAAGAAGATTCGAAAGTCTTCATCTTCCTCCATATCCGTCTCTTCAAATATAAACACAACCGTTACAACTACTACTTCTATCCAGGCTCAAATAGCAGCTAGTACCCCATCTAATTGCCCGTTTATGATCAAGTTTGGACCCGAACCGACCAATCAAGAGAATCAAGATAGGCAAACAAAGGAGGCAACATTATTTGTACAAAAAAGTAACACAACCCTAATTCCTTCTTATCCCTTGTTCATGTTTGACACAAGCACACCATGCAACATGGACCCCAATGGTGACAACAATCTTGAAACTAGTAACAATCTCACGGGGATGACTTCATCTGACTCCCAACATATTTGGAACTCTTATGATATACCAATATTTACTAATTGCACAACTATTGATATGCCGATCTTTACTAATTGTACCACTAGCACTATAAGTACTATGAGTGGGTTGGATTTGAGTAATGATAACAACAATCCCTATTTGCCAAGTTTGATAGAAAGTATGGACAGCATGGTTCCAATTGAGGTAGAGTCATGTACAAATGGAAGTATGGATCAAGATCATCGGTCGACGGTTAATCAATGCTTGCCGAGGCAAGAGGATCATCATGATCATGATGATCAAATGGAGGGTGTTAATAATGGATGGGGAATGATTGAATCACAAAGTTGTCCAAGTTTATTATTTTGGGATCAAGTTGAAGGGTTAGCTCTAAACAATATTGCTGATGAAGAACATCAACTTGGACCGCCTTCGTCGAACACAGGAACATTGCTCTCTTCTTTCCCTTCTCCATTGTGA
>Bv5g101320_mhxh
ATGATTGAGGTGAAGAAAGATGATGATGGGTCGAATTTAGGGTCTCCTGATGGTGTTACGATTGCTTCGAGTTCATCGTTGTCAAGTAGCAGTTGTGATAATGTGACTCCGAGATCGACTCCATTGCACGGGAGGATAAGTGGCGCAACAAGACGGTCATCAAAGGGAGGATGGACTGAGGAAGAGGACAACCTTCTAACAGCCGCTGTGAGGAAGTTCAATGGAAAGAATTGGAAAAAAATAGCTGAGCATTTTCCGGAAAGGACAGATGTGCAATGTCTACATCGGTGGCAAAAAGTACTTAATCCTGAATTGGTTAAAGGACCTTGGACAAAGGAGGAAGATGATTGTATCACTGAGATGGTTCAGAAACATGGTTGCAGAAGCTGGTCTGTTATTGCAAAGTGTCTGCCTGGTCGGATAGGCAAGCAATGTCGGGAGAGATGGCACAACCATCTTGACCCTGCAATAAAGAAAGATGCCTGGACAGAGGAGGAAGAATCGCTTCTTATTTACTACCACCAGATATATGGCAACAAGTGGGCAGAGATAGCAAGATTTCTTCCAGGAAGGACAGACAATGCCATAAAGAATCATTGGAATAGCTCTCTAAAGAAGAGGTTAGATGCGAAATTGCTTCCTGGTTTTACACAGAGCATAAACAATAAACCTAAAACAAACTGCTCCGAGAGGAATTTAGATTTCTCTAGAGTCAAAGCAGCTGCACTTTTTTATGAAGATAGCTGCACAACATCAACTTATGGTACTGAATCTTGCTCTACCACCTTATCCCTTGGAATCGCTCCTGGAAAAGCTTATGGATCAGAAGCTAAACTAAATCGACCAAGCAGGGTGTTGCTTGATGAAAATGGTTCTGCCCTTGGTGAAGTAAATCTTCAGCTATCTAGTACCGTGACTGTAGATACTTCTTTAAATTTTTCTACATTGACAAATTACAAGGCTACTCCTCTAACTATGTTATCACTGGACTCTCCTAAAAGGCCAAGGAGTGATAGCATCACTGTTGATCAGGTTTTTGTAAATTTAGACAAGTCGTTCCTGAGTTTAGCAATGTCTGGTTTCAGCAAAGATGATTCTCACGGCAAGAAGAAAAACAAAGTTAAAGGTACCTCATTTTCTGAAGATATCAGTTACGGTAATCTGTGTTATGAGCCACCTGGATTAAGAATTTCCGAGACTGGCCAGGGATATGAAGTTGGCTATAAAGAGAGCCATGATGCACAAACTAATAGCCCATTGTATTTCTCTACACCTACTAGCTGTGTAAGTACCCCTGCCAGTGGCAGTAGTCCAGAATCAATACTAAGGAATTCTGCTATGAGCTTTAGCATGCCGTCTATTATAAGGAGGAGAAATTCAGGGAAAAGCAGTTCTGTCAGGAAAGAGGTTGGAAGTGGAGGTGTTAGAAGAGCTGAGACTACAGCTACTCACAAGCCTGTGGAGAGATGCCTTGAACCTTCTTTTGACATGGAAGCAGATCTTGGTGGTCTTAAATGCGGCAACTCTATTGCAACTTCGGGTGATGGTGTTTGCTTGAAGACAATGTCAATATCATGA
>Bv5g107260_zkef
ATGGGTAGGTCTCCATGCTGTAGTAATAGTCGGGGGTTGAAGAAGGGTCCTTGGACACCGGACGAGGATGAAAAACTTGTCTCTCACATCCAAAACCACAGCCATGGAAGTTGGCGCGCTCTTGCGAAGGCGGCGGGGCTGAGCAGGTGTGGCAAGAGTTGTAGATTGAGATGGCATAATTACTTGAGGCCAGACATTAAGCGCGGTCAGTTTTCTGAAGAAGAAGATAACCTGATTATCCAGCTTCATTCTGTTCTCGGTAATAAGTGGTCACAAATTGCAGCACATCTTCCAGGGAGAACAGATAATGATATAAAGAACTACTGGAACACTCGTATAAAGAAAAAATTACTCAAGATGGGTATCGATCCTGCAACTCACATGTCAAGAACTGATGAACTTAACTTCATAGCTAATCATCTCGCCCAAGTTCTTGCACCCCCACCTCATGTCGGTACTTCTATCAACCATCAAGTACATGCAAATGATCATCTTCAACTCCAGCAAAACATCTTCCAAATCCCATACACAGAGAATAGTAATAGTAACCATAATTCATCATTTCTTCCAAATACCAACATTAATGCTATGTATTCAAGCTCTCTAGGATTTGACCAAGTTCCTAACTGTTATGTGGGCCAAAGCCATGCAACAACAGTTGTTGATAATACTACTTACGAAACCCTAGATGCTGAGAAAAGGCTTCCTGCGCCTTTCACTGTTAACCAACTTGAGAGCAACAACGACACTAATGGCAGCTCCTCGGCCGCCGCCGTAACTACCATAACCGGTGACTTCTGGAAAGAATTGTTCAAGTAA
>Bv5g110930_ztyd
ATGGAAAAAAGGCAAAATAATTCTCAGGATAATGAAGTCAGGAAAGGTCCTTGGACTATGGAAGAAGATTTGATTCTCATTAATTATATTGCTAATCATGGTGAAGGTGTTTGGAACTCCTTAGCTAGATCTGCCGGCCTTAAACGTACAGGAAAAAGTTGTCGACTTCGCTGGTTAAATTATCTGAGGCCGGATGTACGACGAGGAAATATAACTGCTGAAGAAGAGCTCTTGATTATGGAGTTGCATGCTAAGTGGGGAAACAGGTGGTCAAAGATTGCAAAGCATCTCCCAGGGAGAACAGATAATGAAATAAAGAATTACTGGAGAACAAGGATTCAAAAGCATTTAAAGCAAGCAGAAAGTAGCACCAGTACTACAACTACTACATCAAGACAAATGAGCTCCCCGGACCAGAACAACCATGACCAGATTTGTGCAAGTCAAATGTCTACTGCTTCTGCATCTACACCAAGTACTCACTATATATCTTCTTCCAATAATCAAAATGATCCTCCTTATCTTCCTTCCATATCCTCATCTTCCTACCCTCATCTAGATCATCATCATCAAGCCATGGAGGCCACAAGTTATAATATTGTTCCACCTCAAATGCATCCCGTTACTAATGATCATTTCTGGCCTACTCCTGATGAAGATCTTTGGGCTATGCAATTATTTAACAGCTATAATTAA
>Bv5g110960_udmh
ATGGGAAGACCACCTTGTTGTGACAAAGATGGCATCAAGAAAGGTCCTTGGACCCCTGAAGAAGATATCATCCTTGTCTCTTACATCCAAGAACATGGTCCGGGTAATTGGAGATCCGTACCTACTAATACCGTAGGGTTGCAGAGATGCAGTAAGAGTTGTAGGTTACGATGGACAAATTATCTTAGGCCTGGAATCAAACGTGGCAATTTCACTCCTCATGAAGAAGGGATGATCATCCATTTGCAAGCATTATTGGGTAACAAATGGGCAGCAATAGCTTCGTATCTTCCACAAAGAACAGATAATGACATCAAGAACTATTGGAATACCCACTTGAAGAAGAAACTTAAGAGGTTCCAATCAGCTTTCCAGACGCAAGAGCCACAACTTCCAGGGACAACATCAACATCCTCATCTCCACATTACAAATTTGGGAATGATGATAACGTAGCAACACAACCGCAACTAACTTCAACATGTTACGCCTCAAGCACTGAGAACATCTCAAGGCTTTTGGAAAGTTGGATGAAGTGCTCTCCAATTTCAAACCCTAAGCACCACGACAATGACGACAATAACAACAATAATACTAGTTATCATGGTGGATGCGTTGGTGAACAAGATGATCATTTTGAGACACTAATGTCGTTTGACAACCTTAACGATCACAAGGAATCCATGGTTACTACAACATGTGACTCCGTTGAGGAGGACATTATTAACGAAGGTGGAAATAAGGTAAATGAGAATATTGATAGTATGGAGGAAGATGATGAAAATAACCCTCCATTAACTTTTCTAGAGAAATGGCTTTTGGATGAATCTACTACTTCTCGTCAAGTAACAGAGGAGATTTTGCGACTACCATCCATGTTCTGA
>Bv5g112510_tcwd
ATGGCGGAAGGTGATTTGAAAGTGGAGGAGTGTTGTTTGGAGAACAAACAATCAGCGGCTGCTTCGACGAGTTCATTGGTTTCTGAGGGTAGTGCTAGTGTTAGTATCAAGTCTTCTGGTGTTAGTAGCCCAGCTGCCACATCGCCTTATCAAAGGAGGACTACAGGCCCAATTAGGCGAGCAAAGGGTGGTTGGACGCCGGAAGAGGATGAAACATTAAGGAATGCAGTTTCCACCTTCAAGGGAAAGAGTTGGAAGAAAATAGCTGAGTTCTTCCCTGATAGATCTGAAGTGCAGTGCTTACACAGATGGCAAAAAGTTCTTAATCCCGAGCTTGTTAAGGGACCATGGACTCAAGAGGAAGATGAAAAAATTATTGAGTTAGTGGCAAGGTATGGGCCAACAAAGTGGTCTGTGATAGCAAAGTCTTTACCAGGGCGTATTGGAAAGCAATGCCGGGAAAGGTGGCACAACCATTTGAATCCAGATATAAAAAAGGATGCTTGGACATTGGAGGAAGAATTAGCTCTCATGGATGCACATCGCATATATGGGAATAAGTGGGCTGAAATAGCCAAGTTTCTACCTGGAAGGACTGATAATGCTATAAAAAATCACTGGAATAGTTCCTTGAAGAAGAAGCTAGAGTTTTATTTGGCCACCGGCAAACTCCCGCCCGTTGCTAAGAATAATCTTCAGAATAATGCACGCGTTACAGAGAGACCTACTTCTAGCGGGAAATTGATGGCTGGTTCGAATAAAGAATCCGACTCATCTGCTCAGACTTCCTCATGTGCTACAGATTTCCAGAAACCGGAAGACACAAAAACCAAGTTGGATCAATCAAGCAAACTTCAAGAATTGGGTCCGTCCAGTTGTCCAGCTGATGAGTCTGCTGATTCAGGTGTTGTGGAGCGATCATCATATATAGACTTCAGGTGTAGTAATTCAAATTATTTACCATTGTTTGATAGATGTGGGAGTGCTGAAAGGGCTGAGAAAAACGAGGGTGTCGTTACACCTATGCCGCATGTAAATTCAATTTATGGGTCATTGTACTATAAACCTCCAGAAGACAATAGTTGTAGTCCATCAGAATCAAGCATAGCCAATAGTTCCACGCAGCCTGATTGCAGCCCAGCACCAATCACATCACAATTAGGTTTCTTCACTCCACCTTGTGTGAAGAGCAATGGCGCTTCTGTGCATAGCACAGAATCTATATTAAAAAATGCAGCCATGACTTTTCCTAATACTCCTTCCATATTGAGAAAGAGAAGGGCCCAACTTCAAATTCCTCATACCCAAAATAATGGAAAATCTGATGAAGCTTCCTGCAAACATAGGTGTTCGTCCTCAATTGAACAGCAAAGTGCAATTCATCAATCTGGGTACCAGGAGGGAGGATTGGTTCCGACTCCACCATCTCATACCTCTGTTGTGACCGAATTTTGCAATGGAAAGCCTTTTAATGCATCTCCACCATATCGGTTAAGATCAAAACGCACAGCTATTCTGAAATCTGTGGAGAAACAGCTGGAATTCACAGAAAAAGAGAAGGAAAGCAACGCCACATCTATAGACTTCCAGTTCAGAGGCAACACTCCTATCAGAGAACGCATATCGCATACAAAGATGGGGGTGACCTAG
>Bv5g115970_nmrg
ATGGGAAGGCCACCATGTTGTGATAAAATAGGTGTGAAGAAAGGTCCTTGGACTCCTGAAGAAGATATCATCTTAGTTTCTTATATTCAAGAACATGGTCCTGGAAACTGGAGGGCTGTTCCTACTAATACTGGATTGCGTAGATGCAGCAAAAGTTGCAGGCTCAGATGGACAAATTATCTTCGCCCTGGTATTAAGAGAGGCAATTTCACTGAACAAGAGGAGAAGATGATTATACATCTTCAAGCTCTTTTGGGCAATAGATGGGCAGCCATAGCATCCTACCTGCCACAAAGGACAGACAATGACATAAAGAATTACTGGAATACCCATCTGAAGAAGAAGCTAAAGAAGGAAGAAGAAGGGCAAGATGGTCAAAACACATTATCTCAAGAAGGGTTTTCCTCAAACTCATCATCTTCCACCTCTTCTTCCCATAACACTTCCAACAAAGGACAGTGGGAAAGAAGGCTCCAAACTGATATCAACATGGCTAAACAAGCCCTATGTGAGGCCTTATCCATTGACAAGCCCGAACTTCTTTCAAGCCCAACCCAGGCCCAACAACAACAACAACAGTCCATCTACGCCTCGAGCACTGAAAACATTGCTCGGTTGCTTGAAAGCTGGATGATCCATAAGCCCATCTCAGGTGGATCATCACGAGATTCTACTCAAAACTCTTGTAATGATAAGAAATGGATCAAGTCCCCTGATCATGAGGAGTTTAAGTCACTCCTACGCTTTAACTCGAATTCGAACTCGTCAACAACTACTACAACCACTACCACTACTACCAACGACAATAACTCGCAAGTGTCGGCGTCGGTGGAGGTGTTCCAGGACGAGAGCAAACCACGTTTCGTGACGGCGGCAGCGGTGGCGGAGGAACAAGTACCACTTTCTCTACTAGAGAAGTGGTTGTTTGAGGAAGGGATTAGCCAGGAACATGTAAACATGTTGGACATGTCCTTAGATGTTGAAAATGCTGCTGACCTTTTCTAG
>Bv5g116880_oaxt
ATGGTAAAAACTTCATGTTGTAGTAAACTAAATGTGAGGAAGGGAGCTTGGGTAGAAGAGAAGGATGCTACAAATTTCGCGTACTTACCAAAGCAAGGGGGTGCAAATTGGAGTTCTGTTCCAAGAAAAACAGGCACAAAAAGATGTGGGAAGAATTGCAGATTAAGATGGAATAATTATATGAGGCCTGATTTAAGTCATGAAGGTTTTACTCAACAAGAAGAGGAGCGTATTATCAAGCTTCATGCAGCTGTTGGTAGCAGGTGGGGTTTAATAGCACATCAACTACCAGGAAGAACAGAAAATGACATAAAGATCCACTGGAATACCAAGTTAAGGAAGAAGCTCACTGAAATGGGGATTGATCCCATTACTCATAAACCTTTCTCCCAAATCCTTGCGGACTATGGTAACATCGGTGGTGTCTCTAGGTCATTCGACACCCCGAAATACTTAGGGACTATAAGAAGGGACTTGAAGAAAGTTACCACCACATTTTCGCTTCCAAAACCGGAATCTTCCTCTTCGCCTTCAAACACTTTCCTCTCAGACTCACAAGTATCCCAAAATATGTCATCTATGCAAAACAACTATGCTAACTATAGTAATAATAGTCATTCATTAGACCTTTTATCTCAACTACAAGCCATAAGCCTTGTTACTGAAGGACCAATTTCTGATACTACTTTACTACTCAATAATAACAACTATGATTTCTTCAGCCTACCTTCGCCTAAATCATCATCAAATTCGTCAACATCAGCTTGTTCATCAATCACTAATTATGCAGGGCAGGGGACTAATGCTTCAGAGTGTTTTAGTTGGCACGAATTTCTCCTAGAGGACGCGTTCAAACCAGCTCAAAATCAGGCACAAGAGCAAGAAACCAAGTTAAATGATATTGGCTCCGATTTTTCTCCTATGAAATCGTATAATCGTAATGCAAATCAAGTTGCTTCTCTGCCATTATCAACATCTTCGGATGCTTCGTCGTTTTTAGAGGCTATGCTGGATCAAGAAAATGACATGTTCTTGAGCTTTCCGGGGCTTATGGAGGAACCTTTATACTAG
>Bv5g118200_tfkh
ATGATCATGGAAGATGAAGGAGAAAGTATTAGTTTAGTCTCCTCATTTTGTTCCCCTCCTCCAATAACAGCCATTGATAGGTTTTTACTTGGCCACGGCCGTGCCGCCGTCGTTAATAGTAAAACTGAAACAACTACCACCACCACCACCGTCACAGCCGCCATACCAGCAACCATAGATCATGATTACTACTTTGGTAATTATGCACCATCATCTAATAATAATGATTGTAATAGTAATCTTAGTGAATTTTATGGTGTTGGTAATAACAATAATAATAATGATAATAGCATTTGCCCTAGGATTATTACTAGTAGCATGCATGATATCAGCTTTGCAAATGGGTTGTTTGTTGATGAAGTTGATGAGTCTTTGAATACTAGTGAATTAAGTCATGAAGAATCAGTTAGAAATGAAGAAGATTCTTTGACATTCCAGCAAAGTTGGAGATCAAAGGAGAAAAAGAGAAAAGTTTGTATCAAAGGCCAATGGACTGACAAGGAAGATAGTCTTCTTAAGAAGTTGGTGGATCAACATGGAGATCGGAAATGGGCTTTGATAGCAGAAAAAATGGTTGGTAGGGCAGGCAAGCAATGTCGTGAAAGATGGCATAATCATCTACGACCTGATATTAAGAAAGATGCTTGGAATGAAGAAGAAGAGAGGATTTTGGTGGCTGCTCATGAGCAATTTGGGAACCGATGGGCAGAAATCGCTAAGAAACTTCCTAGAAGAACCGAAAACTCGATCAAAAATCATTGGAATGCCACCAAAAGAAGGCAAAATTCAAAGAGAAAGAAGAACATGAAGATTAATAATAATGAGTTTGAGGGTGGAAATCAACCATCCATTTTGCAACAATACATCAAAAACAAATATCCATGCAACACCACCAAAAACCCTAATACCACAGTCACACCCACCACCTCGCCGGAGACCAACACAACCCCATCACACCCACCTAGATCAGTGCTTACAACCATCTCGGGCGAGGTCGAAAACCCGTACACCAACCTTGATCTAGAACCTTCTAATGACTACTACTACTCTTTTCCCTTGACCATAGTAAACCCTAATTACCATGAGGAAATAGAGTTCATGCAAAACTTCTTGAGGGCTACTAATGATGTATCATATGGTACTTGTGTAAGTTTGCATGAGAATTATGATCAGGTAAAACCACAGGAGATTATTAATACAGGTGATCATTGGATGATGAGCACAAAAGAAGGTAGTAGTAGTAGTAATAGTAATTATAATACTAGTACTAGTTACTCTGATAAATTTCTATTTGATCTGCTACATGGAGGTGAAGCTCAGCAATCTATATCTTATGAAGGGAGGTTGAGCAGTAGCCAATATGATGATGATCACAAGGAGACACTGATTTTGGATGAAGCATTCAGCTGGCATTCAACTCATGATCAGAAGCCAAAAGATATGGATTTGTTTGAGATGATTACTTCCACTCAATATTCTCAAATGAACAATTTTTCCAGTTTCTAG
>Bv5g118320_ahtj
ATGGATTTTGATGCAAAGTATAAGGAAAACTTTTCTTCTCATCATCTCCCCTTATTCTTCCATGAAAATTACTCAAAACAAAGAGACGAATTCGCCATAGAAGAAGCTTTGTCATCAAAGGGTAATACTAGCTTCATCCAAGATGTTCACCCTCTTGAGAATTTTAGTATCAATGCCTCATCTTCTACATCAAATCATGGGTTGTTTTCCATTCAACCAAATTGTTTCGATTCGTTCGAAAATTCTCCATATGGATTCTTACCAAGTTTTGATTTGTTTGAAACCAAGTTATTTGGAAATCATGCAATGAATAATGGTTCTTTGGCTCCTTTCATGGATAACATGAATCAAAATATAGGAGGAGGAGGAGGAGTTGGGATTTTAGGGCATTCTCAAATGATCACTACTCCTATCAATATGTTAAATAATTCAAGTACTCAAAACTATAACCCTTTTAGCTACTATGAATTAGGGCCTCCAAAATATAGACCTTCAGATGAAGATTCATGCACAACTCCTAAAGCTCATGGTACCGCGATTTCGAGTGGTTTGTCTACTACAACAATGGTGAGAAGAGGACGTAAGAAAAAGCCTAATGTTGTCAAGGGACAATGGACTATTGAAGAAGATAGACTCTTGATTCAGTTGGTGGAACGTTATGGTGTAAGAAAATGGTCTCAAATTGCTCAAATGTTAAATGGAAGGATTGGGAAACAATGCAGAGAAAGATGGCATAACCATTTAAGGCCAGATATTAAGAAAGATTTGTGGAATGAAGAGGAGGACAGAATTCTGATCAAAGCCCATGCAGAAATAGGTAACAAATGGGCAGAAATTGCAAAAAAATTACCAGGAAGAACAGAAAATTCTATTAAAAACCATTGGAATGCAACCAAAAGAAGGCAATATTCTAAGAGAAAATGCAGATCAAAGTACCCAAGACAAAGTTCATTGTTGCAAGAATACATTAAAAGCTTAACTCCTGAAACAATCAATGCTGGTTGTAGGAAAAAACCACCATCTTCTGGAAATCATCCCAATTCTTTGGAAAACACTACTAAATCATCTAATGATCAATCCGGGTACTCGAATTCGGGCTCGAGTGATCGAATAGGGCCAGAATATGACTTCAGTGAGGTTCCAGATTTCAACTTTGATGCTCAAATGTTTGAAGAGAGTAGCATAGACTCTCTGCTTGATTATGCACCTAATAATGATGAAAAATGCAATGCTTTTGGTTATGATCATCAACTAATGCAAGCCTCATCTCAGATTATGAATGATTCTGAAATTGTTTTTAGTCCAATTATGCAATCTGAGGTGAAAAGAGAGCTTGATTTAGTGGAGATGATTAATCAAGTTAATCTCTAA
>Bv5g118940_cfqe
ATGGGGCGCCATTCTTGTTGTGCAAAACAAAAGTTGAAGAAAGGGTTATGGTCTCCTGAAGAAGATGAGAAGCTCTATAATCACATTACTCGATTCGGCGTCGGTTGCTGGAGCTCCGTCCCTAAGCTTGCTGGTTTGCAAAGGTGTGGTAAGAGTTGTAGGTTGAGATGGATTAATTATTTGAGACCAGATCTTAAGAGAGGAATGTTTTCTCAAGAAGAAGAAGGTCTTATTATCAACCTTCATCAAATTCTAGGAAATAGGTGGGCTCAGATAGCATCACAGTTGCCAGGAAGAACTGATAATGAGATAAAAAACTTTTGGAACTCATGTTTAAAGAAGAAGCTAATGAAGCAAGGGATTGACCCACAAACTCATGAACCTATTATCAGCAACAACAACAACAACAACAACAACAACAACAACAACAACAACAACAACAATGGTTGCAAAAACACAACTGATAACCAAAAAACACTCAAAATGGAACAACCTTATCCTCTCAGCACAACAGAACTAACAAATACAAGCGCATCAGTAGTGCGCAGTTGTTCACTCTCATCATCGTTGAACTCACAGTACAGTTTATTACAACCTGCTACTTATCTTGGGTCTTCACAGAGTTATCTTAGTCTACTTAGGCCAATGATTGAGTCACAGGCGCAGTCACAGTCGCGGTCGCAGTCGCAGCAGTTCATGCTTCCAAGCAGCTTCATTGATAATTTGGAGGGAGAAACTTTAGGTTCAGAATCTCTGATATTCAATGAAGGGAAAGAGTCTTCTAGTAGCAGTTCAAACAATAATAATAATATCATGAAAAATTCTAGTACTGCAAGGTTTTCCTGGGAAAGTAGCACTGATGATCAGCTGAAGAACAAGTTTGAGTCAGAAATTTTCTGCCAGTTTTCTGGTAATTATGGTGGAGGGTTGATCAAAATGGAAGAAGTTAGTCATGATCAAACAAGTTCATGGGAGGAGGATCAGCTGAAGTCGTTTTCATTGCCTGAAGATTTAGTAACAACAAGTGGTGGGAATTTCGATTACTTTTTGCAGCACATATCTTGA
>Bv5g122000_roao
ATGGGAAGAGCTCCATGTTGTGAGAAGATGGGGTTGAAGAAAGGTCCATGGACTCCTGAAGAAGATCAACTCTTGATTAATTACATTCAAATTAATGGTCATAGTAATTGGCGTGCACTTCCTAAACAAGCTGGTTTATTAAGATGTGGGAAGAGTTGCAGGTTGAGATGGACAAATTATTTGAGACCTGATATTAAAAGAGGAAACTTTACTCAAGAAGAAGAAGAAACTATTATTAAGTTGCATGAAATGCTTGGAAATAGGTGGTCCGCGATTGCAGCAAAGTTACCAGGAAGAACAGACAACGAGATTAAGAATGTATGGCACACTCATTTGAAGAAGAGGCTTCCTAAGCAAATTGAGCCAGATCAAACAGGCTCCGACATTGCCACCACCGATACTACCGTGGTACCCACCAAGAAACGAGCTCGAAAATCGAGGACAACGAAAAAGGGAGGCATTCATGAGGAGGCCCCACCAAGGAAGCACATGAAGTGCATGGATAATCTCGAGAACGACAATAACAATAACGATAACAATAATAATGACGATGATAACGACCCTACAAGTTCACTATGCGACCCTGTTTCTCCACAACCATGCACTAGTGAAGTGTCTACAATCACTAGTACTAGTGCTAGCGAAAATGACAATTGCAGCAAGGAAAATGTGGGAGAAAAGGATGGATACATAGGTGATTTCCCTGAAATTAATGATGATTTCTGGATGGAAGTATTATCTGTTGAAGATACTACTAAGTCTACCGACGATCTACATTGCATTTCGCCGGATGTTTTGATGCCGGAGCCTATGCGAGAATCGGATCCAAAGGTTCATAGCGACGATATGGATTTCTTCTGGTATAATCTTTTGACGAGATCTGATGATTTACCAGAATTTTTTGAGATGTTGTAG
>Bv5g122370_iogq
ATGGGGAGAGCACCGTGTTGCGAAAAGATTGGGTTAAAGAGAGGAAGGTGGACAGATGAAGAAGATCAGAAGTTGATGAAATACATAGAAGAAAATGGGGAAGGGTCTTGGAGGTCAATGCCCAAAAATGCAGGGTTATTGAGGTGTGGGAAAAGTTGCAGATTAAGGTGGATAAATTACTTGAGATCTGATTTGAGGAGAGGAAATATCACACCAGAAGAAGAAGAGATCATAATCAAATTACATGCAACTATGGGTAATAGGTGGTCCATGATAGCTGCACAATTACCAGGAAGAACAGACAATGAGATCAAAAACTACTGGAACTCTCATTTGAGCAGGAAAATTCACACATTTAGAAGGTTTAATGGAGAAGATAATGGTAAAATCTTCATAAGTTTAAGCCACACAAACATGCCACCTAAGCGTCGAGGTGGCAGAACTAGCAGATCCGCAATGCAAAGAAACAGAAACAACAAAACCAACAACAACAACACCAACACCAACACCAACACCACCAACAACAACAACAACAACGTTGCTAAAAATGTTATAGCAACAGTGGGTCCCACCATAAAGAGCAACATAATGGGGGATAAAAACTTTAGTATACCCAAAAATAATAATAATGAGGTGATGGACAATCAGAATTTAATGTTTGGTCATGAATCAGATTTGTTGGGTATTGAAGACATTATGGGCCTTGATGGGCTTTTAGCTACCACAAATGAAAACAGTGGAATAGATAGTGATGTTGGTGTGGGACCCAATGAGAGTAATGGGCCTATGGAAATGGGCCCAACTGCAGAGGATCAAGAACATCAGAGTAGTAATAGCAATAATACAGCAAATGTTAGCACTTCAACTGGATCTAATGGTGGAGGAGCATCAACAGCATCATCATCATCAAACTTTCATCATCATCATCATCATGACCATCATCATCATGATGATCATCATCATCAATATGATGGTGGGTTAGATTGGGAAATAGGGACCATTGATGATGTTGGACCAGATTTTCAACTATGGAGTGAAAAAGATCAGATTATTTCTTGGTTATGGGAAAATGATGATCATTTGGAACAACCAATTTTTGCTGATCTTTCTAATAATTTGGATGCTGAAAAGGAGCAAGCTATGCTTGATTGGCTACTTTCATAA
>Bv5g123335_ijmc
ATGGATCATCAGAATAATTTAGTAAGCTTCAATAATGAATATACTTGTTATGAAGCGTGGGAAACATTTATTAGGGTTAGCAACGAGGACGAAGAGCGAAACGCGGAATTACGAAAAGGTCCTTGGACTCCTCAAGAGGACTCCAAGCTCACTTCTTCCATTGTTATTCACGGTGAAGGTCGCTGGAATGCTCTTGCTCGTCTTGCAGGGTTGAGACGATCAGGCAAAAGTTGTAGGTTAAGATGGCTAAACTACTTACGTCCAGACCTACGACGTGGTCCTTTTACGCTTCAAGAACAACTGCTCGTCTTTCAGCTTTATTTTCGTTGGGGCAATAGGTGGTCAAAGATAGCTGAAAATCTACCAGGAAGAACAGATAACGAAATTAAGAATTATTGGAGGACCAAAGTACAAAAGCTAGCTAAGCAGTTTCAATGCGATGTAAATAGCACTGAATTTAAAGATGCTTTACGCCATTTTTGGATTCCAAGGTTAGCTGAACAAATTCAGGCTGCTTCAACTTCAACTTCAACTTCAACTTCAACTTCAACTGCAACATCATACACTACAAACGCCCAAATCCAAGGCCCACCTTATGATTACGGACTTGGGCCTAACGGAAGTGCCCAAACCCAAGGCCCATCTTATGATTACGGACTTGGGCCTAACGGAAGTGCCCAAACCCAAGGCCCATCTTATGAGTCTAATGGTAATAGCGCCAGTACTAGTCCAGTAGATTGTTGCTTGTTGGATTCAATATTATCATGGGATAAAACTTTTCTGGACCAGTGTGTAGTTGGGCCTGAAAATCTGTGTTCAAAGCCCAGTTCAGTGACAGATTTATTTGAGGCCCATATTTCTCCTGAGTCTGGTTCATCTGCTGATTTTGATCTAGACTGGGAGCAGCTCAATGGCCTTCTGTGGGAGATAGACACCAACTGA
>Bv5ug126300_ohkk
ATGAAGGAGAGGCAGCGTTGGACTACTGAAGAGGATACGATACTAGGTGCATATGTTAAGCAATATGGTCCAAGAGAATGGCATCTTGTCTCTCAGCGAATGAACACGCCTCTTGATAGGGATGCCAAGTCTTGTTTAGAGAGGTGGAAAAATTACCTGAAACCAGGGATTAAGAAAGGTTCACTCACAGAAGAGGAGCAGCGCCTTGTAATTCGTCTCCAGGCCAAGCACGGGAATAAATGGAAGAAGATCGCAGCTGAAGTCCCAGGGCGTACTGCTAAACGGTTAGGCAAGTGGTGGGAAGTTTACAAGGAGAAACAACAGAGGGCAAAGAAGGATGCCGGCAAGTGCTTAGAGCCAATTGAAGAGGGCAAGTACAACCATATTTTGGAGACTTTTGCTGAGAAGCTAGTGAAGGAACGAACACCCCCAGGTCCCCCATTTCTTATGGCAACCTCAAACGGGGGTTTTTTACACAGTGGTGATCATACTCCTCCATCAGTACCCCCTCCACCTTCAGTTCCTGCTACAACAACGATGCTTCCTCCATGGCTTTCAACTTCTAATGGAGGAAGGCTACCATCTTCTCCTTCGGTTACCTTAAGTCTCTCGTCCTCAACCATCCCTACACCAACCCCAACTCCGGTAGCTTGGCTTCCACAAGAAAGAGGGCCCTATAATATTGATAATTCCCCTCTTATGTTAGGCTGCTTGCCACCGTGTACTGGTGGACCTCCTGAGCAGATGCTCCTGTCGGAGCTTATGGATTGCTGTAGAGAATTGGAGGAAGGGCATCGTGCTTTGGCAGCTCACAAGAAGGAAGCTGCTTGGAGACTAAAGAGGGTGGAGCTTCAATTAGAGTCAGAGAAGGGCAGTCGAAAGAGAGAGAAAATGGAGGAGATTGAGGCAAAGATACATGCTCTTAAGCAAGAGGAGAAGGCTAGCATTGAGAGAATCGAGGCGGAGTACCGGGAGCAGCTTGCAGGATTACAGAGAGATGCTGAAGCTAAGGAACAGAAGCTGGCTGAACAATGGGCTGCTAAACACATGCGAATTACAAAGTTGCTTGAACAAATGGGCTGCAGGAGCCGGCTTTCTGAACAAAATTGA
>Bv5ug126380_knac
ATGGGTGTTACCATGAAGAAAACTAATCATAACAAGAATAATTTGAAACCCACTTCAAAACCCACTTATTCCCCTGCTCTTGAACTTTGTCTCTCTAATCCAAAGCCAGAATATGAAATTACCAAAATGGGGTTACAGAAGTTGTCGTCTGTTCCACAAATGGAAGTTTTGAGAGGGCAAAAATGTCATGAAAATCATGAGGTTATAGTTATTAAGAAAGAAAATAATGGGGCTTCAAAACTTTGTTCTAGAGGTCATTGGAGGCCTGCTGAAGATGCCAAACTTAAACAACTTGTTCTTCAGTTTGGTCCTCATAACTGGAACTTGATTGCTGAAAAACTCGATGGCAGATCAGGGAAGAGTTGCAGATTGAGGTGGTTCAATCAGTTAGATCCAAGAATAAATAAGAGGCCATTCACAGAGGAAGAAGAAGAAAGACTAAAAACAGCACATAAAATGTATGGCAATAAATGGGCTGTTATAGCTAGACTTTTTCCAGGGAGAACTGACAATGCTGTTAAGAACCATTGGCACGTTATGAAGGCCAGGGAAGAGAGAGAAAAATCTTCTTTTTTCACTCGTAAGAGAAATCACATCAAATGTGAATCTACCATCTCTAACAATAATAACAATGACAATAATAATTATAATATGGGTGATGAATCTGGAGGAGCATCAACATGTACTGAACTTTCTCTCTCTACAATCTCGGGTCCGGATCCGGGTATGGGTGTGAATTGTGGGTATGGGTGTTTGGGAGGAATCAGTTACAACCAAGTTTGTCAGCAACAACACCACCAACCTTGCAACTCTGACAGTCAAAAAGGAACAATTGTGGAAGGCCTATGCACATTAGCAAGAAAAGGACCAAATTGCTTTGATAATACAATTGGAAAAAAAGCGACGGAGATGTGTAGAGTGGAATTATGTGGACAATCAGATACCTACTCAGAAGCGTCTGGAAGTGGTGATTCGGTTGTTAATAGCGGATTATCTTCAATTGTAGTTGGAAAATTCAACTACAATCTTCCCTTTATTAATTTTTTAGGGTTAAAAGCTACTTGA
>Bv5ug126530_qcwx
ATGGGTAGGTCTCCATGTTGTGATGATATTAGTGAGTTGAAGAAAGGTCCTTGGACACCGGAGGAGGATGAAAAACTTGTCTCTTACATCCAAAACCACGGCCATGGAAGTTGGCGTGCTCTTCCTAGGGCCGCGGGGCTCAACAGGTGCGGTAAGAGTTGTAGATTGAGATGGACTAATTACTTGAGGCCTGACATTAAGCGTGGCCGTTTCACTGAAGAAGAAGAAGACATGATCATCAAACTTCATTCTGTTCTTGGAAACAAGTGGTCAAGGATTGCAGCTCATCTTCCTGGAAGAACAGACAATGAGATAAAGAATTACTGGAACACCCATCTAAGGAAAAAGCTTTTACAAATGGGTATTGATCCAGTTACTCACAAACCAAGAACTGATCTTAATATCTTATCTAATCTGTCCCAACTTTTTTCAACCTCACCAAATTTAAGTACCTTGATGAACCCTTGGAACATCAATAATGCTCTTAGAATACAACCAAATGTCGCCGCCGAAGTAGCAAAACTCCAAGTCCTACAAAACATCTTCCAAATCCTAAACACAAGTAATAATACATCATCATCCCTACCAAATATGGACCAAACTATGCCATTAAACTTGGGATACCCCAATGTAAATGGGTTTGGTAATCTCAACAATACCAATAATGCTATGTGTTCAACTTCTCAAGGATTTTGCCATGTTCCAAATTATGTGGGTCCAAACCAAACAATAGTTGATGAATTATATCCAAACTTGGATAGTAATAATAGTAATAAAAGCTTGAGCATAAGTACTTCTACTTATGAAACCCTAGATGAGAATAGACTTCCTTCATTGGTTAATATTTCTCCTGAAGCTTCCACTGTTAATCAAATTGAAAGCAATACAAACTCCACAAATGGCTCCTCTGCTGCTTTCACTCCCACAACAGCTGACTTCTTTGAAGGTTGGGAAAAGCTTCTTGATGATGGAAACAGTGACTTCTGGAAAGAATTCATAAACTAA
>Bv6g128620_such
ATGAATAGGAATAATACCTGTAGTAGTAGCGATAATAATAACCGGAAAGAAGTGGACCGGATAAAAGGGCCGTGGAGTCCAGAAGAGGATGAGGCCTTAACAAGGCTAGTCCAAAAACACGGCCCAAGAAACTGGTCTTTGATTAGCAAATCAATTCCAGGTCGTTCTGGGAAATCGTGTCGTTTACGGTGGTGTAACCAGTTATCACCTCAGGTTGAACATCGTGCGTTCACACCTGAGGAAGATGATACAATTATCCGAGCACATGCTAGGTTTGGTAACAAATGGGCTACCATTGCTAGGCTTTTAAGTGGTAGAACTGATAACGCTATCAAAAACCACTGGAATTCAACTTTGAAGCGTAAATGTTCCGCCATGCTTTCTTCACCTTCCGATGAATTTCCCGGCGATTATCCTCCGCCGTTGAAACGCGCCATGAGTGACGGCGCTGACGTCATCCTCAAGAATGTCTCTGGTTTAAGCCTTAATAATAATAATAATAATAATAATCCAGGTAGTCCTGGATCTTCCGACGCTAGTGATTCCGGTTCGCATGTTTTCCGGCCGGTTGCGATTCCCGGTCCGGTGAATATTGGACCGGCGCCGGCGACGGATCTTAGCTTGTCGTTACCTGGATCGGATTGTTGTTGTGAAGGTTCGAACTCGGATTATGAACCAGTGATCGCTGTTTCTCCGATCCAGACATTTCCGGCGATGAATTCTCCGGCGATGATTTCGCCGACATCGGCGTTTAGTCAGGAGTTTGTGGCGATGATGCAGGAGATGATAAAGAAGGAGGTGAGGACTTATATGGAAGGGATTGAGATGAGTAATAATAATAATGGAGTTGGAGGATTCAACTATGGCGGATTTTGTTCGCAGGCGGCGGATGGAGTTATGAGAGCGGCGATGAGTAGGATCGGGATCGGAAAGATTGAGTAG
>Bv6g129790_hwmt
ATGGGAAGAGCTCCTTGTTGTGACAAGGCCAATGTAAAGAAAGGTCCTTGGTCACCTGAGGAAGATGCAAAGCTCAAGTCTTATATTGAGGCAAAGGGGACTGGAGGTAATTGGATCGCGCTACCGCAGAAAATAGGCCTTAAGAGATGTGGTAAGAGTTGTCGTCTTCGTTGGTTGAATTACCTCCGACCAAATATTAAGCATGGAGGGTTCACTGAAGAGGAAGAAAACATCATCTGCAGCCTGTATGTCAGTATTGGGAGCAGATGGTCTATCATTGCTGCACAATTACCTGGAAGGACAGACAATGATATCAAGAACTACTGGAACACAAGGCTGAAGAAGAAGCTGATGGTTAAGCAAAGGAAAGAGCAGGCAGTTTCTCGTCTTCTCGAGCAGGAGATAAAGAGGGAGAGGGAGAGTGAAACTTATCTGGTTAATCAGACTATGAATCAACTGCCTTACTGGTCAGAACATCAAACATTATCAATCCCCATGATACATCCAAATCATGATGTTCATCATCTCGGAAATCAAGAACAATACACAAGATTAATGATGAAAATTGAGGGACAACTCTATGATGATGCTCAACTCAACAATTTCCAGTATCCCACACAAGACCAGCTTTATGTTGTGGACAAGTCTGAAGTTCAAGCATTAGCCATGAATTCGACAGCGAACATGAATTTTACACAATGGTTAAACACAGATCAATATGATGTTCCTGGTATGAGAATGCATAATCAAGGACAGGAAAATTTTGCTGGGGAACTTGAAGTATACTTCAGTAACCAGCAAAGTATTGATGGAAATGAGAGCTACTCAGGTGGTATTGATGTAGGCAATAGTAGCACTACTAGCAATTCTGCAGGAAGTAGCAGCTGGGGAGACATAAACTCTATAGTTAACACACCTGTATCTAGTTTCGACGCTTATCAGAATGGAGTGCTCCAGGCTCTGTAG
>Bv6g136060_oypc
ATGGGACGCTCTCCTTGTTGTGATGAAATTGGCCTCAAAAAAGGGCCTTGGACCCCAGAAGAAGATCAGAAGCTTGTCAAATTCATCCAAAAACATGGCCATGGCAGTTGGAGAGCTCTTCCTAAACTTGCAGGTTTGAATCGATGTGGAAAAAGTTGTAGATTACGATGGACAAATTATCTAAGGCCTGATATTAAGAGAGGCAAATTCACCCCTGAGGAAGAACAAACAATTCTGAACCTCCATGCTATCCTTGGTAACAAGTGGTCAGCAATTGCAAACCATCTACCAGGTAGAACAGACAATGAAATAAAGAATTTCTGGAACACCCACTTGAAGAAGAAGCTGATCCAAATGGGTTTCGACCCGATGACCCACCGGCCTCGAACCGACATATTTTCAAGCTTGCCTCACCTTATAGCCTTAGCAAACCTTAAGGAATTAATGGAGAATAATTCTTGGGAAGAACAAGCAGTAAAATTGCAAACTGAAGTGGCTAAACTTCAGTACTTACAATATCTTCTTCAGCCACCTACTAATTATCCTATGCCTAACTTAGACATGGATACCCTTAATCTTTTGAACTCTCTTCCATCTGCATTTTCTACTAAGGATTTTACTTATAATAACCCGGATGAGAATAGTCCAAACCCTTTTCATGCTATCCATGATCACTTACCAGATCTTAAAACCATGGAAACATCATCACCTAATAACTTAATTAGTAAAGATAACAATAATACTATCAATTTGATTAATCATGTTTATCATAATCATCAACCACCTTGTGAATTTACAGTTTTAAGCCAAGGTGAAAATTCACCAACTTCTCCTTGGCTACCGTCTTCTCCTTCTCCTCCACCGATAACAACCGCGGCCGCCACCACGGCACCACTGTTAGATGGTTGCACCACTAGTTCTGCTGGTAGCTTTTGGCCTGATCTCCTCCTTGAAGACTCCTTGTTTCATGATATTCCCTAG
>Bv6g142590_usyi
ATGGAAGAGCTGAGGAGAGGACCATGGACACTTGAAGAAGACACCTCACTTATCCATTATATTCATTGTCATGGTGAAGGTCGTTGGAATTTATTGGCTAAATCTGCAGGATTGAAAAGAACAGGAAAAAGTTGCAGACTAAGATGGCTTAACTACTTAAAACCAGATATTAAGCGCGGTAACCTTAGTCCACAAGAACAGTTAATGATCCTTGAGCTTCACTCTAAGTGGGGTAACAGATGGTCAAAAATAGCAGCACACCTACCAGGAAGAACAGACAATGAGATAAAAAACTATTGGCGAACAAGAGTGCAAAAGCAAGCGAAACAACTTAATATGGAGTGCAATAGCCAAAGTTTCATAGAGGCAATTAGGTGTTATTACATGCCTAGATTGGTTCAAAAAATTGAGCAGAATTCGGCTGATCTTACATCGCTGAACACTGATCAGATTGCTCCCGTTTCGCATTCTTACATGGCATCCTCATCAACCAAATTGGAGCACATCAACTCTGAAAGTACCAAAAATACTTCAAGCTCAAACACCAGCTATTCCAGTATCCCAGAGTTTCAAGATCTGCCCACTAGTAGTACTTCCCTTGCCTATGATAAAGCTGTAAAAAGTAAAGAAAACTCCGTTTTACTAAATAATAATACTCACTGTACAATTAATAGCAGCTGTAACAACTATGACATGGACCTGATTTCTATGACGGCATCTAAGAATCCATTCGCCGAATGCCATGTGGAGGAAAATGATTGGTTTGGGAACGACATGGCAGGAGATGCCATGTGGGATATGGATGCATTGTGGCAGTTTAGGAAGTAG
>Bv6g154730_qttn
ATGAAGGCATGTCCAACAAGTGTTATTATAGTTACTATTAACCAAAACCACAATAATACTCCACCACCACCATCACCACAATCTTCAAACTCAAATTCTCTCTTCTCAAATTCTTCATCTTCATCTTGTTCTTCAATGGGTATGAGTGCTTTTCCAGATTTAACCTCACTGTCTCTTAAAAAACCCAACTCTTTTGGAGCAATAATGGCCACTTCAGAAGAACAATCCTCCAAAAACAGGGGTTTTCCCTTTGTGGGTAGTTTTGTAATTCCAAGAGATCCTCAAATTAATGAAGAACAAACAGTTTTTGAGGGTAAAGTTTGTGATTTTAGAGATGGGTTTGTTGAAAAACATGGAATTTCAACTATGGATCTCAATGCAAGTTGTAAAGATGAAAACTTTAGTGAGATTAATAATAGTAATGACAATAATAATCATAATAATCATAGTGTTAACAAAGTGGGTTGTTCTAAAGAAAGTAAGGTTTGTGCTAGAGGACATTGGAGACCTGCTGAAGATAGTAAGCTCAAAGAACTTGTTGCTATTTATGGCCCTCAGAATTGGAACCTCATTGCTGAGAAATTGGAAGGAAGATCAGGTAAAAGTTGCAGATTGAGGTGGTTCAACCAACTAGACCCAAGAATAAACAGAAGAGCATTTACAGAAGAAGAAGAAGAGAGATTAATGCAAGCACATAGAGTGTATGGTAACAAATGGGCAATGATAGCAAGGCTTTTTCCTGGAAGAACTGATAATGCTGTTAAGAATCATTGGCATGTTATCATGGCTAGAAAGTATAGAGAACAATCTAGTGCTTATAGAAGAAGGAGAAATCTTATGGGTCATCATCATCATCATAATCCATCATCATCATCATCTAGTTTCCCTCATCATCATCATCATAATCCTAGGAGATCATCATCTTCATCATCATCCATGGAAGATGAAGATCAACAATTACCTAGCTCCTATAACAACCATGGTGGAAATGACATGAACATCAATAGTAATAATGGGTTTTCATGTGCTCAGCAAACTCCTTTAGATTTCTTCTCAGGTCCAAGTAACCAAAACATGGTGAGTATGTTCAGTCCAAGCAGCTGTTTGGATAGGCCAATACAAATGCAAATGCAACTCCAACTCCAACAACAGCAACATCAGTCCTACTATTACTGTTACAACAACATTAACCCCTCTTTTTCATCTCATCAACTATTTTCACTGCCCCAAACAGACCCTTATTCTCTCTCCTCAATATCTCCTTCATTTGAAGCAGGAGGGAACAGATCCATAGCCAATAATAATAGTCACTTGGATGAACAACATGCTACCACTTCATCTTCACCATCTTTCATAGATTTCCTTGGTGTTGGAACTACTTCATGA
>Bv6g155340_zeqy
ATGACGACACAAACATTGCATAAAAAGCAGCAAATTAATGAAGATTCTTCAACAACTGTTTCTAAACCCAAAGAACGCCGTATTGTCACTTGGACTCAAGAGGAAGATGATATACTAAGAGAGCAAATAAGTGTACATGGCACTGAGAATTGGACGATTATTGCATCAAAATTTAAGGATAAAACGACGAGACAGTGTAGAAGAAGATGGTACACATATCTGAATTCTGATTTCAAAAAAGGAGGATGGTCACCTGAAGAAGATATGTTGTTATGTGAGGCCCAAAAGATATTTGGCAATAGATGGACTGAAATAGCCAAGGTGGTCTCTGGAAGAACGGATAATGCTGTGAAGAACCGATTCTCCACTTTGTGCAAGAAGAAAGCAAAGCGCGAAGCTTTGGCTAAGGAGAACAGTAACGCATTCATGAATGTGAATAACAAAAGGATTTTGATTGATAATGGGTGTCATTCACAAATGATGGTAAATATTGCATCACCACTTAAAAAATTGAGGAGGGCACATATCCCAGATCCTGCAGAATGTGAATTGACAAAGCAGCATCTGAGACCCCCATTTGCAGTATTAGCTCAGAATATCCGCAACGTTGATAATCAACTAGTTTCTACTACTAAGGACACTTTGATCAATGGTGACAAGATTACAGAAGGAACGTTTCTCAGAAAGGATGATCCCAAGGTAGCTGCTTTGATGCAACAAGCTGAGCTACTTAGCTCTCTCGCACTAAAAGTGAACATGGATAACACAGACCAAAGTCTTGAGAATGCTTGGAAAGTACTACAAAATTTCTTTTGTAGAAGCAAAGAGAATGAGGAGGTTACATATAAAATAGCAGACATGGATTTGCAGCTTGATGATCTCAAAGACTTGTTGGACAGTTTGAGGAGTAGCAATGAGGGGATTCAACTACAGAGGCAACCTGATGTATACGAGTCACCAAGCAGCTCTGAGTACAGTACAGGATCAACTAACTTTTCCGGCTGTGATCAAGGAGAACAATCTCAGGCTGAGATATCCACAATGCATGATGATGTTGGAGTAGTATCACAGTCACTAAGGATATCAGATAATGTTTGCGTTGACAGGCCAGAAAACAAGCTCCTCACCTGTGCAATAACAGATCAAGAGTATGATTCCCCAATCCAAGTAACTCCTCTATTCAAATCTCTAGCATCTACAATACCGAGCCCACAGTTTTCAGAAAGTGAGAGGCACTTCCTACTGAAAACACTCGGAATTGAGTCTCCTTCTCACAACGCAATCAGCAATCCTTTGCAAGCACCACCTTGCAGAAAGGCACTTCTGCAAGGCCTTTGA
>Bv7g162730_yejr
ATGGGAAGAGCACCATGTTGTGACAAAGCAAATGTGAAGAAAGGTCCATGGTCTCCTGAAGAAGATGCAAAACTCAAACAATACATAGAAAAATTTGGCACTGGTGGTAATTGGATTTCTCTACCTCAAAAAGCTGGTTTAAAGAGGTGTGGCAAAAGTTGCAGATTAAGATGGCTTAATTACTTAAGACCCAATATTAAACATGGGGAGTTTTCTGATGAAGAAGACAGAATTATTTGCAGTTTGTATGCTAGTATTGGAAGCAGGTGGTCGATAATAGCAGCACAATTACCAGGAAGGACAGACAATGATATCAAAAACTACTGGAATACTAAGCTTAAGAAGAAACTTATTAGCACCATGAACAACAACAACAACAACACATCAAAAAAACCACATCAAAATCATCATCTTTATCATCAATATTATCCTATGTTCCAAAATCACTACCCTTTATCTCTTTCATCACCATCATCTTTGTTATCACATGCTATCTCACCTTCATCTTCATCATCCTACCAGTGCACTAGCACATATTATAATGATTCCCCCTCAAATTCTATGACTATGTCTTTTACTCAAGGTTGCTACAATAATATTTCTCCTACCTCAAATAATAACAATAATAATACCCTAATTCTCAAGCAAGATTACCCACATCAGATGTTAAAAGACAATAGTACCCTTCTTGTATTTGGTGGTGATCATCATCAAAATCATCAAAATCAACCTAGTAGTTGTAGTTCTGATGGGAGTTGCAGTATCACTCAAATGATTACTAATCAAGTCAAGCAAGAAGATCATCATCATGATAATAATATTCAGCATCAGCAAAATAATTATGGTGGGCAAGTTAGTGTAAACTATCATCAAGGGAAGAGATTAAGTGATGTTAATCATGATGGAGATCATCATAATAATACTGATCAGATGTTGGTGGATCAGAAGCCTTCCTGTGTTACAACTACTACTGCTGGATTATGGGGGCAAAATAGTCAAAACACTTCATTGTTGTTAGACTATGGTTTAGAAGAGATTAAGCAACTAATTAGCACTAACATTAATGTTGAGAACAACTTCAATTACTTTGGTGAAAACAAAGCTGAAGAGAAAGATACCAAGGTGATGTACTACTATTATTGA
>Bv7g172570_ahzs
ATGGGGCATCATACATGCTGCAACAAGCAGAAGGTGAAAAGAGGTTTATGGTCTCCTGAAGAAGATGAGAAGCTCATCAACTACATTACCACATATGGCCATGGCTGCTGGAGTTCTGTCCCTACACTTGCTGGATTGCAGAGGTGTGGAAAGAGTTGCAGATTAAGATGGATAAATTATTTGAGACCAGACTTAAAACGTGGGAGCTTCTCTCCTCAGGAAGCTGCTCTAATCATTGATCTCCACAGAATTCTAGGAAACAGATGGTCTCAAATAGCTAAGTTCCTACCAGGAAGAACAGACAATGAAGTGAAGAATTTTTGGAATTCAAGCATTAAGAAAAAGCTTCTCTCTCACATTGGTGTCGGGGTATCGACTACTACCTCCAATACTATCTCCAATGATCTCCACCTTAATTATCTTCCTACTATCACTTCATCAAATAATTTCTTAAGTCATGATCATGATATTCGAGGAATAACCACCTTTTCTCCCTCACTTAATAATTCCATTATTAGCACTAATATGATCCTCACATCCCAACAAGGCCATAATCATGATCACCAAATCTCTAATGTTAATCATCTTAATCCAACGACTCCCGCTATACAAACCTTTGATCATCTTAATGAGATGATTCTTAATGATTTCACCCCTCACAATAATTTAGATAATTTGATTCCACCCATTACTACTTATGATCAATTATTATCATCATCAGCAAGGTTTCAACATTTGCTTAATGAAGTTGGGATTAATGATCATCATGTAAATGATCACCCATTTTCATGTCCACGATCATCAGTTTATCCAACATCCAATGATGATGATCAGGCATTTATGAGGAGGATGAAGTTAACAAAGATGATGTTGATGCTAGGAGATCCAATCATGCCGGAATTAGAAACTATGGGATCATTAGAGGAGGGAGAGGTTTGTAATACCATACCATCCTCATCAACATTCCATCATGATAGCTACAATGATGTTTCTAAGGCACTTATTTTGTCATCATGTATGTCAAGCAACCAATTGATGGAGTGCTATGATATGCATGATAATCATGTCATCATACCATCAGTACTACCATCATCCTCGTCATCGCCACCACAACCACGGTCGTTATCACTAGGAGTAGCAGCAGCAGCAGCAACAACAACAGCAATAACAACAGCCTTGCCGTGTATGTGGTGGCAGCCAAGTTCTACTAAACCCTAG
>Bv7g172590_eztu
ATGGGGAATCATACATGCTGCAACAAGCAGAAGGTTAAAAGAGGTTTATGGTCTCCTGAAGAAGATGAAAAGCTCATCAGCTACATTACCACTTATGGCCATGGTTGCTGGAGTTCTGTCCCTAGACTTGCTGGATTGCAGAGGTGTGGAAAGAGTTGCAGATTAAGATGGATAAATTATTTGAGACCAGACTTAAAACGTGGGAGCTTCTCTCCTCAAGAAGCTACTCTCATCATTGATCTCCACAGAATTTTAGGAAACAGATGGTCTCAAATTGCTAAGTATCTACCAGGAAGAACAGATAATGAAGTGAAGAATTTTTGGAATTCAAGCATTAAGAAAAAGCTTCTTTCTCACGTTGCTGTCGCGGTGTCTACCACCACCCCTAATATTATCTCCAATGATTTTCACCTTAATTATCTTCCTAATACCACTTCTTCAAATAATTTCTTAAGTCATGATCATGATTTTGGAGGACTAACCACTTTTTCTCCTTCACTTAATAATTCCATTAATGATATGATCTTTACATCCCAACAAGACTATGATCACCAAATCTCTAATGTTAATCAATTTAGTCCACGGATTTCCGGTATCCAAACCTTTGATCATCCTAGTGAGGTGATACTTAATCATTATTTCATCCCTCATAATGATTTGGATAATATGGTTCCACCACTTACTACTTCTTATGATCAATTATTGTCATCATCTTCGTCATCTTCAAGCTTTCAACATTTGCTTAATGAAGTTGGGATTATTAGTGATCATCATGTAAATGATCACCCATTTTCATGTCCACAATCATCATCAGTTTATAATCCATCATCATCCATCGATGATGATCAGGCAATTATGATGAGTAGGATGAAGTTAAAGAAGATGATGTTGATGATGGGAGTTCCAACCATGCCAAAACTAGAAACTATCACATCGTTCGAGGAAGAGGTTTGTAATAACATACCATCCTCATTAACATCTCATCATGACAGCTATAATGATGTTTCTAAGTCATCACCACTTGTTGTGTCATCATGTATGTCAAGCAACCAAGTGATGGAGTACTATGATATGGATGATAATCATGTCATCATACCATCACTACCATCATCCTCATCATCGTCGTCATCGCCGCCACTACCACGACCATCATCATCATCATCACTAGGACCAGCAGCAGCAGCAACAACAGCCTTGCCATGTGGTGGGAGCCAAGTTCTGATAAACCCTAGTTCTAGCTGCTGGAATGCCTGA
>Bv7g174540_qzms
ATGATGCAAGAACAAAGAATTAGTAGCGTTAATTTGCTAGAAAACTCAAACCCTTCAATCTTCATGTGTTCAGTTCTTTCTTCCCCTCCTCCAATAGCAGCCATTGATAGGTTTTTACGTGGTGACCGCGACGCCATTTCTTCCCGTTTTACTCAAAGTAAATCGGAAACTACCCCTACCAACACCACCAACGCCGTCACGGAAACCACCATATCAACCACCATGTATCATGATTACTTTACTAATTTTTCATCATCATCAAATGATTCTATTAGTAAAAATCCAAATTTTATATATGGTGTTGGGAATAGTATCATTTGCCCTAATAGTACCATGCATGATATCAACTTTGTTGATAATTTGTTTGTTGATCATGAGGTTGAGTCTTTAAATTCGAGTGAAATAAGTGATGATGAAGAAATAATTATAGACGTAGACGAAGAAGATTTTCTGGTCTCAGAGATCAGTTGGAAATATAGGGAGAGAAAAGGAAAAGCTTGTATCAAAGGCCAATGGACTATAGAGGAAGATAGGCTTCTCAAGTTGTTGGTGAAAACATATGGAGTTCGAAAATGGGCTTTAATAGCAGAAAAGATGGTTGGTAGGGCAGGGAAGCAATGTCGTGAAAGATGGCATAATCATTTACGAGCTAATATCAAGAAAAATGCTTGGACTGAAGAAGAAGAGAGGATCTTAGTGGCGGCTCATGAACGATTTGGGAACCGATGGGCAGAAATTGCTAAACTAATTGATGGAAGAACTGAAAACGCAATCAAAAATCATTGGAATGCAACTAAACGTAGGCAAAGCTCAAGGAGGAAACATAATAAAAAGTTTGAATCTGAGGGTGAAAATAATCAATCATTTATTTTACAAGATTACATAAATAACAAATATTATTCATGCAAGACCACACCAAACCCTAACATCACTACCATCATGATGGACACCAACACCACCTTCTCCACCGCCTCGCCTAGCTCGATTTCCACCACTGTTTCGAGCGACGTCGAAAACCCGTACACCACCTTCCTAGAAGATTGTATAGAGGATGAATCAGCTTCTTCATTAGCCACAATTATGAACCCTCCTACTCAAGAGATGTTATTCATGCAAACTATATTTTGGACTCATGATGATTCATCAGTTGGTCTTGTAAATTCAGAAAATTATCAAGTGCAACCACAGGTGCAAGAGATCAGCATGCAACTGTCTGATCATCTGATGATGATCACAGATGAAAATTCTGATAATAACAACAATAGTTTCAACTCTGATAGATTTATTTTTCATCTGCTGCATGGAGGTGCACCACAGCAAGCTGTGTCTGATGAATGTATAATCAACAACAATCAATCAGATGATCTTATGGAGGAGATGGTGGTGGAAGTAGCATTATATCAAAGGAAAGATATGGACTTGTTTGAGATGATTAACTCCTTTTAA
>Bv7g176420_ksge
ATGGTTCAAGAAGAAATCCGGAAGGGTCCATGGACAGAGCAAGAAGACCTTCAACTGGTCTGCTTTGTGGGATTATTTGGGGACCGGCGATGGGATTTCATAGCTAAAGTTTCAGGTTTAAAAAGAACAGGTAAGAGCTGCCGATTACGATGGGTTAATTACCTGCATCCTGGGCTCAAAAGAGGAAAGATGACTCCTCATGAAGAGAAACTCGTCCTTGAACTTCATTCTCAGTGGGGAAATAGATGGTCACGAATTGCTCGGAGACTACCCGGGAGAACTGATAATGAAATAAAGAACTATTGGAGAACACATATGAGGAAGAAAGCACAAGAGAAGAAGCAAGAAACATCCCCATCATCATCATCATCAACATCAACAACATCAAATTCCTTCTCTTCATCAAACATCCGAGCAGTGAATTCAAAAATCGCTACTGAGACGACAGAAAGCTTTGACAGCACAGTTCCTGATATCTCTGCTCTGCAAGGAAAGAAGTATCAGAAAGATGAGAGCGAGGAGGAAGAATATTATTCAATGGATGATATATGGAAAGATATCACTTCAGAAGAACCAATAAAACCAGTTTTCAGTGGCTACAGTGACAGACCTCCAATGGCTTCTCCTCTATGGGAATATTGCCCAGACACGCTATGGAGAATGGAGGGAGATGAAAGTAAGATGTTTTTCTCCCCTAGTGATCAGTTTGTTACTTCTTACCAACATGAGAATATGTCTCTAACTGGTTAA
>Bv7ug180860_qzfy
ATGATGAGAGAAGAAAATCTGCGAAAGGGACCTTGGTATGAAGAGGAAGATGAACGGCTCAAAGCTTTCGTCGCGGTTTTGGGTGCACGACGATGGGATTCAGTAGCTAGGATATCAGGGCTAAGGAGGAGTGGAAAGAGCTGCAGGTTAAGATGGTTGAACTATCTTAGACCTTTTCTGAAGCATGGTCCTATAACTCCTGAAGAGGAGCACGTAATAGTCAAGCTCCATGAAAGATGGGGTAACAAATGGGCTAAGATTGCTCGAAGATTACCAGGAAGAACTGACAATGAGATCAAGAATTATTGGCGAACTCACCTAAGGAAGAATATGCAAATGAAAATTTCATTACCACACAACTCTACCTCATCTAAATCCCCTTCAAACAACATTTGGACGGTGGAATTATCTTCTTCAAGTGATCATACAAACAATTATTCCATTCAATCAGACGCCTCGCTTAAAGAAGGCGATACGATTACTCCAGAAATAAGTAGCAACACTGATAATATAACATCTTGTACTGATGAAACTATTGGAGCTATAAGTGGTCATTCTAGCTCTTATAACAATGACGATCATCAGAAGGGATTAATATCAGATTGCATGATCACGAATTCGCCGTATGAAGACCGGTTATCGGACTGGATAAATTTGCTGTTGAAAGATGAGGAAACTGATAAGTGTAGTTCATCGGAGTTACGTTTAGATTGTCCCAAAAGTTGGTGTCTTGGAGATGATAGTGCATGGGACTTCCTTGATACAAAGTGGGATATAGATTTGTTCAATATGTAA
>Bv8g183050_dxny
ATGGGAAGAGCACCTTGTTGTGATAAAAATGGATTGAAGAAAGGTCCTTGGACTCCTGAGGAAGACCAAAAACTCTTGGATTATATTCAAAAACATGGTTATGGTAATTGGAGAACTCTTCCTAAGAACGCTGGACTTCAAAGATGTGGGAAAAGCTGTCGTCTACGATGGACTAATTATCTCCGACCAGACATCAAAAGAGGAAGATTTTCATTTGAAGAAGAAGAGACCATAATTCAACTGCATAGTATTTTAGGGAATAAATGGTCGGCTATTGCTGCTCGTTTACCAGGAAGAACTGACAATGAAATCAAGAATTATTGGAACACCCACATTAGGAAGAGATTGCTAAGGATGGGAATCGATCCTGTGACGCATAGTCCTCGTCTCGATCTCTTAGACCTATCTACCATATTAAGTAACTCATCTTTTTACAATAACACTACTTCTTCATCATCACATTCTCAAATGAACAACATGTCAAGGTTACTTGGGTTCTCAAATTTGGTAAACCCTAATGAGCTACTAAAAGTAGCTACCTCAATTCTTTCAAATCAACGCCAAAACCCTAATTCTTCTCTATACCAAGATTTTCAAGGTAATGATTTTACTAGCAATGCTCAAATGCAAAATAACTTTAATAACCCAATGTTACAAACTACACAAATTCAAACTCCAATTATAAATCCGATCCCAACTTGTACTACAATGACTACTACTGCTACTGCTACTACTGCTACTACTGCTACTACTGCTACTACTGGTGCTGGTGCTATTGCTACAGATATTGATACGCATCCTTGTGTACCAATTTATGATGAAGCTCAATTAATGGAGCCTAATTTTGAGCAATATTCTACAAATATTACCAACTTTGATGCCCAAAACTTAAATCAATGGCAAAATCATGGTTTGTCCATGCCAGATGGGTTGGTTAATTATCAACCAACAAGTTTTGATTATTATGGTTCTCATCAAAGTTTTATAGACCCTTCATTATCTGATAATTCTACTTTTCAATCATATAATGTACATCAAAACTATATGAGCTATGGACCTTCGGTTATGTCAACACCATCTTCAAGCCCTACACCTCTAAATTCGAGTTCGAATTCAACTACATATGTCAACAGCAGTGGAACAGAAGATGAACGAGAAAGCTATTGTAGTGAGATGAATAAGTTTGAAATTCATGATATTCTTGATGTTAAGCAGTTTTTGTTAGCTTAA
>Bv8g183060_zguf
ATGGGAAGAGCACCATGTTGTGATAAAGAGGGATTGAAGAAAGGTCCATGGTTACCTGAAGAAGATCAAAAACTTGTTGATTATATTCAAAAGCATGGTCCTGGAAACTGGAGAACTCTTCCTAAGAAAGCTGGTCTTGAGAGGTGTGGAAAGAGTTGTCGCCTTCGATGGACTAATTATCTTCGACCAGATATCAAGAGAGGAAGATTTACATTTGAAGAAGAAGAAGCCATAATTCAACTCCATAGCGTTTTGGGTAACAAGTGGTCAGCAATTGCTGCTAAATTGCCAGGAAGAACAGATAACGAAATCAAGAATTATTGGAACACCCACATTAGGAAAAGATTGCTTCGAATGGGAATCGATCCTGTGACCCATACACGTCGATTCGAGTTTTTAGACCTTCCTTCTATCTTAAACAATCACTCATCACTTCTACAAAATTATTCATCTGATAATAATAATAATAATAATAATAATAATAATAATCAGCTAAATTTGTTGAAATTACTTGGTTTACAAAGTTTAGTTAATCCAACAAATCTTTTGGGTCTAGCTTCTCTTTTATCAACAAATCAAAACCAAAACACAAACTTTCTCCTACAAAATATTCTAGCAAATCAACAAATTCCAAACCCTTGTGATCAAATACTACAAAATCAATTCATCAACAACAATAACAACCCAATTCTAAACTCTAGTATTTCTCCTGTCCATAATAATTTTGCGGATTTTGGTGATGCTCGAATGATGAAATCGAGTTTTATCAATCAAGAACAAGGGCAATACCAAGATAATTATTGCAACTTTGATGCAATACAACAAACTAATCCTTTGTTAAATAATAATGAATGGCAAAATAATGTTAGCACTAGCATGCTAAGTTTGGAAGGTGAAGGTCATGTACAAGATATGATGGACTCATTGTTAGACACATTGAGCTTAAACAACAATGTAGCAACTAATGGTGGCAGCCACGATGGGCAGCGACTGCCGTCTTTGTTTTCGACGCCGTCTACGAGCCAGCAGACGCCGCCGTTGAGTGCTTCTAACTCGGCGGCGTATCAGCCCAACAGCAGTAGTAATACTAGCAGTGAAGATGAGAATAATGAGATTGATAGTTATTGTCAAAATTTGATGAATTTTGACGTGCCTATTGGTCTTTTTGATAGTAATAATAATAATGTATGA
>Bv8g199535_jona
ATGGGAAGATCACCATGTTGTGACAAAAGTAAGGTTAAGAAAGGGCCATGGTCTAATGAAGAAGATGCATTACTCATCAACTTTTTTGAGAAATATGGCAATGGAGGCAATTGGATTTCACTACCTAAAAGAGCTGGCTTGAATCGATGTGGAAAGAGTTGTCGTTTAAGATGGTTGAATTATCTTAAACCGGGTATTAAGCATGGTGATTTTACAGAGAAGGAAGATTATGTGATATATACTCTTTATAATTCCATAGGTAGCAGGTGGTCAATTATTGCCTCACATCTACAAGGAAGAACAGACAATGATGTGAAGAACTATTGGAACACCAAGCTTAAGAGGAAAATATTATCAGGCAAATTCAAGAATGATATTGACATTAGTAATAATACTAAAACTTATAAATCTAGTACATCATCTGATTATTACACAAACACAAAATGTAGTACACTAATCTTGCAAACTTTAGGTAATGAAAACATTATGAGCTCACAATTAGATAATTATCATTTTGTGCATGATCAATGTCAAGGTGATAGTAGCAATGACATGAAAGAAGGTATAGTAAAAAATACTCAAAGTTACAGTAGCAGTAGTACAGTGACTCATGGAATATCAAGCTATTCAGGATCATCATCGGATTCATTGGATTGTTATCGATATAGCTTTGATTCAACTGTGTTTCGTGGCGAAGAAGATGAGTTTTGGATGGACTTGTTGTCTGATTCATTTGATGATGTTGTAGGTGGTTCTCAGCTTGAGGAGAAAATCAATGAAATCGCTTCTCTCTTAGATGATTCATTTTCTAGTTAA
>Bv8g200250_khqq
ATGGGAAGAGCTCCATGCTGTGACAAAGCTAATGTGAAGAAAGGTCCATGGTCTCCTGAAGAAGATGCTACTCTTAAGGCTTACATTGAGAAATATGGCACTGGTGGTAATTGGATTGCACTTCCACAGAAAATTGGGCTTAAAAGATGTGGAAAAAGCTGTAGACTGAGGTGGTTGAACTACCTAAGACCTAATATCAAACATGGTGGTTTTACCGAGGAGGAAGACAATATCATTCTTAGCCTGTATATTAGTATAGGCAGCAGGTGGTCAATAATAGCAGCACAATTGCCAGGAAGAACTGACAACGACATAAAAAACTATTGGAACACAAGGCTAAAGAAGAAGCTACTTGGAAGAAAAAGGCAACAACAGCAACAAAATGGGTGCAAGGATGAATTAAGCAGCTCAGCCTTAGAGAGACTTCAACTCCATATGCAACTTCAAAGCCAACAAGGGCTTCAAAACTCTCTTTCTCTCTTCAACAACCACCACACAATATTACCTAAATTACACCCTCTTATTCAAGACAAACTTATCCAAAATAACCTCCATTCTCTTAATTCACAAATGATCCAATACCCTAACTATAATGGCCTTGATTTCCTCGACCATACTTCATCGAATCTCGTACACTTGCAGGAAGACCACACCAAGAACAACAACGATAACAATAACAATAACAATAACAGTAACAAAGGGATCATCATTGTTAATAAAGAGCAAGTTATTGAAGAGTTGGAGAGTTCTAGCTTAAATGGTTCAGCATCATCAGGGAGCTCAAATCTTGTTAATAACAATAATAGTAACGATAACAATAACAATAACAATAACAATAACAATAACGAAGTTATGAAAAATAGTAATATTGGTAAATATGTGGATCTTAAGCCAGACGTGTATACTACAGGAATGCAGAGGGTTTTGAGCTTTCAAGCTGAGCTAAATGAGCTTCTTGCAAGTGATAAAGTGGGTAATATTGAATTTGAGGGGATTAATAGTTGGTGGTCTAATGATTCTAGCTCAACTATTTCTTGGGATGCTTCAAATGTTGTTCTTCAATCTGATAATACTTCTACTATGTTGTATAATCAAGATTATGCTTGA
>Bv9g216350_gjwr
ATGGGGAGGTCCCCTTGTTGTGAAAAGGCTCATACAAACAAAGGAGCATGGACAAAAGAAGAAGATGATAGATTGATTGCTTACATTAAAGCTCATGGTGAAGGTTGTTGGCGTTCTCTTCCTAAAGCTGCTGGCCTCCTCCGTTGCGGCAAAAGTTGCCGACTTCGTTGGATTAATTATTTGAGGCCTGATTTGAAAAGGGGTAATTTTACTGAAGAAGAAGATGAACTCATTATTAAGTTGCATAGTCTTCTTGGTAACAAGTGGTCTTTAATAGCAGGAAGATTACCAGGAAGAACAGATAATGAGATAAAGAATTATTGGAATACCCACATCAAAAGAAAGCTTCTAAACAGAGGAATTGACCCAATTACACATAGAATTCTTAATGAGGTTACATCTCATCATCATGAATATTCACATTCATCTTCACCTTCACATTCACCTTCACCAACAACAACACCCAATTCAACAACAACAACAACAACAATATCATTTTCTGCTCCAATCACAATTCCCAAGAAAGAAGATGTTTTTGATATGAAAGATGACAACTTTAATCAAGAACCCAGATTAGAAAAATGCCCAGATTTAAACCTTGATCTGAGAATTAGTCCACCTTATCAACAACAGAATCATGAGTCATTGAAAACAGGGACAAGAATTTGCTTCACTTGCAGTTTGGGGATGGAAAGTAGTCAAGATTGTAATTGCAGTCAAACTATTGTTGGTTGTAGTACTACCAGCAGTAATGGTAACAGTATTTGTTATGATTTCTTGGGTTTGAAAAATAATGGTGCTTTGGATTATAGAAGCTTGGAGATGAAGTGA
>Bv9g225930_krez
ATGGCGGCAGATCGTATTAAAGGTCCATGGAGTCCTGAAGAAGATGAACTCTTACAAAAACTCGTCCAAAAACATGGCGCTAGGAATTGGTCGGTAATTAGCAAGTCGATTCCTGGTCGTTCTGGCAAATCTTGTCGTCTTCGGTGGTGTAATCAGCTTTCTCCGGAAGTTGAACACCGTCCGTTTTCTACCGAGGAAGATGAAATCATCGTTAGGGCGCACGCACAGCATGGCAACAAGTGGGCTACCATCTCGAGGCTTCTCAATGGTCGCACCGACAACGCGATCAAGAACCACTGGAATAGTACCTTGAAGAGGAAGTTTTCTTCGATTGTCGCCGGAGATGAGATTTACCGGCCGGAAAAACGGCCGGAGATTTCTTTCTCTCCTCCTCTTTCTCCGTCGGAATCTGACGTCAGTGATTCCGGCGTTGGTTATCTTCCGACGGTTGTTGAGGAGAGAGAAAATCAAGAAAATGATCCGTTGACCGCGTTGACTCTTTCTCTACCTGGAATAATAGAAGAACATCCGAGTAAAAGTGAGTCGACTCAGGAGGAGACTCGGAAGGTAGATGTTGTCGGTTGTGAATCAGTGAAAGAAACGATGTCGTTTGGACCAGAGTTGATGGCTGTGATGCAGGAGATGATAAAGAAAGAAGTAAGGAATTATATGATGGAGGCTGAGAGAAGTGGTGTGTCGTTTGATGAATATAGTGCTCGAAACGCCGTCGTTAATCGCTTTTGCAATGGTCATATCCATTAA
>Bvg229250_ezhe
ATGATACTAAACAAGGGAGGCGGCACGGCGAAAGAGGAGGTTTGCGGAGGATCTAACGGTGGAGTGTTGAAAAAGGGACCGTGGTCAGCAGCAGAAGATGCGGTGTTGGTTGATTACGTGAAGTTACATGGAGAAGGTAATTGGAATGCTGTGCAAAGAAATACAGGACTTCAACGTTGTGGTAAGAGTTGTAGGCTTAGATGGGCTAACCATCTTAGACCTAATTTGAAGAAAGGTGCCTTTTCTTCTCATGAAGAACGTCTCATCATTGATCTTCATGCTAAGCTTGGTAACAAGTGGGCCCGCATTTCTGCCCATTTACCAGGAAGAACAGACAATGAAATCAAAAACTATTGGAACACAAGAGTAAAAAGAAGAATACGCCAAGGTTTACCACTATACCCAAATGATCTTCCAACACCACCTCCACCATATAATCCTCCAACACTTCCACTTTCTCTTCCCAAAACTCCACCACCTACACTCTCTCTCTTCAACCCAATTTCTCTCTCCTCCTCTGTTTTCTCTCTCCACCACCCTCCTCCATTGCTCCCTTCACAAACACTCAAGCGTTGCTCACAACAAAACTCTTTCATGGGTAATCCTGTATTTTCTCCCTCTCAAATGGGTCCCTTTCAGATTAGCCCAATGGGGTTCGGATTCGATCCGGGTCGAAAATTGGATTTCGGGTTCGGTAGCCCGAGTTTTGAGCTCCCTTCAAACCAATTCAGCCAAAATGTGACTAGTAATTATGTGGAGGAGGTGGAAGATGATGATGAGAAGGTTAATCCAAATAATGTGGGTCTGAGTAATAGTGGGTTGTTGGATGATCTTTTGCAAGAAGCTCAAGTTAAGGTGGGTTTAAAGAGAGATAGAGAACAGGATTGTGGCCTTCAGTGGGATATTTCAAGCTCTGAGAATTCTTCAACTGGAAACAAGAAAGAGGAATTGGAAGATCAGCTAATAAACATTGATAGTCAAGATTTGTCGAACATCCTTGAGTTGATCCCTTCACTTGTTCAGGCTCCTTCTTGGTGCAACGAGAGCGGCGGCGAAAGCTCGGCTCCTCAATCATCTGCTGTTAGTACAGATGATAATTGCAATGTATTTGATGATCAAATGCCACAACCTCCATCTTTTGCTGCTATGAACAATACAAGTTTTGAGGATGATGATGGTGATGATTGGAATCCTGGGTTCTATAATTGGGATAACTTGCCTAGGATATGTTAA
>Bvg229400_crae
ATGGGAAGGAGTCCGTGTTGCGCAAAAGAAGGGTTGAATAAGGGAGCTTGGACGGCAATGGAAGACAAGATTTTGATAGACTACATTAAGACGCATGGTGAAGGAAGATGGAGAAATCTTCCTAAGAGAGCAGGTTTGAAGAGATGCGGAAAGAGTTGCAGATTGCGATGGTTGAATTATCTTAGACCGGACATTAAGAGAGGCAATATCACCCCTGATGAAGAAGAGCTCATCATAAGACTCCATAAGCTTTTAGGCAATAGGTGGTCATTAATAGCTGGAAGATTACCAGGTCGAACGGACAATGAAATCAAGAATTATTGGAATACCAATTTGAGCAAGCGATTGAATCAATGCAATAATCAAGCACCTAATACTCTCACTACATACCATAAAAAACTTCAAAAAGATCAGAAGAACAAGAAGCCAATTTCCATAGATCAACACAAACAAACCTTAGAGTCCAATGTGGTCCGAACCAAGGCAGTTCGATGTACCAAAGTTTTCATCACACCGGAACCACAACCACAACAACATATACTACATGCTAACAATATCACTGATGTTGCAGCTGCAAACCACAGCTCAATGGTTTATAATGAGGATGATTCGTCGCTAGGGCTAGACGAAGATTATAATCTATCATCCGATTTTATGATGGAGGATTTTAACATGGGAGATTTCAATCTAATTTCAGAGCTTCTGACAACGAATTATTCAGATGTTTGTGATTTTAGTACCGAGTGCAGTAACAATGCTAGTGATTTATCACCTAATTCTCCTGAACAACCTTTTGTTTTCTCTCAAGAGTTGCTAGAGGATTGGCTTGGAGATCAACAAGTTATGTGA
>Bvg229850_entg
ATGGACGTAAACATGAGATCATCAACTCATAGTACTAAGTCCGCTAATTCTCAAAGTAGTGAAGATGAATCGGACCTCCGACGAGGTCCGTGGACCGTCGAAGAAGACCTAAGCCTCATCAATTATATTGCTACTCACGGTGAAGGTCGTTGGAACTCCCTTGCTCGTTGTGCAGGCCTTAAGCGAACTGGAAAGAGTTGTAGATTAAGATGGCTCAATTATTTACGTCCTGACGTTCGAAGAGGAAATATTACTCTTGAAGAGCAACTCTTGATCCTTGAACTCCATTCTCGATGGGGCAATAGGTGGTCCAAGATAGCACAATATTTACCCGGAAGAACAGACAACGAGATTAAGAATTATTGGAGAACTCGAGTACAAAAGCATGCCAAGCAGCTGAAATGTGACGTGAACAGCAAGCAATTCAAGGACACTATGCGTTACCTATGGATGCCAAGGCTTGTTGAGAGAATCCAAGCCGCTAACGGGGTCCAGCCTACCGCCACGGCGTCTACATCCGGTGGCTCAAGCATCACCACGGCCACTGGCCGCCCTGCCATGGGCTACTCCGAAAATTTTATCCATGCACCGGTAAATTCCAATTTTACCCCCGAAAACTCGGCTAATTCCTCGGAATCCTTTGGCAATCAAGTTTCAGATTTTGGTGATTATTATGGGATTCCAGTTAATAATCAGAGTGTTAGTCAAGATTATTTCCAAGGTGAACAAGTGGGTTATGGAGGTGATTATTCATTAACAAGTCCTAATTGTGCTTATCTTAACAACCAAGGGATGAGCTTCCAAAGTGTTGATAATGTTATGGATCAAAATAATCAGCAACAATGGGATAATTTTGGTCTTGGGGATACAACGGACAATTTGTGGAATGTTGACGATATTTATGTCTTACAACAACAATTTAGCAACATGTGA
>Bvg235150_swwi
ATGGCACCAAAAATGGCACTAAAGAAGGGTGATGAAATCATTGGGAAGAGAAAAATAGTGAACAAAGGAGCATGGACTGCTGAAGAAGATACAAAGTTGTCTGACTATATTCAAAAATATGGTGCTAAGCAATGGAAAACTGTGGCCCTCAAAGCTGGAGTGAATCGATGTGGGAAGAGTTGTAGACTGAGATGGTTGAATTACCTAAGACCAAACATTAAAAGGGGAAATATTTCTGATGAAGAGGAGGACTTAATACGTAGGCTTCACAAACTTCTTGGCAATAGGTGGTCATTGATTGCAGGAAGACTCCCAGGAAGAACAGATAATGAGATAAAAAATTACTGGAATTCTCATTTGAGCAAAAAAGTAAATAAGAAGGAGAGTAAGTCAGAATTTCAAGCAACTCCTGCTGGTACAACACCACCAAGTGAGGAGATGAGAGAAGAAAATGTGGAAAATGAAGACACTGAAATTAACATTGATATGAATGATTTGTTTCATTTCTCTTCTGAAGGGACTTATGGTTTGGATTGGATTGACAAATTTCTTCAAATAGATGAACAAGGAGCATAG
>Bvg238960_oyjz
ATGTTCAAGAGAGGGCCTTGGACTCCAGAAGAAGACCAAAAGCTTCTTCATTTCATCCGCAACAACAATGGTCATCCTGGTAACTGGAAGTCTCTCCCTCAAGTTGCAGGTATATCTCGATGTGGAAAGAGTTGCCGTCTTCGATGGACCAATTATTTAAGACCTGACATTAGACGAGGTCCTTTCTCTGAAGAGGAAAACGAGACTGTTATTCAACTTCATGGACTCCTTGGCAATAGGTGGGCTGCTATAGCAGCAAGGCTACCAGGAAGAACAGACAATGATGTCAAGAACCACTGGAACAGCCACTTGAGGAAACGAAAAACCATCAACGTTTACCCAGAAACTACACCATCAAAGTCACATACAACCCGTCATATGGTCCAATGGGAAAGTATCCGATTGGAGACCGAGGCTCGATTGTCATTAGAATCCCTCTACAACCCCTCAGGATATTCCAGAACCAACTCTGATCACTTCTTTTCTATGTGGAATTCCGAGGTCGGAGAGTCCTTTAGGAAGATCCAAAATGCGCGGCCCTTGAAAATCGATCGTGTTTCACCTTCCTCAGAGGCTTGTTCAGGGGTAACAGGCCAAGTTCCGCAACACGTAGGTGTCAAAACAGAGCAGCAGCAGAGGACAGACTCAGGGTCTGTTGCATCAGGTGACACTTCAGATACAGCAATGAACATGTTGCTCGATTCTCCAACCAGTGAATAA
>Bvg239075_dani
ATGGGGTACAAATCATTGGACAAAACAAAGCATAGAAAAGGTTTATGGTCACCTGAAGAAGATCAAAATCTAAGAAATTACATTTTTCAACATGGCCATGGCTGTTGGAGCAGTGTTCCTATTAATGCAGGATTGCAAAGGAGTGGAAAAAGTTGCAGATTAAGATGGATTAATTATTTAAGACCAGGACTTAAGCGAGGCACATTAAGCCCTCAAGAAGAGGATACAATTCTAAACCTTCATTGTGCTTTAGGAAATAGATGGTCTCAAATAGCATTACATTTACCTGGGAGGACTGATAATGAGATCAAGAACTTTTGGCACTCATATCTGAAGAAGAAGGTTGCTAAGACAGAAAAAATCAAGCCCATCTCAGAAACCCAGTTCACTGAAGAAATTGAATCACCAATGAAATCAAATACGACGATTTCGAGTCTTGATTCATCTGGAAAGGCAGAAGATTATCCCATGGATGTCACTCAATTAGCTAGCAACAATAAAAGTTTCCTACCAAAACTCTTCTTTGCTGATTGGTTTAGCTTGGATAGTATTAGTAATGAGCAAATTAACTTCCAAGATTATCATCAATATTATCCTAATTACAACAGTAGTATTAAGGATATTGATAATCTTATCAATTATAATATGAATCTTGAAGAAGATCTTCGTCAAGGAGTTACATACAATGAAGGATCATGTAGCAATGATGAGTTACGTAATGAAGCACAACATGCGATATTTGATTCACAGTTCAAGATTGAAGATCAGACTTTGGAGACAACGCAACTTAGCGATTTATTATATGGGAACGAAACTTCAAATAATTGTTTCGTAGAAAGTAATTCAATGTATATATAA
>Bvg239080_sjwa
ATGGGGTTGAGATCTTCAGAAAAACCAACAAAAAAGCACAAAAAAGGATTATGGTCACCTGAAGAAGATCAAAGGCTCAAAGACTATATTCTTCAGTATGGCATTAGTTGCTGGAGTTCTGTGCCTCTCATCGCTGGGTTGCAGAGGAATGGAAAGAGCTGCAGATTAAGATGGATTAATTACTTGAGACCGGGATTGAAACGAGGCATGTTTAGCACACAAGAAGAAAAATTGATTCTGACTCTTCACCAAACCTTAGGGAACAAATGGTCTCAAATAGCAAAACACTTGCCAGGAAGGACAGACAATGAGATAAAGAACTACTGGCACTCTTACTTGAAGAAAAGAGCAAGTATTTCTAGAGATGCTGAAGCTACTTATACAGAACCTAAATTTGCTGATATCTCAAACACAGAAGAAAATGATTTTCTGGTGAATCAAAGAAATACATCTTTTGAAAGTGGAGAACAAGTACAAAGCCATGAAAGTTTTCTACCCAAACTTGCTTTTGCTGATTGGCTTCCAATTAGTAACAATGTAGGGCAAAATGGGCTAATTAATTATCAGCTAACTTCTGAAAAAACTGGTTTTGATTGCACAGCAGAGAAACAGGATGAATTTCTGAATGGTTTTGGGTATATTAATGAAGCTGGCTCGTCGTCGAGCAGCGACAAGTTTTGTGAGGATGGTGGAGATGATTTGCGGAAGGGAATGCTGGATTCACCATTTAGGTTCAAGGATCAAAGTGCATTAGGAAGTGATTTCATAGATTTTTCTGCTGGAGATATGTTATATAGTGGATATTATTACATGTCCAATAGTGGGATTTATTCTTAA
>Bvg243050_pgya
ATGGGTAGAGCACCTTGTTGTGACAAAGCAAATGTTAAAAGAGGTCCTTGGTCTCCTGAAGAAGATGCCACTTTGAAGAATTACCTTCACAAACATGGCACTGGTGGTAACTGGATTTCTCTCCCTCAAAGAGCTGGTCTAAAGAGGTGTGGAAAGAGTTGCAGATTAAGGTGGCTTAATTATCTAAGGCCAGACATTAAACATGGTTCTTTCACCGAGGAAGAAGATAACATCATCATCTCTCTATTTTACAAAATGGGTAGTAGGTGGTCAGTGATAGCTGCCAATCTACCAGGAAGGACAGATAATGATGTGAAGAATCACTGGAATACTAAGCTCAAGAAGAAACTCTTTGGTGGAAGCAACAATATTAACAAATTCAACCCTTCTAGTATCCCAAAAATTGATGTCTCTTTCACTTATAATCATAATCATAATCATATTAATAATAATAATGTTTTCAATAATAATAATCCCAGTATTTTTCAAGCTAATCCATCTTCTTCAAATCCTACTCCTTCACCCTCACCTTCCCCTACACCTAGCTACATTGACAATACTAATCATAATTTTAATCATCATCATCAATCATATGTCCCAATCACTAGCTTTTCATCTTTGTTGGCTCAATGTAGTACAACTACTACTTCTCCTATGTCAATGATGCCTAATTTTGCTTCCCTATCAAATATGGATCATTCAATTGAGTTCATCCAATCGAGTCCATCAAGGTACTCGCTTCACCAATCGAGTCCTACTGGCCTCGCGGTTCAAGAGAATGTGGCCCATCCGGAGGAATTATCTAGTGTCTCGGCGGGATCTTCATCTGCTATGTATGGATCGAGTCTCGAAGATGACCCGTTTTTTGCGGAGTTAGGGTTCGGGTTGATCCAAGAAGTGATGATGAACCCTAATTGTAGTACTTATGGTGATCAAGAAGATATTAAGCCTCAAGGGCTTGGTCAAAGTGTGGCTAATTGA
