# Supplementary material for: Genome-wide identification and characterisation of R2R3-MYB genes in sugar beet (Beta vulgaris)
Source: BMC Plant Biol. 2014 Sep 25;14:249. doi: 10.1186/s12870-014-0249-8 (PMC4180131; doi:10.1186/s12870-014-0249-8)
Supplement: Additional file 6: — Multiple FASTA file with CDSi (CDS plus introns) sequences of BvMYBs . [file 12870_2014_249_MOESM6_ESM.txt]

>Bv1g001230_iquc length=8256157 coor=1379618:1381001
ATGGGTCGTTCTCCTTGTTGTGAAAAAGCTCACACTAACAAAGGTGCTTGGACAAAAGATGAAGATCAACGTCTTATTGATTATATTCGCCTTCATGGTGAAGGATGTTGGCGCTCTCTTCCTAAAGCCGCCGGTACGTCTACTTAACTATGATCGGTCTTCTCAAAATAATCTCGGCAATATATAGCCAATAGAAGATACGCGTACTTTATGTTGGGATTGTTTTGAGAAGACGGGTAGTTATTTATTATTGTTCTTTAGTGTATCCTATAATTAATAAAGGGTTTGGACATATATATGTATTGTTTGTTTCAGGTTTGCTTAGGTGTGGTAAAAGTTGTAGGTTACGTTGGATAAATTACCTTCGTCCTGATCTTAAACGTGGGAATTTTACTGAAGAAGAAGATGAACTTATCATCAAACTCCATAGTTTACTTGGCAATAAGTAATTCACTTTTCCTTTTACTTTTTTTTAATTAATCCCCCCTCCCCCAACCCAATTCAATTTATGTTTAATAAAAAAAAAAATTATATATACTTCATCCGTTCTGAAATAAATGAAACAATTCTCTTTATAAGCTTATTTGAATGATTAGCTAAAATTACGGAAAATTGTCACAGGTGGTCCCTTATAGCGGGAAGATTACCAGGAAGGACAGATAACGAGATAAAAAATTACTGGAATACCCATATCAAGCGTAAGCTTCTAAGCCGCGGCCTGGACCCACAAACTCACCGTCCGTTAAATTCCACCACCGTAAGTGGTGGCGCCGCCGCAACAATTGTCGCCGGGAAAAATTCGCCGGAAATTCTGGGATTTGCGGTCAATCCAGCAATTATGGTTACTCAATTTGGAGCAATTTCTCAAACAATTGACTTCAAGAAGAATAGTTACCCCGACATGAATAATTCCAACAACAACAACAATAATAATAATAATAATAATAATAATAATAAGGTGAAGAGTGAATCTTGCCACAGTGGCACAACCACAGATGAAGGCCAAATGGGCCGGATCCCGGGCCAGCAACAGAAGGCCCAAGAAGATATAAACCTGGAGCTCTCCATCGGGCTTTCTAAGTTCCAGGGTGAGGCCCGTAACTCTACTGCTAGCAGTGCTGAATCTAGAGATGTAGGCCCAAGCCCAAGCCCAAGCCCAAGCCCAAGCCCATTTGAGTTGTTTGATAAGCATAAGCCCATGAAGAAGGGTATGTTGTTGTTGTCATCATATGAGGGGCAAAATAGGGAAATATGTTCATGTTGTGAATTAGGGTTTCAAATGAATAATATTAATAATGGTAATAAAGTAAAAGAAGGTTGTAGTAATTGTCAAATAAAAGGTGGGTATTTTTATTCTAGGTACATTGGAACTTTAGGTTCATAG
>Bv1g001750_owzx length=8256157 coor=1898208:1903082 REVCOMP
ATGGGTAAAGGAAGAAGGCCATGCTGTGACAAAGCAGGTGTAAAAAAGGGTCCATGGTCTCAAGCTGAAGATTATAAGCTAATCTCCTTCATTAGAAAACATGGTCACAATAATTGGCGTGCTCTTCCTAAACTTGCAGGTTTTTTTCTTCTTTCTTCTTAGTTTAATTATCTTTTAGTTGGTAATTTGTTAGGTTTATAATTCATGGAACATTATTATTGTATACTCCATATTGCATTAGAATCGAGAATCAAAGTTGACCCAGTGGTTGTAAGGCTCTCCTTCCACTTCTGTAACAAAGTTCGATTCTCACCCCTTGCAAGAAGGATTCTCAATATCCCCTTGTAAGAGAATTCTCCTTACCTTAAAATAAAAATAAAAATATTGCCTTAGAATGATCAAATCCTAACCTTTCTGCCATTTTTGAACTTTGAAGCTTTTCATAGTGCTTCATATATCTTTGAAATGATTGAGTGCTTATTATAAAAATTAATCATTTCAGAAAGAAAGAAAAAAATAGTTGTTTTGGACGGTGCATTTGTTTCTTTTTACTCAATGCTTAACAGTTAACATTATGTTGTCGCATGATAATTATTTATTTTAATCTTGATGATAAGGGAGGTTTTGATTTAAGCATGTAATTCATCTGCTGTGTTATTCTCATTAACGTTATCATTTTAGCACATTTGTGCAATATTTAAGGTCGAAGGTTGCCGTTAATTACTTTCAAAATATATAGATTATAATTGTAATAAAGTAATGTTATAAAAGTAATCTAAAAATCAGAATATTTCTATTGTCACATATAGGAAATACTAGTGTTTGGATCCTCTAGAGTTGTAAGTAACTCTACAAGGTAGAGTTTGAGTAATATCAACCATTGAATAAAAAATCAATGGCTCGTATATTTTCTCTCCAAAATTCCCCCTATTTTATCTCATCAAAATCCATCCCTAAATCTTTCCATCCCACCAATACGAGCCCTTGATTTTAAAATGTATGGTTCAGATACAACTCTACCTTGTAGAGTTCCACTAAAACTCTAGAGGATCCGGACTCGAAATACTAGGGGTCAAGCTGTCAAGGTAATTTTTTTTTTTTGAAAAATATGCATGCTACATATTTAGAGATGTAGGGAGTATAATTCTAGTACTTTTTCTTTCGTAGATTCTATTATATATATATTAATTACTGAAAGACTAAAAGAGTGAGCAAAATTGCTAATGAATGAAGTCATATACAAATTTTTCTGAGGGGATATGTGGTAGCTCAGTGGAATACCACCCCGAATTCCAAGACATTATCCAGCTTTTGAACTAGCCGGCCCTGCAGGCAAGTAGCCTAATAAGAATTGATCTTTAGACTAATTATCTTTTCTAATAAAAAAAATATATATATACGAGTTTTCCTGTACAAAAATAATGGAGATTGATATGTTTTTGCTAAAGTAGTAATTTTAAGCCAAGTCTATGTCCTTATTTTGCGTATATGAAAGCATATGTTTATCTATCACAATTCACAACTCATTACCAAGGATATCTTGGCCAAATGGTTAAGATTGAGGTGCCGTGAACAATAAGTCACAGATTCGAATCTCCCCTCTCCTTATTTGTATTTGCATTGTACCGCCTTCGTGGCTCATATGAATAAAAAAAAAACAACTCATTGACCTTGATCAATTTATCAAAATTTGCGGCTTTTCTACACTATGACTTTAGCATGTCAATAGGGCCTATGGCTAGTAAACTTACTATATGTGTTGTGCGGTTGTGCCTCAATGTCAATGAAAAGCTCACATGTTAAAAGAAAATAGAAGTTTGTCATTATTAGGGTGCTTAAAGAGATCAATCAAGTCATGAGTTGTAGAAGTGTAAGCAAGAGTAAGATATACTTCCTCTGTTTCTAAATAAGTGCAACATTTCTTGTTTGCACGTTTGCCAATGCATTATTTTAACTATTAATATCTTCAATTATCAATAAGTGAAAATTATAAAAAGTTGATATTAAAAAAATTCACATCCGGACGAATCTAACAAGATCCCACATGAATATGTTTTTCCTCAAATATAAATCACCAAAGCTAATTAAAGTTTAAAATGTGAATAGTAAACACTATGCAAATGTTGCACTTATTTTGAAACGGAGGTAGTATAAGAAATCTCTTAAGTTGTCATCATTAATAAAAAAGAACCCAAAAGATATAAGAGATTAAATATTAAAAAAAAAAAACCAGAACATACAAGAGGTGTGGAGCAATATTGCATATGAGAAGAGGAAAATCCAAATTCTTTTCTTAGATATGATATATATATATATATATATATATATATATATATATATATATATATATATATATATATATATATATTATTNTTAGTTATTAGTTACGTTACGTTAAGTAAGTAAGTATATACTACTTACGTTACNNNNNNNNNNNNNNNNNNNNGAATATAAACGTAGGTAGTAGTAGACTAATATAGTANACTAATTAGTAGTAAGTAAGTAAATACTAATTATTTACTTATATATNTATATATATATATATATATATATATATATGTATTTGTGATTTATTCGTACTTGTAGAAAATGACATATACTTTCTCCGATTTTTTAATTGCACCATTTCTTTTGTCTTGTTTGTCGAGACGCTTATTTGAACATCAATATCTCTAATTGGTAAGTAAAAAATATAAAAATTTGATATTTGAAATCTTTGCATTGAGGCCCCACTTTGACTATGTTTTCTTTTATATATGATGCGAAATAGTTTAACAAAATTGGTTGATAAATAGTGCAAAAATGGTGCAAAATTCCACAAGATTAGGATTAGGAGTGAAAGTTCGGTATACGGTTTGGATTACGACCTAATCCAATCCGATCCCAACAAAATTTGGATTTCAATTTTCCAATCCGAATCCAAAGCAATCAGAATTTGAATCCAATCCAATCCATTTCAAATTTTCATACTCTAAATTGGATCCAATCCGAAAATTCGATTTTTCAAAACTCTAGTTTTCCGACGAAATAAATTAAGCACAACAACAGCCTACTAGATTTAAGAAATGAGGAATTAAGTGATGTTAGGGTTTTAGAGGAAGGGTTGAAGTACTACACCTATTGCAATAATATGGACTAGGTTTTTTTTAAAATGCAGTTAAGCACTTAAACCCAATCCAGATACATAATACAACACATATTACTATTAGGTTATATTGAATTTTTGGATCCAATTACCTTTAATCCAATTCAATCCGATGTAGAAATTCAATTTTTCAAAAAATCTCAATCCGAACACAGTTGAACCCGATCCGAATCATTAATTCAAATTGGATTGAATTGGATTGGATTTTGAATTTTATCCAAATAACTTTAATCCCTAATTAGGATGCACATAAATCTTTTAGGGTTTAATTTCAAATATGTTTCAACTACTTTTGACTTATTTTGATGTATGGCAATTTTTTTTCTCTTACACGTAACAAACTATTACGAAGTAAGGTCAATTATATTCTTTCACACGTGTGAATCGACCTTTATGTTGGTGAGTTTGATGATAAGTATTACTCAGTCAAATAACTTTACCAACCAATCAAAATGAATGATTGTCTTCAAAGGAACAGATGTTGTTAGGTAAACCAAGTCAAAGAAGTTTACAAAGGAAACACCTCTCAAATATTGAGGAGTAAAACATTCCAACCATCAACGTCAAAGTTGTTGGGTGATCCCCCCACCCAAACTAAAAGAGAAAATAACTCTTGCATACACTAATTGATGATATCTTTAGCATATAGAGAGTATGAGTTAAACCTAATCATGCATCAAATGTTGTTATCATAGTTAAAAAAGTACTTGATTTGGTTACTCGATCTTCTTATGTATCATCATGTTTTTCCACAAACATAACATGCTATATTAAGAACAACTTTGATTTGGTGATTTTAGGATTGGCACGGTGTGGAAAAAGTTGTCGCTTAAGATGGGTGAATTATCTACGACCTGATCTCAAACGTGGCAATTTCACTCTCCAAGAAGAGGAATCCATAATCAAACTGCATGAAATGCTAGGAAACAAGTAATGTTCCATATGATTCTATTATTTTTCACGTCTTGATTTTGTTTTAATTCCATTTTGGTTATTTTTCATATCATTTTCTTATTTTAAGACTAAGTGGTTTGTTGTTGTATTGCAGGTGGTCTAAGATAGCATCTCAATTCCCTGGAAGAACAGACAACGAAATCAAGAATGTATGGAACACTCACTTGAAGAAACGCCTCAAAGAAAGAGGATTAACATCTAATGAAAATACTACATTGTCGTCATCATCATCATCATGTAACACATCATCAATAGATACAACAAGTCCTAATAAAATTCTTGACGAAAGGAACAAATTAGATTGCACTGAACAAGTCCTCATGCACCAAACAACCAACAACAGCGACACAATCGAGTATTCGAGCTCTTCAAGTGCCTCGTATAGTTCACAATCTTCAATTTCGGATAATCAAATAACCGATGATCTCAATCCGAATACAATCGAAAACGCTGGTGAGCATAGGGATGAAACAAGCATGTGTAAAGACAACAACAATGAAAATAGCCTAGATGAGCTACTTGAAATCCCTTTTGAGCCTAACTTGGACTTATGGGACTTGTTACATGGTGGTGATAGTGAAGTCCAATTCGTTGACACCCCAATTATCTCTGATAATGACATGAAGATTGAAAATACTAAAGAAAGTGGTAAAAGCTGGTGGTGGTTAGTATACTTGGAAAATGAACTTGGACTTGACCATCAAAATGAATTTACGCCACTACAATCTACCAATGGTACTTCAAGTCATGACTTACTTTCTGATATTTCCATCTAA
>Bv1g002800_dwki length=8256157 coor=3065562:3067350
ATGGGAAGAGCTCCTTGTTGTTCTAAAGTTGGCTTACATAGAGGTCCATGGACTGCTAGGGAAGATGTCTTGCTAATCAAATACATTGAAGCTCATGGTGAAGGTCAATGGAGATCTTTGCCTAAAAAAGCCGGTAAGACGATGAGATTAGTTGATTAAATCCTCTCTAATTACGTATATTTATGGTTTAATTACCAACTAGATAGTACTAGTTAATAACCCATGAGATGCATGCATGTTTAATCACTAATGCATAACCCTAGTCTACTTAGAATTTCATTCATCTCTTTTGAATAAACATGTACGAGTTAAATTAATGCTTATTGGAACCTCTTTTTTTTTGAAGTAAAGTGAGTTTAATATCGTAATTAATTGAGATTGATATCACGTTTCTTATATTTAATCATATTACCACTTTCCTTTTTGAGATATCTCGAGAATAAATTCTCGTTTTCTTTTTAAATTAAAATAATTTCTTCTCTCCGTCACTTCAATTTTTTGTTTCTTACAATTGATTTTTTTTATACTGTTCATCACTTTTGCTCTATCTATCCACTAGCACTCTCAAAGTTTCATTCAACTTTAACTTTTTGTTTTCCAAAAAACTTTTGTGACACTTAGAAGTACAAAAGTGAAAATATTGTTAATAAGTACACATCTATTTTCAGATCGACTATGTTGAAAGTTACTTATCGAATTATTTTTGTATATACAATTAGTAATATTCATTAAAAAAAACATTTTCCTTTAACGTACTAAAATCACAAATTATTATTTATATATAGAATGATTCAATTAATTATCTAGACATTAATCTTCCTTAACTCACTTTGTTTTTTCTTCTAAATGTGATTTGATCTTGATTTGTGAGCTAACACAAGTGATTAATTGATGCATGTTATTTATACATGTAGGACTTCTAAGGTGTGGAAAGAGTTGTAGATTGAGATGGATGAACTACTTGAGGCCAGATATCAAAAGAGGCAATATTACACCAGATGAAGATGACCTAATTATTAGGTTACATGGCTTATTAGGCAACAGATGGTCTCTTATAGCAGGAAGATTACCTGGTAGAACTGATAATGAAATCAAAAATTACTGGAATACCCATTTAAGTAAGAAACTCCGAAGCCAAGGGACCGACCCGAATACCCATAAGAAACTATCCGAATCCGAGCTCGAAAAACTAGCCAAGAATAATTATAATAAAAAGAGATGTAAGAGCTCCATTGATGATAATAATAATAATAAGCATACTAACTATAGGAGTATTAGATCTAAAAAACTTAGTGATGAAGTAGGGGAGAAGACTAAGATCCATTTACCCAAACCCGTTAGGGTTAAATCTGTCATTTCACTAACAAGGAACAATAGTGATAGAAGTTTAGAGACTAACAATAATAATGTAAGTACTACAAGTGCATCTTCAAGTCAAACTCAAACATTAAACCAAAATTATGGGCTAACAACATATGATTCAGAGAATAATATAATTATGCCATGGATGGAAAATCATGCAAGCATGGGAACAAATGGATTTGATGATCATATGATGATGACTATTGGATCATCATATGGTGATCATGATGTTAATATTGATACCATGCAGCCTCATCATGAAGTGGTTGCACCAGATAATAATCAGCAGCTTGAGAAACTTTATGAGGAGTATCTACAGCTTATCAAGGTAGATCATGATCATCATTATCATGATGGTGATGGTGATGATGATGATGTTGATGGTGAAGCTCAACTAGATTCATTTACTGAATCTTTTCTCATCTAA
>Bv1g006050_qxpi length=8256157 coor=6597746:6601146
ATGGGAAGATCTCCTTGTTGTGATAAGCTAGGGTTGAAGAAAGGACCATGGACAACTGAAGAAGATGAACTTCTTGTCAAATATATTAACCAACATGGTCATGGAAATTGGCGTTCTCTCCCAAAAAATGCAGGTCTTTCTCTCTCTTTTACTCTGTTTTTCCTATATGTGTTAAGGGTTTTATCAGGTTTTAGTGTATAAGTTAACTCTAGTCGTTTGTTGAAACTATGATGTATAGCACACGACACATAAGTTTGAAACGAGTTTTTACATATTGGTTAACATGAATTGATTGTCTTAACTCATGTGGCTTATTTATGAATTATGTTGTCAAAGGGCGTCATAGTTATTTATTCTTAGTATTTTTCGTCATGACGGAATTAGATCTTAGGTCTTGATTTGAATACCATCTCGGTTTTTCTACCAATCAAGCTTGTTATTGTTTCTTTTTTCATTCTTAGATACTCGTTGTGTTTTAAAAAGTTTTTCCTACTTCGATCAATTTTGTTCTCATTAAAAAATTCCAAAGAGGATATAGTTGGCCTCAATTTTGACTTAGGAGTCTTATTATATATTTTATATCAAAATTTACTAGAATTGCTTTGATTTGCTTGAGAATGGATAAACTCATCTAAAGGACAAAATGGTAAAAAAATACCCCTCAACAGTTATGCCTTTTTGGTCCATCAGTTTACAATTTTGTGTGAAGTTCCTCAAATTGTAATCCTGATTCTCACATTCAACAGTTTAGTTAGTTAAAAACTTAAAAGGCAAAGAAAAGAAAGTGGATATTTGTTATTTTAGGTGAAATAGACAATGTGTTTGTTGAGTAGTACTATCCATACAAATAAAGATCATGTGGCTTTATGTTAGGATTTCCTGCTCAATTTGTGACCACCAAAAAGTATAGGATACAGTATTGTGATTCAAAAGATTTATGTATGAAATAAATTCTACTGAATTATGTTGCTTGAGTTAATGGTGAAATGTTCAAACCATGTGCTTGAGAATGATTGATGTACTTGCAAAATCATTAATGGAAAACTTCCATTACATTGTTACTTGTAGTATGAGATGAATCCATAATTTTGTAGTCATGCATGGAGATGAGCCTACGCTTTCTGAATCCGTTGCGATGCATAGTACTTATATATTGTCTTCAGTAGTTCTTCACGCAATTGAGTAGCTCTTGTCCATGCATGATATAGTCCTAGATTCATTTTCATATGCATCTACGTTATCGCTTAAACGTAAGATTTTTGGAAGCAATGCAAGAATGAGAAACAATTTAAGCTTGTCAATACGTCACTGAGTAGTTGCAAAACATGGTATGAACAACACCTTGTGGTGGAATATTGAAACCTTCAGTCCTGATGTCTTTCAGTAGTGAACACATCAAGTCCTACTTTTGAGTACCACATATATGTCTTGGTTTAATGATGCATTAATATAGAAGTGGTTGGCCATAGTGTTGATGTAAAATAAATGAACTACACACATATGGTACACATAAAGTGGGATATAAAATTTGGATACGTGGTGGTGGTGTTGGCCTTGTATCTTGTGTGATTATCTACTTATATCCAATTTATGCTGAACATTAGGAATTACATAGATATACCCAGGCAACACGAGGATGGATGTCACATAGTCTTCATATTTGGCAATCTGACTTATGAGACTAGTATCGGAACTTAGTGGTGAGGCACTCACTTTGCAATGAGTTCTAGGTTACTAAGTTCAGTACGCTCTTCATGAAAGACTTGGCGCATCTATGGGGAGTGCATCTTTGAAGTATGTTAGGAGTCGATAACTTTTTTTAGACAATCAGATAATTGTATTAGAAACGCATATGATATGACAATATTGACGCAGAACCTGATTATGAACTCAAGATGATGAAAATACCTTGGATGAATGCCTAAAACTAGCACTCGGTCAGTTTAAATCCATTCATTTTGGTCATGTATGGATGTATATCAGTTAATATTTTGGTCGTTATATTGTCATCGGTCTTTCATCTTTGTGATATGAATACACGAAACTGTGGACAATGTTAAAGACAAGCCTTTGCTATCATCCATGTTTGAAGATCCTTTTGTCATGTGTTTTGCTCACAAATCACATTAGATAGTCACACTATGTACATCAACACTGTTAAATTAACTCCTAGTTACCATGCCCTTTTAATATCTGATATACACTTTCAGTGATGAAAAAAAGAGAGAGGAAAGAGAGCGGGGCCCATGACAAGTGCAATTACCTTTAGTTTTAGACTTTTAGTCCCACGACTTCATGTTTATTCTTGTTCTTTTTATAGTGTTTGTACTGTTCTAATACTCAGGCTACTATTGAAATTAGTAAAAAGACCAGATTTTTCTTTTTTTGCAGGTCTTCTTCGGTGTGGAAAGAGTTGCCGGCTTCGTTGGACAAATTATCTTAGGCCAGACATTAAACGCGGTCCATTTACTCCTGAAGAAGAAAAACTTGTTATTCAGCTGCATGCCATTCTAGGCAATAGGTACTGTCTGCCGAGTAGATAACTCTTGGTAACAACACATAATGTACTCTCATATCAGTTCTTACTTCTTAATCGACAATACACTTTTGCATTAGTTATAGCCTTATAGGTAGAAGTCTTCTAAAGTCTCTAGTAACTTTGACTAGACTCTTAACATTTTAGACAAAGAAAACTAGTCTTTTCTTTATCCAAATAGACACATTGCTCTTACATTGAGACTTTGTGCTTCAGGTGGGCTGCAATTGCTGCACAACTACCAGGAAGAACGGATAATGAGATCAAGAACTTGTGGAACACCCACTTGAGAAAACGGCTTGTTTGCATGGGCCTCGATCCTCAAACCCATGAACCGTCTCCTACATCTTCTGGGCCAACTACAAAATACCCAGCATCCCCCTCTACTCGCCACAAGGCCCAATGGGAAAGTGCCAGGCTTGAAGCTGAGGCCCGGCTTTCAAGTGAGTCCTTACTGTGTAACTCACATTCTTCAGAGATCCTTGATTCTGACCATTTCCTCCGCCTTTGGAACTCTGAAGTTGGAGAATCATTTCGAAAGTTTGAAATGAAGGAAACGATTGCATGCCAAAGCCCGATATCTCAAGCATCCACGTCTACTACAAAATGTGCCTCTACTTCAGGTCTTACAATGGATAACCAAGAAGAAGAGATTGTGTTTAAGGATTTGATTAAAACTGAAATTGTTGATGTAAATACAAGATCAGATTCTTCGAGCTCCAATGAGGTAGAGGATTCATCCGAGTCTGCATTACAGCTGCTATTGGATTTCCCAGGAAGCAATGACATGAGCTTCTTGGAAGATCCTGTTGATGGCTACTCCATCTTCCCTTGGATGATGAATCCACTATTGAATATCTTCTGA
>Bv1g014750_ksfi length=2351018 coor=101194:102815
ATGGGAAGAGCTCCTTGTTGTGACAAAGATAACGTTAAGAGAGGTCCATGGGCTCCTGAAGAGGATGCTAAGCTCAAATCCTACATCGAAAAACACGGTACAGCCGGAAATTGGATTGCGTTGCCTCAAAAAATTGGTAACCCTACTAACAAAATTCATAATATCTTCATGATCATGATACATGTTTACAACTAACTTGTTCATATTTTAGCTTGATTCATAGAAGTATATATAACTACATATCTTGATAGTTAAGAAGCCATTCTCTTTTTCTTTTTTTTTTAGGTTTTTGGGTGGCATATTCTTTACAAATTTGTTGATCAAATCTTGCTTTTTCTCATTACCAAATTCTTGCAACCATGATATACAAAGAGCTTCTTGTTTGTTTGTTTGTTTGTTTAATCATAATACCTTATATACTTATGTATACTAGATCTTGATAGTACTTATGATTGAATTAATTAAGCCTATTCTTTATTTTTTTTCATTTTATATCTACTTCTTTTATATGAACTTCACATGATTTTTTTGGTCTTGTGTGTGAAAATGATCTAGGGCTTAAGAGATGTGGAAAGAGTTGCCGCCTTCGATGGCTTAACTATCTCCGGCCTAACATCAAGCATGGTAAATTCTCTGAAGAAGAAGATAAAGTTATCATAAGCCTTTATGTGAGCATTGGAAGCAGGTATATATATGATTTTTTAGATTTTTACAGGTTTACCAAACTAATAAATCATGCAAGTATAAAGTAGTTACAAATTCATGAATTTTGAATCAACGTATTATATTACTGCAGGTGGTCCATAATTGCAGCTCAATTACCAGGAAGAACAGATAATGATATAAAAAACTACTGGAACACAAGGTTAAAGAAGAAGCTCTTTGGTAAGCAAAGAAGAGATCATCAACAACAAGCTCGGAAAAAAAGCAATCTATTGATAAAGCAAGAGGAGAATAATTTGGTGGAACCAATATCATTTTCCTCAAGTTTCAACACTACCCAAGTTTCATATTGGCCACAACTTACTACTACTAGTATGCCTGGTGCAATTTCAACACCGAATTACTCGAATTTTTCGTCTGAGCTTTGCCATGGCCTCAATGATCACAATTCAATTAGAAAGTTGTTAATGAAGGTTGGAGGGAATTATGATAATTTTACTAATCCTCCATTCATACCTCATTATAACAATACTACTTATCCAAGCAATATTATCATCAAACAAAATAATAACCACTCTAACCTAAACTCGGATACCATGATTAGTAGTGAAATGACAAACTCTAGCCTCTATAATCTTGGAGGTTCTTCAGGTGTAGAGATAGGAATGGTAGAAGGGCAAAGAAGTACTTTCCCACCGGAACTCGAAGAGTTGATGAGTAGCAATCCACAAAAGGGAGTGGATGGAGTAGAGTTATTCTATGGTGATTATGGAAATAAGTTTGTAAACAATGATGGATCAACATCTGATAATACAACTTGTGGAGAGAGCTCAAGTTGGGATGAAATGACTTCTTTGGTTTCTCTTCATAATTTGGAATCTGATTGTAATGTTTTAATTCAAGGAATTGGAGAAGAAGATCAATTTGAAGAAAACTTGAGGTACCCAACTCCTCTATAG
>Bv1ug018140_zqor length=4817789 coor=1865117:1866932 REVCOMP
ATGATAAGAAAAGGTCCATGGAAAGCAGAAGAAGATCAAGTTTTACTTAATCATGTACAAAAATATGGCCCTCGTGATTGGAGCTCCATTCGATCCAAAGGTCTTCTTCAACGTACTGGCAAATCTTGCCGTCTTCGTTGGGTTAATAAACTTCGACCCAACTTGAAAAAGTACTCCTTTCGTCTCATAATGTTTTTTTTGTTCTTTAGAATAATATTGCATTTAAGAAGAGAATTGTCGAAGTTTGTCTTGTTTATGGTTGTTATATTTTCTTTATTTCGAACTTATAACTGATATTGATATTGAACGAGTTACGAAGATGGTTAAAAGAGAAAGTGTACTCTCCATGTGTTGGGATTATGCTGTTTTTCTTTTTCAAGTATAATGACAGATTGACAGTTACTTATTTTGGAAAGTTTCTAGTAGTTATGTTTGTTTCTAGAATAAGGTTTTTTTTTGTTTGTTTGTAATTTTTAATGGGTATGTAGCAAATTTTCTGACAATTGTTGGGGTTGTGTTATTTTTAGTGGATGCAAATTTACAGCAGAAGAAGAGAAAGTAGTTATAGAATTGCAGGCACAATTAGGGAATAAATGGGCAAGAATTGCAACACATTTACCAGGAAGAACTGATAATGATGTCAAGAATTTTTGGAGTAGCAGACAAAAGAGATTGGCTAGAATCTTAGTGTCTCAATCTCCTACACGTTCAAATAAAAAGCAGAAAACTTCTGCTTCTTCAACCACCACTACTACTACTTCAAGGGATCGTGCTCATTTTCTCGAGGTATGTCTTTTTTTCCTTCTTAATCAGGGTTTTTGGCAATGCTACATCTACCCGGCAGGTAGTTAACCCACTAGAAATAGAGCATTAAAAAACTATTAGAACTGATGAGTTGGATTCCACTATTTATTTATTTCTATTAGTAGTGGGTTGTTGATCCACTGGGTAGATAAAGTTTTTTCCGGTTTTTTTTCATGTTAGTAATTAATGTTGTTTAGTTAGTTGAAAATTAAGAGTGCGGAAATCTAGATGGATGGCATTTGGGAATGTATGATAGGAAGAAAAACACATAAGGTTAGGAGTTCTTTTAAAAACACAAAGTGAAGATTAACATTAGTAGGTTGTTTATGTTATTGTCTTTTGGAAATAATCTCAATCCTACGGCAAATGCATGTACAAATAAGATGATAATGTCAAGGATGTCTTGATCTACTGGTTAAGATTGAGGTGTTGTAAATGATGACCACAATTCTTTTATTTCCTGACAATTTTACGTAGTTGTATTATTTCAGATTTTGAAAGTTGCATATTGTTTTGTTTTGAATTGTAGGTCCCCAAGAATTCTTTAATGGAGGGAGAAACATCATCACCTAAAGCTCAATCTCTGGAGTCATCCTCTCATGGCAGCACAGACACAAACACCATGCAAATGATACCATTTCCAGCATCAGTTGAGCATAAATGTCCATCTTTTGAAGATAACAACTTTACCTATCTGGAACCAATTGCCTTAAACACATACTACAACAGCATGGACTGGCAACTTCAAGAAATGATATTCCCCTCAATTCCCCCCCTCCAAACAGACCTTTCATTCGTCCCAGAAACTCAGGAACTCATAGACAGGCTTGACTCCAGCTTTTTTTCTCCCTTTGGATGCACAGGTTTCGGTGTTGGAGGTGGTAGTGTGAGCGCTGGCGCCCGAGTGAAGCTGGAGAATGACAACCATGCGACACCAGACAGTTTTTTCGATGACTTCCCATCAGATGTGTTTGATGATATAGAGCCATTACCAAGCCCTTCTCGCTGGTAG
>Bv1ug021520_jxgt length=410030 coor=66372:67946 REVCOMP
ATGGAGGATTCTGGTGGTAATTCAAGTGATAATGAGATGAAATCGTCCAGTAGCTGCCCAAGAGGCCACTGGAGACCAGCTGAAGATGAAAAGCTTCGGAAACTTGTCGAGCAATACGGTCCACAGAATTGGAACTCCATAGCTGAAAAGCTCCAAGGAAGATCAGGTATACATATATATATATATATATATATACTTCATCATCAACTTATTCAGCTGCTAATTATTTTGCACTCTTATTAATTAATTTTTTGAAAAGAAAACTCTTTGTTTTCATGTTTTGAGATCATTAATTTAATTTTGGGAGTTTGATCTTTATTATCAAGGAACCTCATGATACTGGTGTCTTGATTATTATTATTTTATCTTTTCACATAGATGTACATATTCATTTCTAACGTTGAAATGGACATAACATCAGTTTGTTTGGGATTTTCTTTTTTGTGAAGTTAATCTGTATGTAAGATTACTATATATAATATATGCATGGGGTTGATGTAAATTTTAAGCATCCAAGCTAGGTTTTTTTTTTGTTTTAAGACAATAATTTGGAGAAATAATACTCATTTTATCTGTAACTGCTAAAGATGAAGACAGGTATTTATTTCCAAATAATCCACTTAAATAGATGATTTAAACATGTATTGATAAAAAAACCCTATATATTTTTTTCTATCTTATTAAACAGGTAAGAGTTGTAGGTTGAGATGGTTCAATCAATTAGACCCAAGAATCAACAGAAAGCCTTTCACAGAAGAGGAAGAAGAAAGACTTTTGACTGCCCACCGGATCCATGGGAATAAATGGGCGCTCATATCACGGCTATTCCCTGGGAGGACTGATAATGCCGTCAAGAACCATTGGCATGTCATCATGGCTAGGATGCAAAGGGAACGTTCGAAGCAACAATCGAGCAAGAGAGGCCTAATTACCTCTAGTATTTCATCTACCACCTCATCAACTCATGATTTTCTCTCTAAAGCTCAAAAATCTCAAAACAATAATTATGGTAGCCTAAAGAGTGCTAATCAAAGAATGTTCAAATTTGAACAACATTCAAACAAGGAGAGGAAGCTTATTACTAGTACTAACGGTAATACTAGTACAATGGCATGTTGGAGTTTCGCACCACCAATTATAAGTATGGAGAAATATAGGGCATCTTCATCAACTTCAACACAACAACCACAATGTTTACTAGGAAATTGGCTTGGAAATAGTACAAGTAGCGCAATATTTGAGCACTCAAATGGTTTTACTACTTCAAGATTTTGTGGCTCTTCTAGTATATTGTTAGATGGGAGTCCATGTGGAGGGTTTAGCTCATATGGGGTTAATTATTATTCGGACCAAAACAAGGTTGTTCCTTCTTCTAGTTATGGTCCATTACACGGCCAGAGCCAGACAACGACGACGACGACAACAACAACCACAATGAGAAGATCTTCATTACTTGAAAGATCGGAGAAAAAGGAGGAAGAAGGAGGAGAACGAGTGGATGGAGGTCGTGCAATGGTGACTACTACAAAGGAGATTAACTTCATTGATTTTCTTGGGGTGGGCATTTCTTCTTGA
>Bv2g023560_uksi length=9195008 coor=126459:127220 REVCOMP
ATGGGAACACAGAACGAGAGTCAAAACGGCGTCGTAAAGGATCGGGTGAAGGGATCATGGACCCCACAAGAGGATGCTACATTGATTAAACTAGTGGATCAACATGGGCCGAGGAATTGGACTTTGATTAGCGAAGGTATTCCAGGGAGGTCAGGTAAATCTTGTAGGTTAAGATGGTGTAATCAGCTGAGTCCAGATGTACAACACAGGCCTTTTAGCCCATCAGAGGATGAGATTATAATTCAGGCCCATAAGGCCCATGGTAATAGATGGGCTGTAATTGCTAAACTTCTTCCGGGCCGGACGGATAATGCAATTAAGAATCATTGGAATAGTACTTTACGTAGGAAGCGGGCCCATGAAGTGGGGACCGAGTTGGGTGAGTGGAAGCGGCAGCGAGTCGACTCGGTGTCGTCCGAGTCGAACTCAGGGGTGGGTGTGGTGTTGGAGCAGGAGGTGGATGGTGGGGTTGAGGGATCAGAGGGTGTAGAGACACTTTTGACGCTTTTGCCACCTGGCAAGAGCGTGATCGTGCCAGGTGGAGGAGAGAGAGAAGGAGAAGATCAGGTGATGAAAGGTGTAGGGAAGGGTGAGGAAAAAAGTGATCATATGATTAGATGTACGGTGGGAAGACAGGACACGTGTTGGATTAATTTGATGCAAAGTATGATAGCTGAAGAGGTTAAGAATTATATGGATAGACTTGTTCTTAATGGTGATGGTATTGGGCCTAAGTCAGATTCTCAAGCCCATCATAAGTAA
>Bv2g024650_wdyc length=9195008 coor=1373988:1377558
ATGAGTGACCAACCGATGACTATCGAAGACCCTAACGACTTAACCCTCCCTGACGCCGCCGTTGATACCGACGAAACCACCGCAACTCCGTCGTCTGCTAGTCGAGTAAGAGGTCCATGGTCGCCTGAAGAAGACGCTATACTTAGTGAACTTGTTAGCAAATTTGGTGCCAGAAATTGGAGTCTCATCGCACGCGGAATTCCTGGTCGTTCTGGCAAGTCTTGCCGACTACGATGGTGTAATCAACTTGACCCATGTGTTAAGCGCAAACCTTTTTCTGGTTATCTTTCTTTTTACTCTCTTTCTCTCTCTTCCTTTTTTTTTTGGGCATTACTAGTGGTTAAATTTTGAAAGGATTTGCCTTTTTTTGTGTGTTGATTCAGATTTTAAATCTGTTTTTTTTTTGTGGGGGTTTGTGATTTGTGTTGTGTTAGTTAAAGTTCTTTTCTTTTTGTGTTGGTGTGCAAATTTTTGTAGATGGGTGAATACTCAATTGTTTGTTTTTGTATTTCATAAGTTTGCATTTGCTAATTGAAAGTTTGAAAGAATGTTGTATTATGTTCAATTTTCTGTTTTACATTGTGGTGTTGTAATTTTACTCCTACTTTTGGTTTGATACACTGTTTTGAATTTGGAATCAAATCAATTGCGCCAGTTTTGCTTGATTTGATGTACATTCTGGGTGATATTGGATGATTTGTTTTTGAGTTGGTTTCCTTTAGGGTGAGTTGAGTAATGAGATTTCGGGTGTTTGGCATAATAAAGTAATATGTAGCTTGAAAGGTTTATCTGAGGGCTTTGTGCTGGCAGTTCAATTTTGTTTAATGATAAAGATGGATGGAAAAAAATTGTGAAATACATCTGCTTTGTGATTGTTCTAGTGATTACCGGCTTACGGTTGTGTCATTGCTTAAGTTTTGGAAACAATGGGTGGAAAAATTGGGCAACATTGAAGTAGGCAAGCTGGTGTTTCAGTTGAAATTAGTTATGTCTGAAATTATTTGCGACTTTCCCCTCTATTACTTGATATTGATGGGTTTAGTGACGAAAGTAACTTGCGGTTGAACATGCAATTTGCTGCTTGTTCTCTCATTTGGTGTATGCCCTAGGAAATGCAGGGTGTTTTTGTCTTAGGTTGAGCAATCAGGCTACTTGACGAGCTTTAGCTGTGCAATAGCAGCTAATTAACATAATGCTATTTTGAAGAAACCCTTCATTTTGGTATTTTTTGCATGTGATTGAGATGTCAGTGCCATGCCTTGAAGGACTCTGAACGATTGTAAACATTGTTGCTGAATATTAGTTTGGAGTAAGAGACTGGATTAGTACTGGTGATGTCGCATTGCCGCGATCTTGCGTCTTTTTCAGTTATTACTTAGCAATAGCTTAGAACACTGAACGGTCTTTCTTTTGTGTAGTTAAGCTTAGTAGAAAACTATTTTATCATATTCTGAGTTAAAGGTGGCAATTTTTTTGTTTGTTCTTCTTCCTTGCCATTGCATTGAAAAGGAAGCACCACCTTTATATTTGTCTGGTCTTGTTGAATGAGATTGACATAGCTATCAGTTAACAATGTAAACCGTTTTTTTTAAATCTCTTTTCATTGGTTTCTACTGACAATTTACGTATGTCCTGCATAAAGCATGTTTTATCTTATCATGCCTCGAGTATATGATTTCAGAATTTGATGAACTATTTTGTTCCGACATTATTCTACCACTCTGTGTCTAGTTCCTATTTAAGTGCTTAATGTGTCATATTAGTGAACTATTTGAAGTTCTGTGTGTTAATGTTTTCTAATACATAGTTACATACAGTTGCTTGGTTTTTGAGCATTGTGTTGGTTGGTATGTTTCATAAGTATAACTGGCAATATAATGTTGACATGTCATGGCATGTTCTTACCTTCCTCTTGCATTTGGTGTCAAGTTTGGTTTGGGGGGGGGGGGGGGTTCTCATTCTGTTGTAGATCTAGAAATTTTCCATTATTACTCCCTCCATCCCAAATTGTTTTTTAATTAGTAATTGCAAAATATGTCTTACCTTCTTTGAGCTAATTAAATATGAGTTCTATATATGTGCATTGTAATATATGTGGTCAAGGCTCACAATTTTTTGGCTTTAAAATTGTATTGGACTAATTAAGATGGGTCATTAAATTCTTATGCTCTTATCTGTTGTAAATTGGCAAATGGTCATTGTATAACAGATTAAGGGTGGATTAAAGACAACCTCTAATAGTACAGGGATAAGGTTGCGTGCATCCAACATGCCCGTATCACGGCGAGGGCATCCTCTTTTGTAGCATTGGGGTGTTGTGGATGCTGTCTTTACATCTTTTATCATTAGGTGCCCATGTACCAGATTTTATCATAGGTCTAGAAAGAAGATTAGAACTGAATAGCTTGCTCTTATGAATATGTTTAGTGTCATCTTGCTGTGGTTTTTGAAAGTAATTCAGGTATACCTATTGAAGCAACGTGACTGAGGTCTATCATTTGTTGCCCATGATACTCGTGTTCAACAGTATCATATAGTATAGTCATAGATAGCTCGTATTGTCATTTTCCTCTGTCTTATAAGAAAATATATCACTGCAGAAGAGGAAGACCAGATTATAATTTCTGCACATGCAATTCATGGAAACAAATGGGCATGCATAGCAAAGCTTCTACCGGGAAGAACAGATAATGCTATCAAGAATCACTGGAATTCAACTCTGAGACGGAGGTATGATTTTGGGAGGTCAGTAGGAGATACCAGCATTGACAGAAACAAAGCATCATCAGAAGAAACAGTTTCTGGCGAAACTAATTCATTTAAGCACTTTGATGGAAGACAAGATGTAAATATGGTGGATAACCAATGCCATCAGTCTGATTACCAGGCTCCAGTCAATGAGAACCTACTTCAATCCCTGCAACCTGAAAACCCACCTTCAATTGTGTATGAGAATCACTTTGTAGTTGCACATCCTCCCGTTATTGCTCATTTTGTTGAACAGACAGAGCCTCCCACACTATCTCGTCCAGTTGCACGTGTTGGTGCTTTCAATATTTATCAACCTTTATCTAACTTAACACCTGCTGTTCCACGTCCCAAGCCCGTGCCTGTGCAGGGTCCTTTGGTTAATGCCTTTCAACCCGACCTTGGTATCTCCAAGTTTCTCGATGGAGTTCAGTGTGAGCCGATTATTCCTTTGCGTTGTGGACATGGATGTTGCTCCGCTCCAACTGGTGCTGAATCCGGAAACTCATTGTTAGGACCAGAATTCATTGAATATGAAGAGCCTCCTTCCTTTTCCAGTCATGAGTTAGCCTCAATAGCCACAGATTTGAACAATATTGCATGGATCAAAAGTGGTCTTGATAGTAGTAGCTGTGCCAGGCAAATGGAGACTCCTATTCCAAGAAGAGACTCCCAAGGTACTGATAACTCAATGCAATGCATGCAGACTAACAACGTGCGTTTTGATGAAGGACGGTCTAAGCTGATGGGCATGATGACAGAAGTGATCTCAACTCAGATACCGAGGCAAACAGTCGCATTGCCAGCTGAAGTTGGGGTTTGA
>Bv2g027580_ihfg length=9195008 coor=4422599:4424179
ATGAGGAAGCCATGTTGTAATCAGGATGGAAGAAACAAGGGTGCTTGGTCAAAGCAAGAAGATCAAAAACTCGTTGATTACATTAAACTCCATGGTGAAGGTTGTTGGCATTCTCTCCCCAAAGCTGCAGGTTTGTTCGTTACCGACCTATACCTCCTCCTTTCGCATATATTTACACGTAACTTATCTTTGTACACTATCCGATGCTATATCTATATCCATATCTATATTTATTTGTATTATTTATATTACGAATTTAGTTGATATATGCTTGTTTTTTTTGTTTAACTTGGGGTGTTCAACTAATTCTTTTAGGATTAGACCGTTGTGGCAAGAGTTGTAGGTTGAGATGGATAAATTATCTAAAACCAGATGTTAAACGAGGAAACTTTGCTCAAGATGAGGAGGACCTTATCATCAAACTTCATGCTCTTCTTGGCAATAGGTACATTATTCATCTCACTTATAATCATCACTTTTTTAGTCTGTTTCTTTCTCTACCAAAAGAATCAATTACAAGGGATGGATGTATATTTGTTCACGTGCCATGGGCCCATGTTAGTAACTATTTAGAAAATTTAGGTTATCATAAAATAAAACTTCTACTATCATAAAAAAAAACTTATACTAAAAAGGTTAAACCTTAATCTTTGACATAATTAATTATATTAACATGAAAATAAATTCATCCATTTCATAATTTGTGTAGCACTTGCAATTTCAAGGTCTAAATTAATTAATAAAATTGGACCACAAATTTTATCATTATATAGGGAAAGATAGACAGATGGACTCTTGTTAGATCTATAACTAATTATTAGGCTCGGGCTATGTTCTGAGTAAGAAAAAATTTCATTTATCAATATAATACTTTATGATAATAACACTAAATACAACTTAGTCTAGTGGTTAAGACTTTAGTATATGTACTTGAAGTCTCGGGATCAAACCCCTATACTATGCAATTTCTAATTTTTTTTTATTTTACATGAATTACATGAACTAAAACTCCCAAGGGATAGAGCGTCACGTGACACATTTTCTTGTTTATGTACGCCTTTTAATATATTTATATGTAGATATTTACTCATCCATACAATCGAAGGTATTAATAATCATAGTAGGTCATCAACAAAACCGCGTCATTGCATGTGTGTGCTTGATGATGAGCATTTGCATACTGAAGTTCCTTAAATTTTTGTTGTTATTACAATTGATATTGCAATATATATTGCTATTAGGTGGTCATTGATAGCAGGAAGATTACCAGGAAGGACAGATAATGAAGTGAAAAACTATTGGAATTCTCACATAAGGAAGAAGCTAATTTGCGAGGGAATTGATCCTAATAACCATAAACTCTGTCATCATCATCTTTCTCATCCACAAATGTTTCCCATCACAAATTCATCTGAATCAAAGAAGAATGATTCATGTAGTAGTAAGCCACCATCGAAACCTTGTGGGAACAATGCTCGTGATATTAATGGCAAGTATGAAAATGGCGCGATTACTTGCGTTGAGGAAGAAACATCGTCTATGTTGGATTTGAACCTTAAACTCACTATTCATATGCCCTAA
>Bv2g027795_jkkr length=9195008 coor=4720908:4723639 REVCOMP
ATGTACCAGAATAGTGAAGCTGGTAGTCTAGGAAGAGTTGTAAAGGGTTCATGGTCAGATGAAGAAGACGACTTACTGCGCAAGTGCATTCAGAAGTATGGAGAGGGCAATTGGAAACGCGTTCCTGAAAGAGCAGGTACTGGATACATTTATGTACGAGTTCGATTGCATGACAATAATATTATATATTTATATGTACTTAGTTATGTAAGTTTCGGAGATAGCTCAGATCGGACCTTCCTCATCTCTCATGGCTTTAAAGAACGTGTATATGTATAACATACCATAGACATTTATACAAGTGTGATATTTTTTTGATAATGTTACTGCATGTTGTATAGCTGGATATATATCTCCAGAATCTCTTCTAAGAAGTGATTATAGCTTGACTATATGTGAGACGCATACATTATTATGTATGTGAATGCGTGCATGTTCATATATTATATAGTCATATATGGAGCATGTATATATACATCATATCCATATTACACTATCAAACATTATATTCGTTATATTGTGGTGAAAATTTTCAGGTTTAAATAGGTGTCGAAAGAGTTGCAGATGGAGATGGTTGAACTATCTAAAACCTAGTATCAAACGAGGGCACTTCAACGAAGAGGAGGTTAAGTTCATCATTCAGCAGCACAAGCTTATCGGAAACAGGCAATGACCAACTACATACATCTATTTCTATTATGTATAATGGGCGTGTTCGGTAACAATAGCTACTAAAATAAACAATTCTTTCAAATTTTTTTCTTTCAAACCTACTAAATTTTACTACTCTCTCGTAAACTCAATAGGTTTTTATGATGAATAATAGGTATATATATCTACGTGTATCTTAAATTGCGTAAATGCTTGTTAAATACTGACAGTACTGAAAATAAGAGTCTTCCATAAGTTAATTAATAAAAGCCCTTGTTTTAGATTGAGCCATTTAATTTGAAAGAAACAGATTGAGCCACTTTTAGTAGTTTTAGTTGAACTTTTTTCCAATAATATTAGCATACAATCTACCTATAAATGGCTCTATATGACGGGCTTCAATTCGATTGTCTGATTCTTGTTTCTCAAGCATCGTATTACTTATATAATGGGCGAGCGTTGCTACTAGTATAATAAACTAAAGTAGAAGATAATATAGCTAGTTTTTTACTCTAAAATTCACTCTAGAGATATATCAATTATTAATAAAATGACTTCATATGAAAAAGATTAGTATTTTGATGAAAATAAGTTCATTATGTTATAAATTCAGTTTGGAGTAATTGATACTAAATATTAGATAATACTGATAATTGCCTTAAAAGTTGAAATTTAATAAGTTTTGGTTTAAAATATTGGACATCTGTATTACCTATTTTAACTACTCTGGCTTGAATATAGTCGAAATATGTAAGTTTCAAGATAATTATATTCCAACTTTCTAATAGTTATCCATCTCTTTCAAAGAAAATATAGGTCAATAATAATTATATGCTTTGAAAATTAACTTAGTTTGTCTTTTAATGCACATAACAATTAATCTGATCCCGACACCTTCTCAAATACTAGACTAGTCAAACACTAGTCACTACTATCTAACAAAGATTTTATTTTCCCCAAAAAAAAAACAAAGATTTAATTTCATTTTATTGTGTATTCGTGTTTATACTATAATATACTTTTTTATTGAAACATTTCCTCTTTTCTATATCAGATGACTTAGTTTGACCTTTTACATTATTTACTCGCTCTTTTTTTACTATAATTGTGATTTACAATTAAGAAAAAAAAAATAGTCCGTTATGATTTTGTTAGATTCGTCTCAATGTATATTTTCTAAATATCAACACTTTATAATTGTTATTTATTGCTAATTAAAGATATTGTACTATTATAAAAAAAAAAGAGGAAATATGAGTAAATAATAGCAAATTATCAACTAATAAAGAATGGAGGAAGAATTCTATAGTGTACTGCTATCAAAAATCATTATCCGCATTTTAACTTTCTCCCTCTGGTTGTGTGTTAGAAAATTGTTAATATGGAAAAAAAATGATTTCTCATAACTACCAACACTAAATTAAAGTAGTTTTTTTTATCATCGCCATTAGTTCATTATCATTATTAATTATATTATTATAGTTATTTGGAGCTATAGGCCCCTTATTAATTCTTAAAAGACCCCTACTTGTAATACAATCATGCATGTCAGGTATGTTGCGCTCGACTTCTACCGTACTATTTTCTTTCGTTTGCTTCAAAACTTGATAATATAGAAATAGAAAAAAGTCTTGATAATCCCATATTCATCCATCAATTTTTATGCAGATGGTCTTTGATAGCAGCTAAACTTCCAGGACGAACAATAAATGACGTGAAAAATTATTGCGACACTCATCTCTACAAGAAGCATAGCATCCAAAACATTCCCGCACCAGCTACAAACACTATGACTCATAATACCTCTTCATGTGTACGTGGAGAGGCCAGAATCGTCGGCAGCCATAAAAGAGCCAACATGGTGGGATAATATGTTGGTAGAATTACAAAGGGAGGAAAAAGAAGGCAAGTCTCAAAATTGTAGTGGACTTGATTTTGAGCAGGATAATTTGGGGCAGCAGGATCCCAACATTAATGATGGAATGGACCAATGGCTTAATTCGTTGAGAGAAGTGCCAAATTTGTCTTACCAGTGGGAGGAAAACCTTTTGGATTTTGATGTTGTGAACTTGTGGGCATAG
>Bv2g027990_mxck length=9195008 coor=4981969:4984433
ATGGTAGGCAACATCATGGCAGCTTGGTCAGTTCAACAACAAATTGGTTGGAGGAAGGGCCCTTGGACTCCTGAAGAGGATAAGCTTCTTGTTGAATATGTCAACTTGCATGGCGAAGGAAGATGGAGCTCAGTTGCTCGTTGTGCAGGTAATATTTTTCTCCAATGCACATTAAGGGTCTTTAATTTTGGTCATATTACAGTGTATGAAAAGTATTAAGTAGTGAGTTTGGATATATGAAATTTTATTTTACCTCGAAAAACTAGTAAGGTTTGAATAGATGTTGTCATACTTGTAACCAGTTCGAGCCAGTATACTGTGGTTTACTTGTTTTCAGAAGAGTTTCTTAGGCTCCGTTTGGTAGGGCATAAAACATTTTCCCGAAAAACTGTTTTCCTCTATTTTCAGTTTTACATTGTTTGGTTGGCAAAAGAGTATAAAACCATTTTCCCTTGGGGTAAAATTACTCTCCCAAGGATGAAAAACCATTTTCCTTTCAAAATGAAGGGAAAACTATTTTCCTTCTCTCTCTTGTACACTTCTCTCACTACCTCCTTAGTTTCCCTTTCATTTTCCTTTCATTTCATCATTTTTTTTACATCGAACCAAACAACGGAAAACTAATTTTGGAATTTTGTTTTCCATTGTAAATTGTTTTCCATGAAAATCATTTTACACTGAAAATATTTTACGCCCTACCAAACGGAGCCTTAATCTAAATTGAAAGAGTATAAATTTTCAAGTTTCTTTTGTTTGATATATATATATATATATGATGATGATTTTGTTGAACTTGTGGGGTTTTTACAGGATTGAATAGAAGTGGCAAGAGTTGTAGGCTAAGGTGGGTGAACTATCTAAGGCCGGGATTAAAGAGAGGGCAAATCACCCCTCAAGAAGAAGGCATCATTATTGAGTTACATGCCATTTGGGGTAACAAGTAATACATACTCTTCAATTCATCTCTTTTTTTTTTTCCTTCCATGGTTACCTAAGCCTATTAGATATAAATGTTGACATTTTCACTATTCAGTTCTACGCTTTCTCTTATAAAAGAAGTAATATTAAAATTAGAATAGGCAATTTTTGACTCAACCCATTAGTTAACCTGACCTAAACTCAATCTGAACAACCCGAATTCAATTTGATCGAATTGACCCAATCATCATAATTTGTAACTATAGTATATATGATAATTTTTATGTGATCTGACCGTAATCTAAAATCAATTTCTGAAACAAGCTTGAACCTTAACTATTAACTCGAATTGCCAACTCTAATTGAACTCGAATTTTCTCACATAAATAGAGAAGTGTTATTAAGTAAGTTGAAAGAAATACTAATGTGTTCATTTTTCATTTGTAAATTCTTTGTATAGGTGGTCAACAATTGCACGATATCTACCAGGAAGAACTGATAATGAGATCAAAAATTACTGGAGAACCCATTTTAAGAAGAAAGAAAGATCTCAAAAAGCATCCGAAAAACGAAAAACCCTAAAATCAAAACCAAAAGAAGCACCAAAATCTGAACCTCAAGAACTACTTATAGAAAGCAAAAATGAAAAAATCAACCATGTTGCTTCATCTACTCAAAACCATAATATTCCTGATAAGAAAATGATGTCCATGTATCCAAACACAACCCTAGAAGATCAAAACTTGATGATGATCACAGCATCATCTTGGATGGATGCCGCCGCCGCGTGTCGCGATCAGGACGGTGCGTTTTGGGGAAGTCTATGGAGCTTTGATGAACAGATGCAACAAGATAGCACTGCTATACAAAATTGTAGTAAGATGATGACACTTTCTTTAGAAAACCAAACTTATAGTACTTATAATAATAATAATATCAATAGTATAGTTAACAATAATAATAACAATTGTTTCTCTTGGGAAGGGGATCCAAATGTTATTTATAAGTGAAAGTATTGGGTCAGACCGTCTGACCCAACACTTTTCGTCGGACGGGCTGACTTTTTTAAGTTCATTCTTCTCCACTTCGACAGGCAATACTTTTCCATGAAACTTAACTGCAAGTTCTGATGGAGATCGTCCCTCGAGTCTCCACCGCAACTCGAACTCGAACTCTAGAAGATGAACACCCAAAGAGCTTCTGTGGAATCACGATGGACTCCCGTGAATTTATGCTCAAAGTGTTACAAAGTGTAATGCTGCTCAAAGTGTTACAAAGTCTCCACCGCATCCATTGATTGAAGATGGGGTCAGACTGGAATCACGATGGACTTCCGTGAGGGGTTATGTAATGCTGTCTTTGAGATTCATACTGCTGAAGCTATTCCTGTTCTCCTCCCTGCTGTTCCAACTCAGGTCTTGTTGGATTCATTGCGCCGGGTGAATTTTGATGTTTTTGATCCTAGGTTGCAGCGAGGTGTTCTGGGAATTCCTTCACTATGGTTTCAGCTAAAATTGAAGTGGCATTCTTTGAGGGGGAATTACTGA
>Bv2g029260_xprd length=9195008 coor=6272576:6275420 REVCOMP
ATGAGAGGACCTAGTAGCATTGGTAGCAACTTCAATCATAGTAGTATGGTAAAGAATGAGATGAAGGAGAAAACTGTGAAGTGTAATCATAATAATAATAATAGTAAGAGTAGTAATAATGATAGTAAGAAGAATAATATAGTGAAATTGAGGAAAGGTTTATGGTCACCAGAAGAAGATGAAAAACTAATGAACTATATGTTGAGAAATGGGCATGGTTGTTGGAGTGACATTGCTAGGAATTCCGGCCTTCAAAGATGTGGTAAGAGCTGCCGCCTTCGCTGGATTAATTATCTCCGTCCTGACCTTAAGCGCGGCGCGTTCTCCCCTCAAGAGGAACACCTTATTCTACACTTCCATTCACTTCTTGGTAACAGGTAACCGCCCTGATAATTACTTCGTTTCGTTTCCTATATGTTAATGAGTATATACTATATAGGATAAGATATATAAAAACCTAGTAATTAGTATTGTATGTCTTTAGGATAGAGTACATTATATGAATCATTAAGGAAATCTTGATGATAAATTTCATATGTAGTTGCTATCACTATGAGGACAATGGTGATGAACTAGCTAACCCCAGATATTCATCTAGGAAAGAACACTTGATTGATTATTACATGAGAGATGCATATTCAATTATTTTTTTTTTTTTTTTGACAACGAAGTTCTCTTGTTTATATATGTGATATTCAATGTTTGTGCATGTAAGAAAATAAAAGATTTAAACTCAACTCAACTCATCATCATTTACATTCATATAATGTAAATATGTAATAATAGTACTCAATACTACTAAAAATTGAGTAAATGATCGATTTGAACCCCCATCCCCTAAATCAATTATAGACAATCTTCCCCAGGAAAAAGTTCAATTTGTACCTTTTTTTGGTGAAAGAAGAAGTACAAAATGAACTACATTATGTATATAGCTGGTTTTAACTGATGCAATACATTGTTTCAATTTTGGAGATTATAAGCTATATGAAAACCTAATATATATTCATCTGGAAAAGGCTCAGATAATGTTGTTGGCTACAATATATCATGTCACTTGGAAATAGGACTGTATTACTAATTTCTCTCGTTAATATTTTTTGTCATCATTTTTCTATAGAATACTAATTCTGAATTGTTGTTTCTTTCACAATTCTACGCGTCTTCAATTGAAAAAGTAAACACGATTGAAAAAGAATTGTGCTGCATAAGCCTAAAGCATCACAAGATTTTGAGCTATATTTTGTCACTATTTATGTTTTGATAGCAAAAATGGTCACATATTTTAAAAAAACGTACCGTAGATAATAAGTTCAAAGAGCAAGAAACTTATTATTGATTTTTACTAAGGTAGAAACGACTAGTTGAGAATTGAGATTGTATTGAATTAAAATTATGAAGTACATACTGTAACTTTTTTGTTTGAATCATGATATTTGGCGAACAGGGTACAACTTCATAGTAAAACAATGTACTTATTCATCATATTAGTTTGTTTGTCATAGAGTATATTGAAAAAAAATACTTCATTTCGCGTGAAAACCATAATTATTTATGTCAATCTGTTTTTCTAATAAGTAGAAGACGAGTGATCATTATTTGAGCATGTATGCAAACTAAAATTGGTGACCGTTTTGGAATTTTGGATGTCCTCATGCAAATTTATGCATTATATGATATGTTTATGAAGATCCCTTGGAAAACACATTGACTTAAATATTGCCATATTGACATAGGTTAAGTGACCTGTGTCATTCATTCTTATTTCTTAGAATCATATACTCATATACCTTTATATCTATCATCTATGCATGCGATAACTTAAATTTACTCATTAGACACTATCAGAATCATATAAACTCATAGAAGTATTTCTTATCTAGCGTCCCGAGACGTCCGTTAGCAGGCAATGCATGCGAATGAAACTAAACTCTGCAATAATTTTGTACACAGGTGGTCTCAAATTGCAGCTCGTCTTCCAGGACGAACTGATAACGAAATTAAGAATTTTTGGAACTCAACCATTAAGAAAAGATTGAAACAAAACAACAGCAGCAACAACAACAACAACATGATCGTCAACAATAACAATTTCAGTGCATCATTAGTGGATGATCCTAGCTTGCTAAGTGACACAATCGATTTAGTGGCACAAAATCAGCATCACAACAGCTATAATATAGTGGGCCAAGAACTAATGCTACCATCATCCATGTATGATCACGAAAATCATCATCATCATCATCATCAAAGTCTCATGATGACAGCTGCTTATAACATGTGCATGGATTCCTCTATACTATCAGATTCTCCATCATCTCCATCCATGCACACTGCTGCAAGCTCCATAACAAGTGCAACCACCAACCAATTTGACAACTCTCTTCCTCCACTCCTTGAAAAAAATGGATATGATATAGCTTTCAGCATGGAAAATTTTGCTGATTTTGTGGGTTGTGACCAAGTAGTACTCCATGATCATCACTTTGTTACACCAGAAAGAATCATGTGTACTAGTAATGGTATCGTCGCCGCCTCCGCCGCCGCCACGGCCTCTATTGCCGCAAGTATGGGCACAAGTGATGTCAATTTTCCCATGATACAAAGGACAACAACATTCCCTAAGAACACAAGTATCAACCAAATCGTTATTAATGACAATGAGAGTTGGGCTGATATGGTCAACACTAATGGGAATGAAGGCATGATTAATTATGGGAATAATGGTAATAGTAATAATAATAATAATAACGGAAAAGAAGGAAACTTAAAAATGGGAGAATGGGATAGTTTGGAGAGTTTGTTGGGAGATGTCTCCTTTCCTTTCCTTGATTTTCAAGCTTAA
>Bv2g030925_ralf length=9195008 coor=8431718:8435595
ATGGACCAAAATGATAATATTGCTCGTACTCTAGGCAAAGTCAAAAAAGGTTCGTGGTCAGATGAAGAAGATGAACTCCTTTGCAAGTGCATTGAGAAATATGGAGAGGGCAACTGGAAACGTATTTCTGAAAGGGCAGGTGTATACATAATATGTGTAGACATTTATAGAAGTATTTTATATGATTTCATATGCTTGGTTACGTTTTTGCATGTTGGCATGTTCATGTATAGTATAAGCACGTAAACATCTACAGTATATTCAAGTGATATATAATATTTATATCTTGCATGTTACACAGTTTCTTTGTGATTTCTATGTACTTGCTATGAATCAATGTATGCATAAATGGATTTTGTTGTATGAAAACATACATACAACATATGCCCATAAAATAATGTTAATGTGTGGTGCAATATTCTTCAGGACTAAATAGGGATCGAAAAAGTTGCAGATGGCGCTGGTTGAATTATCTAAAACCTAATATTAAACGAGGGCCTTTTGGTGAAGATGAAATTGAGTTCATCACCCAACAACACAAGCTTCACGGAAACAGGCAAGGAACCTCGCTCATATATGCCATACGGCTATGTTTGTTTAAGTAGAATAAATTCACTACGTTGAACTACAAAGTAAATAGTTGTAGGCTTCATGTCCCGTGTGCACAAATAGATTATGGGTTTTTAGTTATTGCTTAAGCTTAGGAAGATTCAACTATAACATTTAAACTTGAATCGATCATTTATATATCCTATACTTTGTGTACCGCTTTTTCTTATCTACTATACATAATGTATTTTTGTGGTGCGGATTATAGTAATTTTGGAATGCCTTAGGGTTTTGAGTTTGTTAAAAAGTGGTACCTCGTTTTCCCATGCACGTCAAAAGAGGAGAGTGGACGGGCTTTTTTATAAAGAGGGGATGAGTTGTGGTTGTGGTTGTGGGAGGGGGATGGTAGTGGGTATAGAAGTGGGATTAATGGTTGGTGTAGAAGTGGGGTGGTAGTGGTGGAGAGAAGGAGCACATCGGAGAAAGAGTCGACATCATGTGAACACCATTACTTATGTTAAAAACTGAAAGCGGAAATATAAGATGAGCAAAAATTTCTTAAAGTGAGCAAAAACATAAAATGAACAAAAATATAAAATAAGAAAACATTTCTTAAAATGAGCAAAAATATAAGAAAAGAAAATAACATCATAAATGAACAAAAATTTTTAAAATGAGAAAAAAATTCTTAAAATAAGCAAAAGAAAACATAAAATGGACAAAAATTTGTAAAATAAGATTTTTTTAAAAAATAAGCAATAAGTCCAATTATTAAGTTGCAGCTAATTAAATCTTGTTTTCAGTGCGTGGATCCAATCTTTCACTCTATATTTACTAGCCTTCATATGCACGCGATGCGTGCGTTAATTTCAAAATTTGTTATTCTATTAGATACTCCATTCGTATTTTATTTATTATTAAACTTAAATGTGAAAAATTTAACAGTTAGATGAATTTAGATATATTAATTCGCTAATGTAAAAAAATAAAAAGGTTGTGAGTGATTGTTAACATTAATTTTTTGTGAATGAATATTGAACAGAAAGAACAAAAATAATGAGTTGGTTTAACTGGATTAAAGACTATCAAAGGTAGTGAATGTTCAGACTTTTCATGTGTACTTTATGTATGCCGCCATCTTTTTTTATAAGGTATAAATATTTTGTCCATTTAATTTTTGATTGAAGTATTTGATGCATATACCATTTTAAACTTGTTTTAAATGACAAGTTGGAATGAAAATTTTTAAATGATTTGCTTTTGTAATTTTTTTCATTCCATTAATTAGATCATTAAGGATATTTTAGTCACTTCAAAAAAGGACACCACACCTCTTCCCTTGGCTTATATAATAGAGATATATAGAGGGTTAAGTACTAGTAAAATTAGAATTTTGACCATATTTAGACATCTATACTTCTATTTAGCATTTATATTAATTATCTCAAACCATATAATTTACAATATGTGTCACTACATCGATGTCATTGAAAATTTGAAATGCATTACTTCAAAAGTATATATGATATTTGTTCCATTTTGGGGGTAAGAATAGGGTTGGGAATAAGACCGGGTTGGCAGATTCATGTGCAAATCGATAGTCAATGGGTCAAAAAAAATCCATAACTTAAACTTAACCCGTTTAATAAATAGGTTGAAAAACTCAACCATGACTTGTCCTATACAGTATAAACTGATCATAGGTATAATCCGTTTAACTCACTTAATCATAATTATTATATTGAAAAATAATACTTTTAAAAAAAGATAAATGAGCAAGTTCACTATTGAAAGTATGTTTAGTGTTTCTTATAATAATTATGACCTACTTTAGTGATATTTTACTCTCTTTTTTACCAAATTTTAGATTCATTGATATGTTTTATTTGAGAATTTTCTATATGTATAAGTTAATAAGGTCAAAGCAAGTCATTTTCGAGTCGAAAATGTCAACCTGATTCTAATCGCTTAATTAAATGCTTAACTATTTTAACCCGTTTATTTTTATTGGTCAACTATCCCAACACTAATCCGCTTATTTCGATTTAGGTTCGAATCGGATTATCGGGTTGGTTCATCTTTTTCCATCTTTTAGATAAGATACTTTATGTAATTCAATTAGGTGCCTTTATACTTGATGTCAACATGCAGTAGAACTATAAGAAGGGCATGTTCGACAATGATAATTATAGTGGACAATGATAGTTGTAGTGGTAAATTTTGACTGTGAGAGTGACTATTAGTTGTGCTGGTAGCTATTAGTGGTTAGCGCATAGCTGTTAGCTTTTAGTTGTCTATGTAGCGGTATAAGATATTGATATTCGGTAAAAAAAAAGCTGTCAAAATAGTTGTTTACGAATAACTAGTTAAGATCTCAAACAAAACTTTAATATATTTATACATCACTAAACGCTACCCAAAAGCTACAAATTAAATTGTAGGTTTGACAAACACTACTAAAACATTATTTATACCACTAAAAGCTACTTACACCAAGGCAATGCTACATCTACTCGGTGGGTAGTTAACCCACTAATAGAAAATTTAAAAACTACATAAAAATTGATGACTTAAATTTTACAATTTATTTATTTCTATTTGTAGTGAGTTGTTGACCCACTCGGTGGATAAAGTTTTTCCCCTTACACCACTACCTTATTACCAAACACTACTATTTTCTTTAGTTAGTGTTTTGATCGAGTCAATATACTAAAAGTGGAGTACTTTAAAAAACTTGTGCCAAGTCCTAATAAGTGTTTCCGGGGTTGGTTTTTTTTCTTCTCCATCAAACTTGGCGTTTTGGTCTGATGCATCAAAGTTCATTCCAACACTCTTTCAACTTTTTCAGACAAAGTTGTTGACTTGTTGTGTTATTTTCATGTAGATGGTCCTTAATAGCATCTAGGCTTCCTGGACGAACGATAAATGACGTGAAAAATTATTTTAACACACACATCTACAAGAAGCGTAACATTATTGATAGCGGAAACTGCGATCCTAAAAATACCGAAAACATTGCACAGCCAACAAGTACAACTACAAGAAACTCAATTGAGAAGCCAATGCACGGTGATCAGGAGGTGGAATATGAAAATCAACATGATGATCATACAAAATGGTTGGAGAATATCTCGATAAATATGCAAAAGGAAGAGACAGATGAGAATTCTCAAAATTGTAGCGAGATTGATCTTTTGGGGCAGGATGAACCTACCAACACCAATGAGAATATGGACAAATGGCTTACTTCATTAAGTGAAGTGCCAAAATTGCCATATGAGTGGGAAGAAAATCTTTTGGAATTCGAACATGTAAACTTGTGGGCATGA
>Bv2g031800_ghua length=704313 coor=609005:617086 REVCOMP
ATGGAAAGTGACAGGAAAATAGCTGTATCACTTCCGCCTCAGCCCTCGTCTGCTCCTCCCACTTCTCTGAACGGGGCCAACAATGCGTTTCCTCGAGTCAGACCTATGCATGGGTATATACTTTATTCAGTGTGCATACTCTTATTCATTTGTGCTATCATCGTACAGCTCTATGAAATCTATGTAGAGTGAGAGGTGTCTGCAAGTAAGAATATGCATACTTAGTTTTCACGTGTCGCGATCTGCTTGCAATTTATTGGCAATGAAAACGAAACTGTATATTAATTATTCAAGGATCTTTTTAATCAAATTAGTTGAATATATCTATTGGATCTTTAAACTCAAACCCCATGCAAATAAGCTTCAGTATTTTCATGCCCCACGTTCTAGGAAGGGTTGAGCGAACTCTTTATCTACTTTTGCATTTTATGAAGTAACATAGAACACTGTAATTGTAACAACCTGTCCTATACATCTGCTGGAATTAACTCCACTTAACACAAGAAGCCAGAACAACATATCCTAATACCGCGATAGACCATAGACCAAAGGAAGTCATGTTCTACCATCCACCACATTAGAAACCAACATCAGCCTTGGCAGGTGCACCAGCATGACAATGCAAACACAGCCACAGGATTCTGCATTAGCAGTGAAGAACACCTGGGCAATCTAATTACAGTAGCAATATATTACCGACCTGATATCATAGATATTAAACACAGGGCATGTAGATTCTTTGTTTGCTTATTTACGTCCTTTACTTTCTTAACCACATAGTTGCTTTGACATGTCGTCTCACCAATCATTTGCACCTTAAAATGACCCTGACTTTTACTGATTTGACAGTCTACATTTGTGCTCCTTTTAGTACATCACAATTCATAGCTACTGAGCTTATCTTCTTTCTATGTCATGTTACATCTCTAAGGAGACATCCATCCACCGAGTTTAGGAATTATTGCTAATCACAGTAACCTTGTGGTTTTATGTTCTTCATTTGTAGTTGATATTCATCATTTGTTGTTAAGAAAGCCCAGATGAAACTTTGAATAAGAACAATGCCATGGTTCCTCTTTCTTCTTTCTATGTCATGTTACATCTCTAAGGAGACATCTATCCGCCGAGTTTAGGAATTATTGCTAATCACAGTAACCTTGTGGTTTTAAGTTCTTCATTTATGGTTGATATTCATCATTTGTTGTTAAGAAAGCCCAGCCGAAACATTGAATAAGAACAATGTCATGATTTCTCTTTGAATATCTTCAGATGAGTACTATTGCATCTTATCATTTTAGGTAGAGTTTTAATCTCTTGCTAGAGATTTGATGATGTACTAAGGCTTTAGTTTATGTTGCTGTTCTCTTTTCATCCTTTATGGCAAAAGCTAAATTGAATCGACTTGTTTTGTTCTAGGAGGACTAGTGGGCCTACGAGGCGGTCGACAAGGGGACAATGGACTCCTGAAGAGGTTAGTTCAAATCAGTCATATATCTTCATCTGCTGTATATTGCTTGATTGCGTTTCTCTTTTATGCTTCTTAGATTTGTGGGTGTTTGCTTCTTGCATGATATTGTTTCTTCAAGCAATTTGTGTCTCCTTTTAATAGAGAAATGATTATCATGATCTAAATCCTCACACAATTGTTTTGAACTGTGATTTTGTGGTGATTCTGCAGCATGCCACTTTTAATGGTTTATGTACTACACTTTTGATGATTTATTAATATTATGTGATGGATTGGTAAATTCATTTCACATATCTCACTTCTATTTGGAGTTTGAATGTGGTATACCTTGAACAAAGATCCAATAAATTGTGTGATAGGTTTGCTACGCAGTACCTACTACAATTCTCATCTTTTATTTAGAGCCCTTAGATTGGGAGAGGCTATGCGTAATCTGAGAATAAGTAGGGTGGGTTTGAGGTTATCAATGAGTAGATATGGTGAAATGGTGAAATGGCAAATTGATATTTGTTTTGATATCTATGGCATAAACGTCTCCCCTTCATTACTTCACCATCATTTTCTTTGGAAGGTGTTTCCGTAATGATAGTGTGTCTTATTTTTCTTCTTTTCAGGATGAGATTTTGTGCAAGGCTGTTCAGCGCTTCAAAGGGAAAAACTGGAAGAAGATAGGTAAGTTTCTTCCAAAGGGTTATATTACCATTTTTTATGCTGGCATATTCTGATTCTCTATTCTTTTTACCCTTAATGATGTATTTATGTTTGTGTTTACATATATGATAGCAATGAGAAAGATGTGGACTCATGACTAGATAAAAAGTGAACTTGGTATACATATACTATGTCTTTAATGCTTTACGTGACTTCACAGTGGAATGTAGACTGTCTTCTTGCTGGTAAATTTAGAATTGCTTCTGTATGTGTTCTCTTATTACCATTCCTTGAAGGTGAAGCAGGTAAAAGAAAGGGAAACACGAAATCTATCAGTGGCCTTGATTTTTATTTTCAACGTCGCATTGGATTTTCAATTATCATTAATAGAGATATATTAGTTCAATTATATGGTTTAGGGTTCAGCCACTATAGATAGGATTTATGAACCACCCCAGAGTTTGTTTATTTGAAATCCATTTGGTTATTGTCTTTGTTGTTTCTTTCAGAATTGACAAATCTCTATCCTCTGTTGATTTTCCTGTGCACTCTTTTCCTGATGGGCCCTTTTGATCTTTTGTTGGTTAAATTTTAATATTGAAGTTATTAATCACGATAAGTAATTTGCAGCTGAATGTTTCAAGGACAGAACTGATGTTCAGTGCCTGCACAGGTGGCAAAAGGTCCTCAATCCAGAGCTTATCAAGGGCCCTTGGTCTAAGGAGGTATAGGAACTGCTGCATTTTTTGTTTTGTGCTCTAGAATCAAGTACTACAATGACTTTTTTGTCAGATCCTTCTCTTCTTAAATTATATTCATATTTTGTAAACCTTCTAATTTATTTAGGAGGACGAAATTATTGTTCAATTGGTGAATAAATATGGACCAAAGAAATGGTCTACAATTGCCCAACATCTACCAGGACGTATAGGAAAACAATGCCGAGAAAGGTATTCACCAAATATCTTTCCTTTCCCTCTTCCAACTTTTTATGTATTTTATTCCTGGTGACTGGAACATCACACAGGCTGCATGCTCGTGGGGTTTCATATGTATCATTCCTCATTTTACTGCAGTTGCAGGATCTTAGTATCTTACTGTAGTTGATTGACATCTTGAAAAATTACTTATGAAGTCTCTCCAGTTAGGTGCTAATGGTCGCATTTCAAACTGCTTAAGTAGCAAAAGGTTATTTTCTTTGGCTTCATGTATGATTCATCGAAGTAATGAGTCACCATTTATATGGACACACCCCGGATTGCAAAATGTTTGGGAGTTCTTCAATTCAATATTTTCCCTCTTCTCGTTGCTGTTATGGATTCTCTCCAATAAAGCTTAAACTGCATATTTTGCCTTCACATACTCTAGGAGCCTTGCACTGCCCAAATATTTTACAGCCTTTTAGCAGTTTACACTTCACACTGTATGTACATGAGAAGGATTTCCTTGGGATAAGTTTCTATGATTTTAAATTTGATAACCTTCTCAGTGTGACATTTGATAGTAAATATAGGATTGCAGTTGACAAATTCTCAGTTGACAGATATGAAGGTGATCCTAGCAATTTGATAGTTTGTAATACGTTCTCCTGCTGATATTATACTTCTAAAAATATTTACTGTTCAGTTGTAGTAGTACTCCTTTTGCTCTATGATATTGTCGAAACTTAATGTTTTTCTGGTTTCTTTAAAGTTTTCTAATATCATTTTTAAGGCTATTTACTGCTTTCTGTCAGTGGGGAGGATCTTTAATTTTGAAAGATATGCTACAAACGAACTGCTGTTTTCTCAAAGTCTCAGTTCAACAAAAGAAAGGGACAGAGGAATAACTAATGTTTCTGACACTTTTGCTGCATTGCTGCTGAATCCAATCTATAGGTGGCATAACCATCTTAATCCCTCTATAAACAAGGAGGCGTGGACTCAAGAAGAAGAACTTATTCTTATTCGCGCTCATCAGATTCATGGAAACAGATGGGCAGAGTTAACTAAATATCTGCCAGGAAGGTGTGTTTTAACATTGTCTTATCAACATTCTCCTCTCGATTTTTGAGATTCAAAAATTTATGAACTCTTCCCTATTGCCCTGCCTTATTTTCTAGGTATTTTACTTCCTGCACTATGATTGCTGTTGTACTTTAGATTTGAATACATTTCATTCTAAAGTGTACAACCTTTTGGTGAATCAGGACAGACAATGCTATTAAAAATCATTGGAACAGCTCTGTAAAGAAGAAACTAGACTCTTATATTGCTTCAGGACTCCTTGCTCAGTTCCAAGGCCTACCAGTGGTTAGCCATCAAAGTCAATCCATGCCTGCAGCTTCCTTGCTAGTACAACAGAGTAGTGGAGATGGTAGTGTTTTTAAAGATGGAGTGGAGGTGGAGCAAAATTCTGAATGTAGTCAAGTTGGCTGTTCTCAAACTGCCAGTGACATTTCTAAAACACAGGAGGATTTTCTGGTGTCTGAAGAATCAGACCTTGGAAAGTTGCACAATGCTAGTCCAACAGCGTCATGTTCCGAGCAATTTTATACATCTGTTGAGGATATGACCTTTACCATCCCTGATATACCTTATGAATTCAGCTGCTCATCAAGATACCTTGAGGACAATTATTCCAGAGAACCTGGGGCTTGTGCATCTGGGAGTAGCAGCTTCGGAGCATTTAGCTTACCCAATGTTACCTCAGTGGACTTAAGCGCAGACTCATCATCTAGAAATTGTTTTCTTGCTGATCCAAATAATGAAACAGTTCCTGGTCCTTCTCAGCATTCTATTGAGTACGATGCACTTGCTTCAGTCAATAATGTGGCTGCAAGGCCAGATGCAACGGGACAGAAACAGAAAACTGAAGAAGGCTGTTCCCAGCTCGTATTGCATCAGGAAGGGGGTGATGGATTCCCTGTAAATCTTAACAACTGCTCTGAGATTATTGATATGGACAGATACAGAGAATATATAAGTTTCCAGACCTTTTATCAGCTCTCTGAAACAAGTGGAAATGTGGGTTTGCAGCCAAATCATTCTTTGGATACATTGGTGGAAGCTTCAAACTGTGAACATATTTCTTCTATACCTACTGATGTTTCAGATGAAAATGGTTTGATGTTAAGCTCCCAGGAATATAATCAGGTAAATGACAATTTGGCTGTACCGCAGGATATTGCTAAGGTGGATGAGGAGTTCGGGGCACACCATAATTCTGGTTCTCCATGTAGTGATCATATAATTGCAGGCTTGACAGAGCATTCAGAATTGGAGAAACCATCGAGATTAGTCCCTGTAGGTACATTTGGTGCTGAAAGATCAGATAGCCAGCCAACTCATTCTAACATAGTTGAACGACCAGTGAAGGCTACAAGTGAACGAGAAGCTGGAACTCTGTGTTATGAACCTCCTCGATTCCCATCTTTGGACATACCATTTTTTAGTTGTGATCTTGCTCAGTCTGCTAATGATGCTCACCAAGAATTTAGTCCTCTAGGCATCCGGCAGCTGATGATGTCTTCTATGAATAGTCTGACTCCGTTTAAATTGTGGGATTCACCATCTTCTGATGATAGTCCAGACAGAGTGCTGAAAAGTGCTGCAAAAACGTTTTCTTGTACGCCATCTATCTTGAAGAAGAGACATCGTGACCTATTGTCACCTTTATCACCTTTCTCCGAAAGGCGTTGTGACAAAAGGACTGGGAGCAATGTTAAACAAGGTTTTCTATGGACATCTAGGTTGACCAATGAGTTTTCACGTTTGGATGTAATGTTCGATGACACTGATGAGTGCAAGATTCTGTCACTTCCATCTAATGATCAGAATAGTTGTGCTTCAATAGAAGATAAAGAAAATATATGTCCTGCTTTTGAAGGGCTTAATGAAGAGGCAAAACTTAACCGTGTAGAATCCGGAAACAGAACCTCAGAGGAAAACAAGGATATTAATAGGGATGGAAATCTTGAACAGGATGTAGAGAAATCAGTCCGTGACGATTGTGCTTCAGAAACAGTGAGTATTCTGTAGTATCTGTGTCCTTTTCTTTTAACAAAGCTTTCCCAACTCTACATTTTTAAGGGCTTGTCTAGTCATATTGCTTATCATCCTCGTCATACACCTATTGGCTATTGTTATTGAGTCATTTAACCCTAGTACCTTACTACAACTTGGCAGAAATTTTTTTGTTCAAGGAGATAGTTGGCTGATGCTTTCTGTTATTGGTTCCAACAGCCTAGTAGAGTCCTCGTTGAATGCCACTTACGTGATACACAACATTCTTCTCTGGATCGAGCTGAACCAGCAAGGCCGGAGACAGGTGACAGATCTTTAGAAGCTCACAGCTTGCCGAATACTTCCAACCAAGCAGCCATGTCAGAGTCAATGGTCGCTAAAGCTAAATCTGTTGTAAGCCCCCCCTTGCTTGGTTTGAAGAAGCGAAACAATGATTCTGCATTATTGTGTGGCCAATCAGTCTCTGCTGTTAACTCGGTGATGGTTGACAGCCTTGTTAATGAAGTTGGTTCTGAGAATCTGAACATGTGAGATTCTTGTGCTTTGGTCTATTGGACTCTTCTTATTTATCTTAAATCTGGTGTCGTCATTGAAGATTTGTGATTGTTTTTTGCTGGATGTATGAGATTAACTGTTAGTCCTGCAGTTATATTTTCCTACACTGATGCTTTCAATAATTTAGTTTTGGAGGAACACCTTTTAGACGAAGTATTGAATCGCCTTCAGCATGGAAGTCACCTTGGTACTTCAGCTCTCTAGTAAATTGCCCGAAATTTGATGCAGACATAACAATTGAGGTACTGCTATTTGCTTAGTTCTTGCTATATTATTGGAAAATTATTCTACACTCATTACAAAGCAAACGAATAAAATGGGAAAGTCACGTTACGAAGTTTTATTTTCTCCAACTTATTTGTTATCATGTTCACACTTCACAGGATATAGGGATTTTCATGAGCCCAGGAGATCGTAGCTTTGATGCAATAGGGTTGATGAAGCAGATTAATGAGCAAAGTGCAGATGCATATGCAGATGCACGGGAAGTTCTGGGAAGTGAAACTCCTGAAAGCATTCTGAGGCAGAGATGCTCTAGATTTCAAAATCTGGAGAGCGACAGCAATAAATATTTCAACAGTCCACTTGACAGCCGCTTCCATTCGGCGTCCAATGTCTCGGTTTGTCTACTTTTTCTACTGTTAAAATATCTCGGTTATTTTTTGGCTCTCGTTGAGATTACAATTCTATGCATGGTCTGCAAATACACTAGAAAGAAAAGTGAGGAGGAAAGAAAAATGACTTACTGGTTTGATTAAGATGTGTGCATAATTAAGCATGATGAGTTTAGGAAATGACATTCAGTATTTAAAATGTCTGAACATTTGATAATGTGAAGACAAAAAGGATGTGAACTTATTGAATCTAAGCTATTTAGCACATAAATTGCTGAGGTTTCAGGAACAGAATTGTCTTTGAAATGCGGAAACCTTAGGTTACAGTTATTTCCGGGCTTCATTAGCATTGAAATAGATTTGTGTTTTGGATATGGAAACAGTTTGGGAACAGAGAAATCTCAGGTCCTAGCTGTTTCCATGCTTCATATGTTCTAGCACAGAAAAGGATTTAGGATTTGGGAATATAAACGGTTCTGGAACGGAGAAACCTCATATTCGAGCAGTTTTTGTGCTTCATAGGTTCTAAAAGTAGGTGGCATATTAAACTGGTGCTTCAAAACATCTTAAGTTCTTGTCAGTTGTTGGCTAAGTAGTTTGAGGCTTTTCAGATCCGTGAAAAACGAAAGCTAATCAATTTTATTGTTTGTGACATTTGGACTTGCAGCCGGAGCGGCGTGTTCTTGATTTCAGTGAATGCGAGACGCCAGTTAAGCCAATGGAGAAGGGACAAGGCGTGGCTGCTCCAAGCTTTTCAAGCCCATCTTGTTTGCTGAAAAGTTACAGATAG
>Bv2g039110_huqy length=3143295 coor=2914410:2915967 REVCOMP
ATGGGTCATCATTGCTGCAGCAAACAAAAAGTTAAGAGAGGTTTATGGTCTCCTGAAGAAGATGAAAAACTTGTTAGTCATATTACTATTCATGGTCATAGCTCTTGGAGCTCTGTTCCTAAATTAGCAGGTACTAATACTATCTTTTGTCCCTAGCTTTTTTCCTCGTTTTCGGCTAATTGTCTAACAGTTTTGCGACTAATAGCCACAGGAGATGGCATTTCGAGGGAACTCCCCAGTTCGATTTTGAACTGGGGAGCCCTCAATAGTGTTATGTTACTTTGGTCTAATTACAATATGATCATTGAGGGTACTTTGGACATTTTTCCATGTGTTAGTTGCCTAACTAATTAGCAAATAGGATCTTTCTTGTTTATTGTTATTTCCCTGCTTGAAGTTAGTTTCTTGGAATCCCATATCACCTTTCTAAATAACATCGTTTACATCTCAACCTCGAATGACGACACTTTTCACTATTTCTACAACCAAATGTAACGTTGACTACTAATTAATGCTAGATACTACTACTTATATTTGTTGAAACTATTTTCACTATAGAGGCGGATTTATAAATTTGTTTTAAGGGTGACCAACATTTTGTTTTGTTATTTTACTTATTTAGGAGACTGCGTAAAAATATAACCTATCAAAAAAAGTCCGACACTTTTTTCACATCACTACTTTTGAATATTATGCAGGACTCCAAAGGTGTGGAAAGAGCTGTAGATTGAGGTGGATAAACTACTTGAGGCCAGATTTGAAGAGGGGCTCATTTACTGAAGAAGAAGAAAGAAGCATAATTGAAGTGCATAGAATTCTAGGCAATAGATGGGCTCAAATAGCTAAACATCTCCCAGGTAGAACAGACAATGAAGTGAAGAATTTTTGGAATTCTTGCATCAAAAAAAAGCTCCTTGCTCAAGGCTTAGATCCAAACACTCATAATCTTCTACCTTCTAACAAAAAAAAGTCCAAAACTAGTAATAAAACTACAAAATTTCCTAATTATCATCATCCAATTTCATCAAATTCTACCACATTAGTTTTCTCTAATGATCATGACCAATCTCAAACTTGCTATTCTCCAAATGATAAAACAGTGTTGCAAAATACAATCAACTTTGATTGTAACTCCAATGTGACACAAGTTTATGATAATAATGCACCAATTACAGAATTGTCCACCCAATTCTTAGCATCATCAAGTAGTATGAACATATCTAATTCTTTCTCCAATGATGTTAATCTATGTGAGTATGTCGTCGATGAAGATTCGATTTGGAGCACTACAACAACAAGCCTAGAGAACTTTGAACAACCAACAGAAATAACACAAGTTATGGTGCAACAAGATACAATTGGTAGTGACCAAGATTTGGATACTTCTTTGTTTAACATGCTAAGTCTCAATTATGGCTTTGAGGATCATGACTTCCCTAGTAACATCGTGCGGAGCACCGGAGTTTATGACGATATGGCTTCCGGCATGGATCAAGTTGCATGGTGTAACAAATCTATTACTTCTCCATCTCTAAATAACATGTCATATTTGATTTAA
>Bv2g040720_dcmm length=5693144 coor=5613930:5615731
ATGGGGAGATCACCCTGCTGCGATAAAATGGGGCTCAAGAAAGGGCCTTGGACTCCTGAAGAAGATCAGAAGCTTTTAGCTTATATTGAAGAACATGGTCATGGAAACTGGCGTGCGCTACCAACAAAAGCTGGTAATTATGATTATTAATTAAATTAATCACTTTCAATCGTACACTTATTATATAATTTTATGTCATTTTCATTATATAATATGGTTTTTTTTTTTTGTTTGATTAGGCCTCCAAAGATGCGGCAAGAGTTGCAGGCTTAGATGGACTAACTATCTTCGCCCTGATATCAAGCGTGGAAAGTTCAGCTTACAAGAAGAACAAACTATCATACAACTTCACGCTCTTTTAGGAAACAGGTATTATATATTATAAATTGTACTACATTTGTTTAGAATTCTGCAATACCCATTTATAATGTTAGTACTTCATCCTGCCTAAATTAGTTGATACTTTCATGAACTTTAAATAATTGGAGATATTGTTAGATTTGTATAATTGTGAGTTAAGCATGCAAGTAAGTTGATACAATCTTAAATAATTTGGAGAATCAACAAGTATTTGTTTATATTACTGCAACTGAACATAATGTCCTTAGTCCGTACAATTTTCTTCATTATTTTGTTGATGATTCAATTTGATTGTAGCAATAACTTTTGGTACGTATGTATGTATGTGCTGTAACACAAGGTGGTCCGCCATTGCAACGCACTTACCAAAGAGGACAGACAACGAGATAAAGAATTACTGGAACACGCATCTGAAGAAGAGGTTGGCAAAAATGGGAATAGACCCAGTGACACACAAGCCCAAACATGACGCCCTCTTTGCGGCCATTGATGGTGGGAAGCAGTCTAAAAATGCGGCCAACTTAAGCCACATGGCTCAGTGGGAGAGTGCTCGGTTAGAGGCCGAGGCTCGCCTTGCACGGCAGTCCAAAATTCGGTTGCCAGATAATAATAATTCAGGAGATCAGGTTCACATTAATGAGCACAACCAAATAGTACCCTCAGTCTCGGTTGCTCCATTATCATCATCTTCATCGACATCAGCTCATCATTATTTTGGTACCAATGCGGCTTGGCATAGTGTGTGGCCTAATTTTAGTAATAATACTAGTGGTAACAATAATAATAATGATCAGGGTTTTATGAGCATTGGCATGGGAAATGGAATCACATCCACTGGCGGCGGCATTGTTGGCGGAGTTGGAGTTGGACTCGAGTCGCCAACATCAACGTTAAGCTTCTCGGAAAATGCACCGCCGGTGGTCCCAACGATGGAGACTGGAGGCGTGATAGAGTTCATGAGGAATAGTAGTCAAGAGAATGACCATGATAAAATGGTTAAGAAAGAAGATAATCATGTACATGAATGGAAGAGAGGTTTTGATAATGGGATTGAGATTAATTCTTTGTCTTTTAGCCCAACGTCGGCTGGATTCAATGACATTATTGCCCTCTCCCTGGATCATGCTAGGGAAACTGGCGGCGACGATGAAGATGAAGATGAAGATGATGATCATAGTCATAGTTTCATGGAAGGGTTTACAGAACTTCTGCTTAGTACTAATAATAATGCTAGTATTACTACTCCTACTACTAAAGATAATACTATATGTGGTGAGAAAAGTGTAGCAGATGAAGGAGGAGATGAGAATAACAATAGTATTAGGAGTAGTGGAGGTACAACTAGCAGCGGTGGAAGTGATTACTATGAAGATAATAAGACCTATTGGAATAGTATTCTCAACCTAGTCAATTCTTCTCCTTCTCATTCTCCCATGTTCTAA
>Bv2g041120_mxwz length=1580669 coor=997055:998814
ATGGGAAGACCTCCTTGCTGTGACAAAGCAAATGTCAAAAAGGGCCTTTGGACTCCTGAAGAAGATGCTAAGATACTTGCTTATGTTTCTAACCATGGCGTCGGCAATTGGACTCAGGTTCCTAAGAAAGCAGGTAATCTTCGTCGAGTTTCCTTCCTTTCATCGTCCTTCTCTCGAAAAATGGTTCGATATTATGGTTGCCTTCTTTGTTTAACAATGTTCGAAGAAAATACTTGACACTGATATAAGTAGTCACCTAAAGGACACCCTGTAGTTTAGGCAAAACATCTGAAAATTATGGTTAACCTGTAAACATATTGTAGAGTAGTTCTTATTTAGATGAAGTGATTTCAACTCTTAGTTTTGGCTAGAAAAGACTACACTAGCTCATAGTGGGAGGGCAAAAATCTAATTCTGGAGTGGGGAAATCAGTTTCCATGTTATGTAATGTGATGGATGGCTGATATTGCTATCTGTCACTGTCAGTCTATGAAGCGCGGAAATGGCTGAAATATGAGGTTTTCTCTGTTCTTGAAATGTTTCCATTCCCAAAACCCAGCCATTTATGTGCTAATAAAGCCCAAAGATGACTGAGACCTAAGGTCTCGCTGTTTCCATGCTTACATAGTATATCAGCTTATGACTTATGTCGTGTTTGAAGATATGAATCTGTTATATATCTCGGCAAATGATCTGTTATCAATCCTTAAGGTGTTTCTTGGGTGTTTTTCCTGTATTTGCTTTTTTAATTCGATAACGATAATCAGGGTTTCCGTCCATCTTCAGGGCTCAATAGATGTGGGAAGAGTTGCAGGCTTAGGTGGACTAACTATCTGAGGCCTGACCTAAAACATGAAGAATTCACAGAACAAGAAGAGCAGCTCATTATTCAGTACCATGCAGCAATAGGCAGCAGGTGATCCTTAAGTCTCTTTTTTAAGCTTGCATCACATTCAGTATTCTGTTACTGATTGTCAGAACCTTCCTATTTGATACAATTGTCGAGTCTGTTACTAACTTGGTGCAGGTGGTCCCTGATAGCGAAACACCTACCTGGAAGAACGGATAACGATGTGAAGAACTACTGGAACACCAAGCTTAAAAAGAAGCTTACTAAAATGGGAATTGACCCTGTCACTCATAAACCCATCTCAAAATGCCTCTCTGATTATGAAAGCATCAGCTGTCTCACAACCAACCACCAAATAAGATCTCTTGACCAAACCTTAGCCACTTCTTTCTCCTCTCACTGTCAAATATCAACTCAGTCTACTGCTAACATGGGTAGACTGCCGTTGATGGATCAGTTCCAAGATGTTACTTCTTTCAACTACTATATATTAGAAGATATATCTCCTTCATCCTCATCGTCCTCTTCATCATCTATATCAAATGGGAAATCAAGCTCACACTTGTCGGTGCCAGGAGCCTACAGTTGGGCCGAGAAAAGAAGCTCTACTGACCCTCTTTTGAATACTGACATCACAGAGGAGGAACATAACTTTCTAGCAGCAGATTCACCTCCTCAAATCCTGGAGAAAACATCACAATTCGAGCTCACTGGGGTAAAACACTCGAGCAGTAAGATGTCAGATGACAAGTTGGGCATGTCAGACTGTGACAGTGCAGCTAAGAATGCTGAAACAAGCAGCTACGTCAATGAGCCTTCATCAGTAAACTCTTTTGTTAAGGCTCTTTTGGATCGTGATAGCGAGATACAGTTAGATTTTCCAGCTTTTAATGAAATCTTAGATTACTAA
>Bv2ug047120_nqis length=1867823 coor=784563:787114
ATGGGAAGACCACCATGCTGTGATAAAGAAGGTGTTAAGAAAGGACCTTGGACTCCTGAAGAAGATATCTTATTAGTCTCTTATATCCAAGAACATGGCCCTGGAAATTGGAGGGCTGTTCCAACTAATACAGGTATATAATACTCTATATACTTCCTCCGTCTTTTATTAGTTAACCCCTTTCTTTGGGGTACATTTGCCGACATACTAATTTGAACCTTAATATCTCTAATTTTCGATAAGCAAAAATTACATAAAGTTGATATTTGGATAATACACATTGAGACGAATCCAACAAGATCTCACATGACTATATTTTTCGTTAAATACAAATTACAAAAGATAGTCAAAATCATGTATGTGAATAGTGTCAAAAGTTAAAAGGGGTAAACTAATAAAAGCCGGAGGGAGTATATCCTAATTACTTTGACTAATCTTTTTCTTCTTGTTTAATGATGCAAAATAGTACACTAAAAAGTTACTTCACTATGACGTTGTACTTAATTATAGCTAGTTACTTGATTAAGGATTGATTAAACTAATGTAGTCGAATTTCCTTGGCTTTTATATACATCATATGTTGATTTAATGCAACAGATCTCATGGCTGTTTGATTGCTTGATTTAGTATCAATTTATTAATTTTTAAAAAAGAATTTATGTACTGTATAAATTAGTTTTTTGTTACTGGCTTAATTATATGTTGTTTTATTTGGTTTAGGGTTGCTTAGGTGTAGCAAGAGTTGTAGGCTTAGATGGACGAATTATCTAAGACCAGGCATCAAACGAGGCAATTTTACTGACCAAGAGGAAAAAATGATCATACATCTTCAAGCACTTCTAGGCAACAGGTATTTGTTCACTTCTTGTTTAATTAATTATGCCTTGTCTCTTCTTTATTCAGTATTAAGTCCATTAATAGAACGTAGATTTTTTGTGTCAGATTTATTAGATTAGTTTAGAATGTGACTATCTATTGTGACATCTTAATTTTTTTGAAATTCATAGATCCATGGATTCTACTTGTTGTTAAATATAAATACAATTAAATTAAATTTTTTTTTTTGTGAGGGTAAGATTTCTGTACACCTGATTTGACAGATACGTCTTAGACTAAAGTTTCACATGGAACAAATATTAAATGAGTTGCCCTATTAGTACATCCATATATAATTACGTTAAATTATGACAAGACAGTTAGGATAAATCTTGTCCAGTATGACTGATATTTTAGAATTTTTTTCATGACATAAAAATTGAACTCAAAAATTATTATTATATTTTTTCCATTGCTTATTGATACATGCACATGTGAACATTTATTATGGTGTCATTAATATGATTGTGCAATAATCTAACATAAGTCAATATAATAAAGGATTTGTCCTTTTTTATACTTTAATAGAAATATATTATTGTCCTTAGTAAAAAGAAAAAATCATTTGAATTATGTTATGACATAGTAATTAAGTTTAGTAAGATATCTATACTATACTAATATATTAAAAAGCACGCGTAAATAAGAAACAGTGCCACATGATGCTCTCTCTAAGGGAGTTTTACTCCATGTAATCCACAACAATAAAAAGATTAGAAATTGCATAGTATAGGGTTTGATCCCAAAACTTCAATAACATATACTAAAGTCTTAACCACTAAACCAAATAACATATATGTTATCATCTTAAATTATAATATTAATATATGAAAATTTTTCTTACCCGGGACGTAGCCGGGCATAATAACTAGTTATGTAATCATAAGACGTACTGGTGTTACAGATGGGCCGCAATAGCATCATACCTTCCACAGAGAACAGACAATGACATCAAGAACTACTGGAACACACATCTGAAAAAGAAGCTAAGGAAAAGCCAATCAAATCATCATCAACAAAGCTCAAGATCAGATGGTTTTACATCCTCACCATCATCTCCTGAAAATCATAGTTCAAGCAGTAGAGGTCAGTGGGAAAGAAGACTTCAAACTGATATTCACTTAGCAAAACAAGCCCTATGTGATGCTCTTTCATCAATGGATCAAAAAACAAGCAATAATAATAGTTTGCCTGATTTGATGAACACAACATCAAAGATTAGCTTACATTCAAACCCTAAAGAAGGGCAAACAGCATCATCCATCTATGCTTCAAGTACTGAGAACATAGCGCGGTTGCTACAAGGGTGGACTAAGAAATCCTCTAAGAAAGAGCAATCTAGCTCTCTTTGTAGCACAAGGGAAGTTGATTATGATCATGAACAAAAACCGAAAATTAGTAATGATCATCAATTTACCAACAATGAGGCTTTTCAGTCTTTGTTTGGTACCATTGAATCTAGTGAGTCTCCCTACTCCGATTTCTCTCAAGCAGTGTCACCGGAGGCTAGCTTCTTTGAGCATGAAAGCAAGCCATTGTGTGATGGTGGACGAGGCACGTTGTCTGTGCTAGAAAAATGGTTGTTTGATGAATGCTCTATTCAACATTGTGGTCCACAAAGCCAAGATCAAGACCTAATTGATATGCCCTTGCAAGAAACAGCTGATTTTGTATGA
>Bv3g049510_urrg length=2495027 coor=1124991:1126178 REVCOMP
ATGGGAAGAGCTCCATGTTGTGACAAGGTTGGACTAAAGAAGGGGCCTTGGACTCCTGAAGAAGATCAAATTTTGATCTCTTTTATTCAACAACATGGTCATAGTAATTGGCGCGCGCTCCCCAAACAATCAGGTAAATTTACATCTCAAACTCTCTTATTTTGTTCATATTTATGTAGCACGAAAACAGCTAAAGTTTTCGGAGAATTATTTTAAAATAGGAAAATTTCCGATTTTAGCCACTTTTTTTTTAATAACCCTAGCTCAATCACTTTTGATATGTAGTTTTGTTAATTTTGATGATTTTTTCATTATGCAGGATTATTAAGATGTGGGAAAAGTTGTAGATTAAGATGGATAAATTATCTAAGGCCAGATATTAAGAGGGGAAACTTCTCAAAAGAAGAAGAGGATACTATTATTCAACTTCATGAAATGATGGGAAATAGGTGAGCATAACCTTTCCTTTACTTTAATGCACCTTTAATTCTCTCTTTATTCATATATTAATTGTCACCAAAATGTAACTTGGATTTGAAGATATAACATTATCTTATATTAATCAATTGTTTCCTACTTTATAGGTGGTCTGCCATTGCTGCAAGGCTTCCAGGAAGAACAGATAACGAGATAAAAAATGTGTGGCACACACACTTAAAGAAGAGGCTTAACCAATATCAAACCACAAAATCACAAGGCAAAATTGGTAGGAAAAGTCGTGAAATAAATAATGTAACTACTACCACTACCACCACAACTGACTCTTTTAGTGGGACTAATGATCAAGTTGATTCTTCACCTCAACAATCTTCTACAACGAGTTGTAACGATTTTTCTTCCGGTTCTGAGGTTTCCAGTGTCAAATTCGACAACGACACTAGTATTATAAACGTACATACGTATGATAATTCTATTCAGCAGTCGGATTTGGAATATTTACCCATCATTGACGAGACATTTTGGGAGTCACACGATAATTCATCATGGGATGGTGATTACAACATAAATTCAGACTTTTCAAACGTTATAGAGGAAGATAATGATCAAATACAATTTGATTCATTTTTAGTAAAAGAAAATTCACAAGTAAGGTACAGTACAAATAATGGCCTTGATGATAGTAACATGGATTTTTGGTTAGATGTTTTTGTACAAGCTGGTGGGGCACCAGAATTGCCCGAATTTTGA
>Bv3g050090_hwcc length=2495027 coor=1845693:1846980 REVCOMP
ATGATGGGGAGATCACCATGCTGTGATGAAAGTGGGCTAAAGAAGGGGCCATGGACACCTGAGGAAGACAAGCAGCTAACTGATTACATCCAAAGACACGGCCATGGAAGTTGGCGCGCGCTGCCTAAACTAGCTGGATTGAACCGCTGTGGTAAGAGCTGCAGGCTTCGCTGGACCAACTACCTTCGCCCTGATATCAAACGCGGAAAGTTCACTGATGAAGAGCAACAAACCATCATCAACCTTCACTCTGTACTTGGCAACAAGTATGATTGAACAGTATCCAAATCAAAATTATCAACGTTGTTATGTATGTGGCGTATGTATACTCATATATTATATTTTGATCATTGTTTGCAGATGGTCAGCAATAGCAAGTCATCTTCCTGGGAGGACTGACAATGAGATAAAAAACTTATGGAACACCCATTTGAAAAAGAAGCTACTACAGATGGGTATTGATCCTGTCACTCACAGGCCGCGTACAGACCTCAATCTGCTCGCAAACCTCCCTCAGTTGCTCATGGCAGCTAACATCAGCAGCAGTCTAATGATGAACAGTGGAAATATTGGTAATCACACATTGGAAGATACACTAAGGCTGATAGAATCAGACGCTGCCCAACTTGCAAAATTTCAGATACTACACAACTTGCTGCAGGTTCTAAGCCCAAGCAGCAGCAACAACGCGCCACCTGCAGGTCTCCTTAGTAATTCAACCATGCCTTTCCAAAATCAAGTGAATGATAACTATAACCTACTTAGAATGGCCAATTCTAGAGTCGAAACAGGGGTCACTGCTGGGATCACAGCAAGTGAAATCAGTCAATTTCCGGCTTTGAATACTTTTGGTGGTTCTAGCAGCTTTGAAACACCAGCAACTCATCAACAACTACAAACCAATCAACACGACACTAAACAAACAGATGCTGAAATTCGGACACCTGAGAGTCTAATGCCTGCTCTAGTACCGGCCTCACCAGACCACTGCAGTACCTCACAGATAGATACAATAATAATGTCGTCAAATCCTTCTTCAGCTACAACTGCTGCAACTGATCCCTTCGAAACAGCTGCTGCAAGTTGGACTAATGACCTTATTGATGACGCTGAACACTCTTACTGGAGAGACATCATTGAGTAAGACATTACATAATATATTTTCCTCTAATAATTGCATTATGATTAACTCAATTGTTTGCATATACTATGTGATTTGCTCATACTTTCTTCTTTTTTCGTCGTTCGCAGGCAAGCATCCTCCCCTTCCTGGCCTATCTCATCGTAG
>Bv3ug070140_cwtt length=1219007 coor=833853:835399
ATGGAAGCATATATGGGGATGAGTTGGGGAATGATGGGAGATGATGGGTGGAGAAAAGGGCCTTGGACTGCTGAGGAAGACAAGTTGCTCATTGAGTATGTCAATCTTCAAGGTGAAGGCAGATGGAATTCTGTTGCTAGGCTTACTGGTTAGTTCTTAATTGTTGCTTTGTTGCTATTTATATTAGTGGTCAGGATGTTTTCTAGTACAACCAACCACTCTCTTAAGTAGCAATTTTTGAGATTTTACCTACTATGTCTTAGAGAATTATCCTCTTATTTTCAAAATAAAATTTTATTTTACTTGTTTACTCATTTGAATAGTTTCAAATCAGCAAAAAATCGCCTAATAAAATGAGAAATTAAGTTGGCAAACATAGGCCTGCGTGGTTACACCTAACTTTATGTATATCTATGAATGAATATATTTAGTATCCAGCACTGTAAATTAGAGTCTCCGACTTCTAGTGTTAGAAGTTCAACAATAATGTTGCTAAATATGTCAAGTGCGCAAAAACATGCAAAATTTTGCCGCCTTTTTGCAACAAACAGTAGAGATGTTTTTGATCATATATAGTGTTAGAAGTTCATTTGAGAAGTAACAAAATATCTATCATAGTAAGTGTATTACACTATTACTGTCACTAATACTTTCATATGCTTCTAATATATTATATTATATCCATGTTTATTAGCATGACATACGCAACTTTTGATCTCCTTGCTTGATTGATGATTTACTTAATTAATTAACGAGTCTTCATGATTAAGCCATTATTTTTTTATTAACTAATTGACACTGTCGAGTTCCATAAACAGTGAATAAAGTTTTAAACAATATTCTGCTATCAATTGGTTGTAATAGGATTGAGAAGAAATGGTAAAAGTTGTAGATTAAGGTGGGTGAATTACTTAAGACCGGACCTTAAGAGGGGACAAATCACTCCACACGAGGAAAGTATCATCCTAGAACTCCATGCTAAGTGGGGGAACAGGTAATTTCTACCTTTATTTAGCTAAATTTTTCTTCCCATTCTTTCCACTAACAATATAAAATTATGACTCATGAACATTCAAGTAATTATAAATTGTACTAGGTGGTCCACTATTGCTCGAAGCTTGCCAGGAAGAACAGACAATGAGATCAAGAATTATTGGAGGACACATTTTAAGAAAAAAGAAAAGACTCCATCAAACAACGTCGAAAAATCAAAAACTCGTTTACTAAGAAAACAACAATTTCAACAACAATACAAAAACCAGCAACAACACCAACAACAAGTACAACAACAACAACATTTTACGTCGATGGACATGAAAAAGATCATGTCGCTTCTCGTCGATGAAAACGAAACTAAGGTACCAACAACTAGTCTACCTCTACCTAGACAATCTGAGATGGCGACTAACATGTATTATCCGACCAATAATACAACTGAAGAGCAAGAAATCTTATCTTTTATGTTGAGCAGTAACGTTTCAACTGAAGATCATCTTTGTTTGGGTGCTTTGTGGAACATAGACGATAATTTCCAAGGTGCCAAATAA
>Bv4g071740_cjuq length=4513747 coor=221491:222509
ATGAGGAAGCCATCACCACCATCACCATCATCGACGACGAGGAGGCTGCAGGCAGGGTGCAGTAGCAGTAGCAGCAAGGTTGGCATAAAAATGAAGAAGGGACCTTGGACAGCTGAGGAAGATGAGCTTCTGAGAAGTTACATACTCACCCATCAAAATCAAAACGGCAAAGTGGGTGGTTGGCGTACTGTACCGCAGCGTGCTGGCCTTCTGCGCTGTGGCAAGAGCTGCAGGCTACGCTGGATGAACTACTTGCGTCCCAATCTCAGGCGTGGTCTCTTCTCTTCTGACGAGGAGGATCTCATCCTTCGCCTTCATCGCCTCCTCGGAAACCGGTATATATCTACTCTTGCCTACTAGTAGTCTAGTACTACTAATATATACTCCCATCAATCATCATTTACTAATGAATCTTTCTCTTCCTGAGATTAAGGTGGGCGCTGATAGCTGGCAGGATTCCAGGAAGAACAGATAACGAGATAAAGAACTACTGGAACACTCATCTTTCCAAGAAGCTCCTTTCTCTTGGCATTGATCCTCTCACTCACAAACCCCTCAATCCTCCTCCCATCAACGGCGCCACCATTGCTACCACTGCCAGGAAGAATATTCATCATGAGTTCGTAACAGCAGCCACTGCTCATGCAAACCCTAATCATTGGAATGATACTAATAATATCCCTCTCCCTCCTAATCATATCACTGCTGCTGCTACTACTGATCTTCTTGCTACCAGTAGTACTGCTATTCGGCCTATTCCTCATCAAAACGACCTACCATATCATGACAATGATTATATGACAAACTACGTCTACAAACATAATAAAGATGATAATTATGATCATAATATTGATGATGTTGATCATGGTGTCTTTTCCTCCTTCTTGGACTCCCTCATCAACTATGATGACATGTCGTCTGAACCAACTTTTCACCATAATGATCATGAGCATGAAGATCCCCTTCATCAATGCATCCAATCGCCCCTTAATACACCACCTCTTACCCCCCATGCCTAA
>Bv4g073190_yruo length=4513747 coor=1667466:1671213
ATGAGGAAGCCTACTGATCCTGCTTCTAAGGGTAATAGTAATGGTAATAGTAATAGTAATAGTAATGGCGGTTGTACTAGTACGACGAATGGCAGTATCAAGCTTCGAAAGGGGTTATGGTCGCCTGAAGAAGATGATAAACTCATGAATTATATGCTTACTAATGGACAAGGTTGTTGGAGTGATGTAGCAAGGAATGCTGGCTTGTTAAGGTGTGGTAAGAGTTGTCGTCTTCGATGGATTAATTATTTAAGGCCTGATCTTAAACGTGGTGCATTTTCCCCTCAAGAAGAAGATCTCATCATTCATTTGCATTCTCTTCTTGGAAATAGGTAGATTACACTTGTTAATTCCCTTCTTTAATTTTCTCTCATTTTTCTCCTTTATTCCGTACTATCTGGATAAAAATTCACATGAATAATCCCAACTTTCACCTGTTTTTTCAAAATAATCCCAACTTTTGAGAGGACTTTCTCAATATAAGCCAAACTATCATTTTCCTTGCCCGCACTAATTCATTTTAGGTGTGTAATATGATGAAAATTAATAGTTCAGATTATTTTGAGAAGGTACACCGTAAAGTTGGGATTATTATTTCAAAGTTGAGATTATTTTGAGAAGACCCGTAAAAGTTGGGATTATTCATGTCAATTCTTCCTTAAGACTTTGACGTTGTTGTTGTTGTTGCTGTTGTTGTCGCCGTCGTCTCTGGCTGTTGGGTATGGAGGAGTAATGCTATATGTCTAATTATATATCATCTTATTCAAAAAATCTCTTTAATTTGAAAGAAAACATAATTAGATATCTTGTGTTTCGTATTGAGAAGTTTTTCATGTTTTGTTGTGTAGTATTATTTTCTTTATTTTGTTTGAGTGTTTCATTTTCGTTTGGAGGTTTTTATGATTGTTTTGAATCTGTGAATAATATGGTGCTTTAATTTGTCTTTAGTCTTAACAATAGTCAAGAAGATAGTGATGATCATTAATATCATGAAGTACGGATATGATTTTGTTGTTCTTTATTATTAAGGTCGGTTCATCATTGTTTTTTCAGTAGTAAGTTTTCTGTTATTTTGAAATCCAAAGATTGATAAATGTGAACTACAAAAAGTAAATAATACATTTCCAGTATTAATTCTGAATATATTTATTTGTCTATTCATTTCATATGACTTCAATTTATAAATCTTAAAAACAGATTGCGATAACGAACGAGCCTGTTAAAAGCTCCTCTTTGATGTTGGCTAATTTCAAACCCCGTTTTCAATTTGTGAATTTTTATTTGTATTGTATTTTTGTGTTGATTTTCTCATTATTTTGTTAGGTACTCCTTTTGTTTTTTTTCATCTTTCTCACTTTCCTATGCACATCTCTCAATGCACATCTTTAAACTTAAATATCTTTCATTATATATTAGCAAAAATATAACTATTGAATATTAATAATGTATTAACTGTGAGGAATCAAACAAGATCTCACATGACTATATTTTTTCTTATAAATTAAAAAAAAAAATGAGAAGATTTTCTCTAAGTATAAATAGTGTCAAGATTCTAAGTGAGACCGATAAAAAAACAGAGGGATGACAAGCATAATTAAACTAGTTGAAGTTGTAACCTTATTCTCATTTCATGTGTTTGCATCATTGGGTTTCTATAAGTCTGTCTTACAGTAATATTGTTTCATGAAATGTCATGTTGTTCTAGAAAAAGAAAAATGATCTTTCATCTTGAAGAATATTGAAATGAAAATTATGATCATTTAAGGAGGAATTCTGAGAAACTCTTATATATTTCGTTTTCTCGTCATTGAGTTAAGGTACAATAGATCGTCTGTTGTTGAAGAAAATGACAAAGATAGGGTTTTACAGTCAACCTTCATCTACCCTTTGATGAAGACAGGATCTTGTCTGTTAATATTCTGAGTCTAAACACTTTCATGTCCAACTAAGTTGCTCTAAGACAAATTAAAGTCTGAACATGGAAGAATGACTGGGCTTTACGTGGCAATCGTTAATTGCACTTTTCCGTCAGTTCTAAAATAATTGCAACAGTTTGACTTTCATACACATGGATACTTATCATATATTTTCTCGAAAATCGTATACATGGACATTGGTTTATTTGCTAAACGTATTATGATCAAACTGGGTATGTGAATAGTGTCAAAGGATCAACTCAACCAAAAGCTTAAGCTGCTGGTTGAGGCCCCAGGAATAGATCTATACTTTATCACTCCCCCTTGCGCAAGAGGCCTTTGGGCTTGAAGTGTGGATGCAGCACAGGTCTCCCTCATACCTGGCGCTAAATATTCCACTGAGGAAGGAGGGGTGGATGAGATCTGAACATGTGACCTTTATGTCATGCTGGCTCCGATACCATGTCAAAGGACCAACTCAACCAAAAGCTTAAACTGATGGTTGAGACCCCGGAATATATCTATACTCTATCAAATAGTATAAACGTTAAACTGTTGCAATTATTTAGGAACAGATGTAGTATTACGCGCAGTTAATTTCCTAGAAATGACTGGCTCTAAAAGAAAAGGCATCAGTGTCCTATCCATATGATGTAGGTTGGTGTAGCACATGGTATGTGATACTTGCGTGAAACTATATCTTCTAAATGTGGGGAAACCAAGCTGAAAATGACACTGGTTTCTTCTGTTGTTTTCTTTTTTTTACTTTACTAATATCTGCACTTTGAGTTGAAGATACTCCAACAGTCTTTTTCCTTTGAATTTTGTAGTTCATGCAAGAAAACCATGCAATTCTGATAACGTAAGGCAGCATGTCCATTGTCCATAACATCTTTATCATATCGTTTGTTTTCATACTCTATTTGATTAATTTGTTCTTATGATGATTATTATTTCTATGAAATCTTAGGTGGTCCCAAATTGCGGCTCGTTTGCCTGGAAGAACTGATAATGAGATAAAGAATTTCTGGAATTCAACTGTGAAAAAAAGACTGAAGAGTTCATCAAATTCATCATCATCACCCAATGCAAGCGATTCGTCGTTATCAACTGAGCCAAGAGATGGGATGGTAGGAGGATTTATGGCCATGCAGGATCCATGTAGCATCATGGCTATGTATTTGAACAATAATTCTGCTGCTTCACCAACATCATCATCTTTGCAATCCATGGTACCTCTACATCATCATGGAATCATGGATCCTTTGTCCAATATGGTAAATAACAGTACTACTACTACTACTGCTACTGCTACTGCTACTGCTACTACTCTAGATGTGTCTGCTTGTGGTAATGGATACATGAATCATGCATCATCATGCATGAGCATGTCATCACAAGGACATGGCATGTGTAATGTGGGTGATGATGGATTGATGATATGTGGAAGTTATGGGATGCTTGGAGGTCAAAATTATAATTATGGGATATTGCAAGGGGAGCTTTCTATTCCTTCTTTGGAGACAATAAGCATTGAAGAAAATACACAAGTTTCTGAAGATATTGTTTTTGGTAGTAACACTAGCAACAACAACCATAATTTTCACAACAACAACAATGATAATCATTTTGATCATAACCACCACATAATTAGCACCATAAACAATAACACCAATCCATTTAACATGGCTAAGAAATTCGAGATCGCGATACCTGGAGTTGGAAACAATTGGGAAGGAGGAGAGAATGATTCAAGATTAGGAGAATGGGATTTGGAAGAACTCATGAAGGATGTTTCTTCCTTTCCCTTCATTGATTACCAAGTTGAGTAA
>Bv4g074860_ygxg length=4513747 coor=3392415:3395748 REVCOMP
ATGACGAGCGACAGTGATAAAAGGAGGGCTGCAAAATGTCGAAAAAATTCCCCTAGTGCTGAAGAGGTTTCCAGTGGGGGTAATTCTTCTGGGGGAAGTCCTCTGAAGAAAGGTCCATGGACATCAGCTGAGGATGCAATTTTGGTAGAATATGTTACAAAGCATGGGGAGGGGAACTGGAATGCAGTCCAAAAACATTCAGGACTTTCACGCTGTGGGAAAAGCTGCCGTTTGCGATGGGCTAATCACTTGAGACCAGATTTGAAAAAAGGTGCATTCACCCCTGAAGAAGAAAATCGTATCATAGAACTCCATGCTAAAATGGGAAATAAATGGGCTCGTATGGCTGCAGAGGTACTTGTTTTTATGCAATAGTATTCTTTGAGTTTGTAATGCTTGTTGCTTGGGAACCCGGAATGTTTTTCTTCTGTCGTGAAGTTTTGCTGTTAAAAATGGTTGCAGTTGACAACATTGTTAATCTACTACATTTTTGCCTTGATGTTGTGTTAGCATTTTCACAGTATTATAGCAGAGATGTTTAGGTTACTTAATTTGTGTTGATTTTTTTTATTCCTCCTACTGCATCACTATGGACATTTTGTTTCACATCTGAAGCATTTTGCTGGAATTGAATGCAGAATTAGAATATGGCTGATTTACTCTCTATGACCCTGTTCAGCAATAGCTTTCAAGGGAGCTTTTAGAGTTTAACCCAGTCAAAACTCTAGTAGAAATATATTTTTAACCTCGATCAATGTCTATTGATTTTTTTTTAGAGAAGCTTATCATTGGATTTACATAGGCTATGACCAATTTGGAGTAAATACTTGGTACATGTTATCAAAAGCTGTTGTACAAAATATGCTATTTGCTAGATATGCTGTAGATTTTTTTTGAGGGGAGATATGCTGTTGATAAAATATGCTATTTGTTATTATTTTTGTGTCACATCTCGTCTCATGTCCATGTGTTCAATTTTCAAGTTTGGCTCCTTGGGAGAGCATTGGATTTTGCAGTTATTTTTAAGAATGGAACTCAGAGCTTTCACTTGTTTATTGTTGGTACAGAATGCAAGTAGTTGAATGCACTAAAGTAAAAGGCTTGTTGCTTGTTAGGTCTTTTAGTATGCTATTGGTGATTATATCTACTAATTGGCTGCAATATCATTTTCTGCCATCTGCTGGACTTGATTGCTCTAGATAAAAATGGCATTCACTTTCACAGAATTAAATGTTTTTTATTTATTTATCTGTTCTCTTTCAACCTCTTATATAGCCTCCTTGCATTTAACTATTTTTTATTATTTTGTGTAATGCTAACAGTGGCTAACTTCTAGATGTTCACTTTCTGCTAGTCTTTTATCACATAGGATTCAGCAAATATCATGCTGTAGTGAGAATCTTTTTTTCTTTGATATTAAATTACTCGTCCCCCCCAACTATAATTTGATTCCTAATTGTCCAAACCTTGTGTCAAGCTTCTAATATGTTACATTTCTTCTCATATGCGTCCTTCCAGCTGCCTGGACGTACAGATAACGAGATAAAGAACTACTGGAATACAAGAATTAAGAGGTTGCAACGCGCTGGCTTACCCATTTATCCCCCTAGTGTTCGTTTGCATGCAATGAGTGAGTCTCAACAAAGTGAGGATATGATGACATGCCAGAATGGAGATCTACACGGTTCTGAGGCCTCAGAGTCTAGTGGTTTTGACATTCCTGATGTGGAGTTCAAAAATTTAGGACTCAATCAGGGATATCTAAACTGTTCTCCAGCGCTACTTGATATGCCTCCTACAAGCCTCCTCCAAAAAGGTGTGAGCTCGTCTAGCAGCTATGGCTTCATGTTCTCAGCATTGAATCCTCACAAACGCCTTCGGGAGGTGGAAAGTCAGTTTCATAGTTCTGTTGCAAGCACCAGCAATGCCTTTTCCTCATTTGATCAGCATGAAGATGATCTCTTTGGAAGGCTTACCTCTGTGCAGCCACTTTGGTCACCGCCTTCATATGATCCTGATTTCAATATCGATCAGACCTCCCCTATTGACGTTCTTGGTAGCCATGCCCCTATAAATGGCAATTCCTCTTCTTCTGAGCCCATTCATGAGGCCATGAAGCTGGAGCTCCCTTCACTCCAATACTCAGCGTCTCAAGTAGGTAGTTGGGCTACACCATCTTCCCCATTGCCTTCCCTTGAGTCAGTTGATACTTTAATCCAATCTCCCTTGAGTGAGCACACTCAATCAAATTGTCCTTCCCCACGCAGCAGTGGCCTGTTGGAGGCAATTGTTTATGAATCACGGTCTTTGAAGTGCTCAAACTATAATGCGCACCAGCAGATTTCAGAGCCTTCTGTAATGGCTGGTGATGGTGTTGAATCCTCATCACGGAATGTATGTGAAACAAGATGGGATGTGTGTGGTGATCCAATGTCACCACTTAGTCAATCTGCTGCTTCTGTTTTTGTTGAGTACACTCCTGTGAGTGGTGGAAGCTCATCAGATGAACCCCAGTCAGCTGAGAATGAGGTCATACCAGGTTAGTATCTCGTTTCATGCATCAATCTCTATAAAACTCTTACTACAAAGATTCTTTAACAAAAAAGATTCTCTTCGGAGGATGTAGATTGTATATCAATAGTCGTGAATTTTGTGAATGCCAGATTACTTAGTGTCTTAGTCTGTACAGTCTTCTTGGGTGGTATTAAGATTGGGATTGAATCTTGTCACACCAATGCTCTCCATCCAAAAAATAGTCATCAATCTTACAATAAATGCCTTTATGGTCTCATACACAGCTTGAATATAGCGTTATGGGAGAACTGTTAGTATTTAGATCAGACATCAAGACGGGCAGTTTCCTGTCGCGATGATGAAGATGAAAATTTCTAGTTAAGCTACTTCATGTCTTTGTACTAACCGCAAAACTTTGTCTTTTAAAAAAGGAAAAAGCCTACTTATGACCTATATTACTGTCCCCATCAAAAAAAACCTTATTTGAGAACAAAAAAGGTGTCTAATTCTTAATTTTAATGCAGGCCAATTCAAGCCAGAAGCAGCTGACTGGATATCAGATGGAAACAAAGATGTTTTGTGTCCGTTAGATTACTTAAGACCCGATGCTTTGCTGGATTCATTTTGGTATAGCCATCGTGCTGGGCTTAGCAAGGATCAATCAGTTACAGGAGATGACGGGGCACTTCTAGGTGATGATCTCAGTTGCGAATATAAACAAGCCAGTGCTCTGCCCTCGGATGAATCGAATCAAAGTTTTGGGCTGGGTTCTTCAACATGGGATATCTCTGCTGTCTACCCTTTCTCAAAGAACGATTGA
>Bv4g078900_skuh length=4344928 coor=2116009:2128601
ATGGGGCAATATGATTTTGAGGAAGAATTGTGTGACAGTGACGCCGATGATTACTTGCAAGATGAGATTCGAGCACTTTCATTGGCTTGTATGCCTTATGTTACCTCAGATGTTGGTGGCAATCCCTCCACTAGCTCTCGTGGTACCAACTATGGTGAATTTTTTGAAGATGATGACGACCTAGATTTGGTTCGAAGTATAAAGGAGCAATATGGGTCAGAAATTGATATTAGCGGGCCATTGTCTATGAAACCGCTGACTTCTCTCCCACCTGTTAGTTCTGATGATGATGACGATGATTTTGAAACTCTTCGAGCTATCAAGACGCGTTTTTCCCAATATTGTGGGGACGATGTTGGCGGTGAGTGTTCGATTGAACTTTGTTGTTTGCATATTTGCATTGTCGTTCTGGTTATGCCTCAGTGCTGTTTTTTTCTTCACTGTAAAAGGAATTGTTTGTATTATTGGTAAGGGAAAATCTGCCAATATAAAGTCAAATAAATGCTTAATTAAGTTCTGATGAGTATCTTTGCTTATGTAGCATGTAAAATAAACTGTGTACAAATTTAATCTATGTCAATGTGATATCAATGTATCTTAAGAGTTAAAGAGCAAGACCCTACAAAGGCTAGTTTGTCATCACTGTTCAGAGAAACATTGTTGATTGTTTGTTTGACTGTTATTTCAGATGCAGTAGAAAGCAAGAATGCTACATGCATAGACAAGCCACTCCAAGATGATGCCATTGGCACATCTATGGGAAGTGAATATCTGGATGTACATGAAGATGTAGGACGAGACCCTTGTGACCCTGCTGAGAATGTGGAGACTTCTAGTTATTCCTCTAGCTTCCCAACGTCTGCACAAACATTTATAGAAGCGATAAAGAAAAATAGGTCCTGTCAGAGATTTATACGAAAGAAGATGCTTCATGTTGAAGCTAGGATGGAAGAAGTCAAGGAGCTCCAAAAGCGTTTGAAAACACTTGGAGACTTCCAGGTGCAGTGCAAAAAGAAGATCGGTCGAGCATTATCTCAGAAGCAGGATGCTCGTATCCAGCTTATCTCAACTCAGAAGCAGAGAGCTAATGTAAAGGTTCGTGATCCCTCCCCCCCATCCCGCCCCCCTCAGTTGAGTTACATCTTGTAATAATTCGACACAAGCTCTTTTAATTTGTCAAAAAACTTTCCTTGCGTTCTTATAGTGATGATGCAAAACTGATATTTGGTTGGACTTGGAAAGGAGTGAAATTATAAGCTTCATTACTTAGAACAGGAAGCTGTTGTTATTGTTAAGTTGGTTAGAACAAGAAGCTGTTGTTATTGTTAAGTTGGTTGTTGATTAATATATTAGACATGCCATCTATATGCAAGAACATACGTATTTTAAAATTTATGAACAGTTGATTGTTCATTGACTGACTGTTACTTCACAGGGTTCTGAGAAAAATGTTTCTGCCATGATTTTTGGTCCATTGGAGAATTCCCATGTTGCTCGGTACAAGACCGCTTTAGAAAATTTTCCACTGTCATTTCAGCGTGAGAAATGGTCAAAGGGTGAAACACAACATCTTGAGAAAGAAATAGTAAAGCAATTTCAGGAAAGCTTGTTCCAAAGATCTGCTGATGTTCTAAGGTATATGTTCCTAAGTCAACTTTGCATGTGGAGTCCTTTTAACATTATTGCAATACTTGAGCAAATGATATCTACATATCAAATAGTGTGGTGAGCTTTCTTCTTATTGTAAGTTTCCTCTACAAATAATGCACCCATGCCATATCATGTTGGATATCCGGAGGATCTAAGCCTTTTCCTATCTTCATGGCCTTTTTTTTAATTGACTTGTTGTTTTGCAAACTACAATACGTTTGTTTGTGAAAAGCTTCTAATTTTTGTATGTTCCATTTCTAGAGCAAATTCTTTTCATATATTGAAAGAAAAAGAAAATCAACTGCTTGTAGGCTTATACTATACTCGCTTTGCTTGAGTTTAAATATCTGAATGTGAATGCTTTTCTCAGAACAGTTATTTTTTTCTTCTGCTATTTCATATTTTCGAATGATATTACCAGCTGAATCTTTAGTCTCTCTCATAATGCTTTCTGAATCTCTTTTAAGTCCTCTTTCCTCTTTGGGATAAAGTGAGTTTTGGTGAATATAGCTCGTTTCACTGATATAACTTCTGTCAGTGCTCTGGAGGAACCTGGCTTTGCTAATGGACTGGATGACATGATATCATCAATCACAAATCTTGACATTACTCCGGAAATTATCCAAGAGTTTTCGAGGAAGGTAGACTGGAATGAATTGGCTTCTGGCCCTAGGTTTACTCGGCGTTCTGGAACAGAATGTGAGGCAAGGTGAGTGCTTTAGCCAGTGCTTGGCATTTTTTCTACAAGCTTTTACTTCATGTGGTTAATTGACTTTTTGTGAGCATTTAGCTTGGCTATTTCCCCCTCTGCTTTGAATGTCTGAACACATTAATTGACTAAAGGGAAATAAAAAAATATTAAGTGTCCTCTTTCACCGATGACCTTTTTCCTCCGTCTTCCTCCTTATCTTCATGGGAAGAGGCTTATAGCAGTTCTTTCTTTGTAGTAACCAGGCACATGGTAGTGGCCGTTCACATCATTTCCTCCCTCCTCCCTGCTCTACAGCAAAGCACACAGACCACTTGTAGATCTATGTTTAATCCACACATGTCATTATTCTTTCTGCTCAGTCCTCTGCTTCTCACTTTCCACAACCAGTGCTAACATAGTTGTTAGGAAGTATCCGGCAGCGTTGCTGTCAAATTCAAACAAAACTTGAACAATAACGGGGGTGAGTACATCCAATGTGGAAAGGGTCAAATTAGGGAGAAAAAGAGATGGGTGGTGACAAGATGTAACTTATCTAGACCTACGATAAGCAGTAAGATTTATCAGCGCTATCACTGCCCTTGAAAAACTGGCCTTTTGTGCTTGTGAGTCTAGCATTTAAAACCTTGTCTGTTGATGGTGTTTGCAGCAGTTAGGTACCTGGGTGGCATGGCATCAGTGCTAGTAGTGGTGTTTATCGATGCTAAGATAATCTGGCCATTGTGGAAATGGGGATGGGTGTTTTCTGAAAAATTTTGAATTTTTCGAATTATAAAGTATCTTTAAAATTAATGGAACTGTAACTGTGGTGAAGAAGTAATCTCGACCACTGGATATAGGGTGATTAAGTGGTTTCTCTTTTGGAATGAAGTAATGGGATTCGATTTAGTAGTAGTTGTTGTTGTTATTGGTGTCGGCGGCGTTGGCGGTGCTGTTAATATAAATAATATTAATATTACTATTAATGAACAACTAGTTAATATTAATATAAATAATAATATAAATAATATTAATATTAATATAGTAATATTAATATTATTTATATTATTAGTTATATTAATGAACAACTAGTTCCAAAAGAACAAGCATAGACTCTAGATTAGTCTTGAGTTCCCAGGGCCTTTAACTCCACACTAGTCTCAAGTTCCTTTTTTTCGTGTTATCGTATACAGTTCCTCCACAAACCAAGGAGTATTACAAAGTATTCATAGTGGGATCGGAGGATTATTATTTGGGGAGGAGAGAGAGTGACATGCAATTATGAAATTATACGAGAGAGTGTCATATTGTGGAATGTGGACAACCTGTGGGTCATATGCAAATATTAAATTATTATAAACTTACCAAATATGGAATAGAGCAAGAATGAGAAAAACTTTGTGGAACACATTTAAATGGAAAGTGGGAAGAGCTCTTTGGAATGGAGGGACTGAAGGAGTATTTTATAAATGAAATCATTCCTTTGTTTTTAAGAATTTGGTTTGCTTTCTCATATATAGAAGCTAAAACAGGGGCTTCGAGTTATTTGGGCTATAACCTACATATTAATTAGACGGAAGAAGAAGGTTATGTACAGTTGTTGAAGATGGTGAGTTTGTTATGTGCTTGCTACTTGGTCTTAAATGGTCTCCAAATTCTGTGAGTTTTTATATTTGCAATAACATGGCTCATCCATATTCTTTCTTGAGTGTTTCCAGGCAAGGATAAGTTGAAATTTCTTTGAAAAGAAATGCTTGTTCACTTAGGTCTCTGTGGTAGCCTATTTTACAGTTTGTCTCTCTTTAGAACCCTTGTGGGAAAGATGTAGATACACTTCTCTATGATGAAATTTAGGGACAACCAATTAAGGGATGTTCATCATAAACTTTACAAATCACTTTACAACGTTAAAGGCGAAGATGGAAGATATCATAAGACTTTACTTCATAACCTGTCCAGCTTTTAAGATTTTCTTTGTAAAGGAGTAAAGAGGGAAGAGGAATCATCTAGTTAGTAGGTTGAGACTTTCTTTGTTTACCTAGCAATGAAAGGGGTTCTGTTTTGGTATGGTTTCTAAGGATATCTTCTTAGTAGGGAAATTTATTTGGTGATTTGTGTTGGAATTTGGTTGGGCTGGTAGTTGTTTATGTTCGGTGCACTAGCCCAATTAAGGCTATGTTTAGGTTGCAATATTGTAAGATAATTATTTCAGATCAGGTTAGATCACATCGCAATAATTTATTTCAATTTAGACCATAACGAAAATAATTATTTTACACCAGAAGAAAATTAGGCCGCGTTAGATTAGCTTAAATTAGATTATATCTCACCAAACTCCATCTTAGTTTTAAAAATGTGTGCCTGGGTGCTAACAATGGAAAATTGCCTTTGAAGTTTGAGGTGCAGCTCAATACCAAAGGCAAGTCAAAGCACGCACCCCAGGCTGCCTTTGGCAAGGTGAGAATTGATGCGTGTGATGCGAGGACCTTTTAAAGGGAGTGAGAAATTTTAATTAATAATTTTAGAAGTACCAATTTATTTCCAAAGTTAATCTTACCTAGGCTTTTAGATGCGAATTCCAAAAGAGCAACCAACATAATTTCATGATATTGTCTCACATGGAATCTAAAATAAATCCATAAAGTGGGAAAACCCTGATTTGCGATTTTTTTCACTTTGAAAGAATGCCTTACGCGTCCGATTTTAGTCTAAGATCTTCTACTGAAATTTTAAACCACAAGCCAATAACAAAATTAAAATGTAAAGGTGCGCTTTTGCCTAGCTCAAGGGAACCTTGGCGCCATGGATCCTTCTAAATCTAAGCACTGCATGAACATTAATAAGTTCAAATATTAATATTGAAACTATCTACATATATAAAAGGGAATATGGCTGCGTACAAACAATCTACTATTTTGTAATGATCATAGAGGCATATTAACGAGCCCTGAAAGAGAAGTTTAATGCAATGAAATTTTCTCATAAAGCTGGAACTATGTATTTTTGTTTTTGTTCTCAGAACTTCAAATTTTTTCCAGTCATTTCATTTGAGTTTTATTAACTTATAATGTTATTTTTTTTTTATTTCATGTCATTCTAAATTAGGATTTAGAATATATAGTACAAATAAGTTCTAAATATCACCTTACTTTTTTTTCCGACATACATATTTCATGCAACTAAATATTAAGTTAGGTTGCATAATCATTGCAGTTTAACATGAATGTTCTTACAAATTGTTTACTTTATATATCTAGATTAGTGTAGAAGAACGATTACGATTTTTTCCCTATCTCAACTTGCTTTTGGAATTTAAAGGTTCTTAAGAAGGCGAGGCTTTAGTTTAGGCAGTAGTTTTCAAGAACTTCGTACTAAATTACTACCCTGCTCCAGATTACAGTAATTTCTCTTGATGCGTGTGCTATATGTTTTTCGAGGTGTAATGAGAGGTAGTGAATTGTAGCTTTTCTTGGTTTTTGCGGTATGAATTTTTTGATATTCAGCTCCCTAATTTGTCACATTTCTGGTTTTATGTATGCAGTATTTGATAGGCGTTACAGGGGAAAACATTTGACTTTTTGGTGGGGTATGTATGGTCCAAAAGAACCAATAGGGTATTTGAGTTTCGACGTTAGACAGATGCTTTGTTCTCAGCTTCTTAATTATGTTTGTGCAGCAATGTGTTTAGATAAGCTAAATAAATTAATATCAGCGAAAATGGCTCAAAAATTTTTAAGTTCAGTAAAAATAAGTTAAGCTCATAAAAAATAAGTTAAGCTCACCAAAAATAAATTAAGTTCAACAAAGTAAGCTAAAAAGAACAAAGCCTTACCCATTCAATCTCCTTATGGTAGAGCAGTTGGCTTACCCCTCTTCGGACATATGATTCTGTGGCTTCTGTGGTTGTGTCCTTAGCTGATTTTCAGTGATCTTTTTTTTTTTTCTTACTCTGGTTTTACCTGGTGGCTGACTTGGTTCTTTTTAGTGTGATGTCATTTATCTGCTAATGATGTCCTTATTCAAAAAAATTATCATATTATGTTGATTCATGGTCATGGTTGTGACTAAGTTTTACGTTGGGTATGACCTGCTCCAACCCTCCTTTTCTTGGCCGTGGGACCGACATTGAATTGAGAGAGTTTTTCCTATCCAGAAATTTAAGAAAAGCAAATTAGCTGAAGGCTCAATGCTCAGTGTTGCATTCAGTAACATGTCTATTGGCAATGATTGAGAATTTGTTGATCAAAATATGCAGGTGGTTAAATTATGAAAACCGTCTGATCAACCGAGATATTTGGACACCAGACGAGGATAAGCATCTTTTGCTTCTCATCCAAAAGAATGGAATTCATAATTGGAGTTATATAGCTGAAAAGTTAGAGACTAACAGGACTCCATTCCAATGCTTGGTACGTTATCAAAGGAGTCTTAACGCCAGCATATTGAAAAGAGACTGGACAGAGGAAGAAGATACTAAATTGCGTTCTGCTGTGGAGTCTTTTGGGGAGAGTAATTGGCAAGCTGTTGCTTCTGTATTAGAAGGACGGACAGGTACTCAGTGCTCTAATAGGTCAGTAAAGCAGGTTGACAATTTTACACTAAGTTTTGCACTTTCTCATACACTAGAGACTACTACAGTACAAATTACAAAGTCAACTTCAAATTCCTATGTGTACATGTAAAAGAATATGATCTCAAGTTGATGCTATGATGGTTCATTCAGATGATTCTGTTTACATTCCTTGGAGTGCAAGACCTATATCATCTGACTCATGCTTTGAGCAATCTTTGTTCATTGGTTGTTTGTGCGGAACTCAATAAAGAGTGTCATCTGATGACCTATGTTACTCAAACTTGGGTGCAAGTATTGGACTGGGTCAGTTCACGGTTCGCCCAAAATGAGCCAAAAATAGGCCAAAACTGACCATAATCTCATTTCTCAGATCGCAATTCGTGGGGAGATTAGGGAAAATTTTGCTTCACTGGACCGGGTACTTATCTAAGTGTCCAAATTGGCAACTTTATGGAAATATCATGATTGTGGCCCAAAATGAAGTGTCTATGTGTCCATACCCATATGGGAGAGTCTAGGAACCGACATGGGTATTTAAGGTAAAGTGAAAAGTCTGAGTAACATAGCTACTGACCATCTTGTATTGATTTCGTTTGATAGAGAGTTCAGATACCAACTTACTGTACATATGGTATCTGGTCATTCTTACATTTTATGTGGAATTATGATGGGAACAATGCCAGATTTTATGTTTGTCTTTCGGATGGCCCCATATGATTGAGAGGCAATTATCTTCAAGGTACTTGGGCTTACATTTATGTAAATATGTTCTCCTATTGTGGTAGTCATTTTGTATTAGACAGCATTGGACATCATTCCATTCGGCGGTTATCTGACTCATCTATGCCGTAGTTAGCTACTTGCAATTTTTATAGTTTTGTGATCCTTTGCAGGTCTTACTGGATTTGAATGCAATGCTAAAATATGGAAGTTGACATATTGAATATCCATCTTGTTTTCTAAAATCAGGTGGAAGAAAACTTTGCTTCCAGCAAGACAAAAGGTGGGGAAGTGGAGTATAAGTGAAGATAAACGTTTAAGGGTTGCTGCCACTCTTTTTGGACGTAAAAGCTGGTATAGAATAGCCCAGTTTGTGCCTGGAAGAACCCAAGTACAGTGTAGAGAAAGGTAAAACTTTTTTATATTTCGTGCTCCTATTTGTTGCAAAACTTCGATCAAAATTTCTAAGGTTTTCTTTCTTGTAGATGGGTCAATATTCTCGATCCATTTTTGAATCATGGTAAATGGACTGAAGAAGATGATATGAGGTTAAAAGAAGCAATAGCAGAATATGGATATTGCTGGTCCAAAGTTGCTGCCTGTGTTTGTTCACGAACAGATAACCAGTGCCGTAGGTATGATAGTGAAGAATATTTCCAATTTTCCTTCCAAATTGCAGTAGATACAAGTCATGAGGATTATATATTTTTAAGTATATACATTTTTATCATCTAGGAAAGTTGCTTTGTTAATTCTGGAGATCTGAAAATTGCAAAACTATCTCAATGTAATGTTCATTAGCTGGAGGAAGCCCACTTGATTAAATTGATAAACCTCTATTACATTTACATCACTAGATAAAGTCATCTCTCCTCTATCTTTCAGTTCTGTTAATAAAAAAGGAACGGAGGTTGTAATTTATAGTCTAACAATAATTGAACAATGTAAATATCACAACTTTAAATCATAAATTTGGCTTTGAATCTTTAGTGAAATAGGTTTAAGAATAAGAGTGGAAAAGAAAGCCTGAGGCTATAGATGGAAGTAGCAACATTATAGTAGTCATTTTCATCAGACCCCTTGATCTGAAACCCATGGTGAAAAGTGGACTATTTTGTTTGTATAGCAAACCCAATGATTTAATGTTTTTATTGTCATTTTGTTTATTGTATTCTTGCTGATTAGGGTTTCTTGTTTGATTGTTATCCTATCTAATTGGACCAGGAGATGGAAGGTGTTGTTTCCTAATGAAGTTCCGCTGCTTAAAGCTGCTAGAGATATAAAGAGGGCTGCTCTTATATCAAATTTTGTTGATAGGGAGTCAGAACGTCCTGCACTTGGGCCGAGTGACTTTGTCCATTTGCCTATTACTGACTCAACTCTTGCAGAGGAAATTGAAAATGTTCCAAATGCACGAAAGAAGTCTCAGTATCGTTTCTAATTGTGATTTTTGAACTACATTCATTTCAGGCCTTTTACTTCTTTCGCTTTCTAGCAATTAATCAAAATATGTTACTGCAGGAAAAGTAGGAAAGCACATCCAACTAGAGAGCTCGCCTCCTGGTTAGTGCCTTCTTGGCTGAGTCTGTAGTCTTACATTTGTGTAATTCCTATCCGTCTCGCCGTTACTTCCAACTTTTCTTAAGTTGAGGATTTTATAGTATATATATCTTTTTTTTTTAATAACAAAGAGGGAGAGCCCCAAAAAAAGAGGATAGTATATATATCTAATGTTGTAGAAATTATCTTTATTTTAAAAATGCAGCCGCGATCAGAAGGAGCGTGGATTAAGGAAGCGTAAGAAAATTGATCGATCACCTGAGAGCAATAATGACTGTGATGATGCACGGAACAATATTGGGAATGGTTCCTCTAACAATAAGAAGAGAAGGGCCAGTAAATCAGGTTCCAAGAAAAAGAAACATACTGGAAACCTTAATATTGCAACAGAACCCAAGAATTCATGGTATGATGTATGAGTAGCATTTATTATTTACTTCTTATCTTGTAGATGATACTCTTTCGCTCTCTTGATAGTTTCAACTTTTTGCGCAGTAAAAGCACAAAATCACATGATGACAGAGAAATAGAGGCCTGGTAAGGCGTCTTTGTTTGTTTACCTTTTCTCCACCTTTTATTGAACTCATATTCTCCATACCCTGAGCTTATTGGCCCTTAACTACAAATTTGTGTACTTCTGGCCGAACTTGTTCTAGTACTTGTCAGCAGCTTCACCAATTATTAAGGTTATTATTGCTATCTAACTGGTTGTTTGAGGACAACTGTTAGGTAATAGGTATTTTGTTAGCTCAAGGCTATATTTCTTTGACAAGTAAATTAAAACTGAGGACACTGGGCTCGTATAGGAACTACTAGCCTTATATGCACAAGATGCATGCGTTAATTTCAAAACTTCTTATCCTATTATATACTCTATCCGTACTATAGTTATGATCACACTTAAATTGTGAAAGATTAATAGTTAGAAGAATTTAGATATTATTAATTCGCTAATGTGAAAAAACTGATAATCAAGGTTATGAGTGATTTTTAACATTAATCTTTCATGAATGGGTTTTAAACAAAAAGAATAGACATAATGAATTGGGTTGACTGAATTAAAGAGTATCAAAGGTAGTGAGTGTTTCAGACTTTTCAGCTGGACGTCATGTGTACCATCTTCTCTTATGAAAAGAACTCGATGTATTTTGTCCATTTAAATTTTTGATCGAAATATTTGATTCATATACTATTTTTAACTTGTTTAGAATGACAAGTCAAAATGAGAAAGGGTTCTTAAATTGTTTATTTGTAATTTTTTTCAAGGGTAATTTAGTGTTTTCAGAAAAGACACTATCTTCCTCCCCTCTTCCCTTATATAATAGAGATCAGTCGTTCATAAGACAAATAAGGAAAAGTGGGGTCTGGGAAATGGGAAAATTAGACACACATCCACATTCATATATATGCAGATGTCTTGGTACACACACCGACATACGTGCATATGTATGTACTAATAGTAGTACATTGTACATTCTATGGGATACAGGAATGAGAACACTGTACGCGACCTACTATGAACTGGGTATGGCTGTTTATGTATATATTTGCTATTATTTGTATGTGCTCTCTTTGGCTATGTATACTTAGGAGTTTTTTTTTTTGAAGTACAGGGTAGAATTTTTGAGTGGGAAGTGAATTACCAGTTAGATATGTGAGTTGCACTGTTGTAAGAGGCACGTGTTCCATTAAACACTTGTCACATAAAACTAAAAGCTATTCTCTCCCTTTGCAACATGCACTACGCTTGGAGCTGGAAAAAAACTTTCTGGTGGACTGGCTGTACTTAGGCAACCAACAAGCCCTTTGCTTTTGTGCTTCATAGTTGTATGTCAATGTGTCAATTACAGTTCAAGGCTTACCTTAATCCTGGAGTTGAAATTATCTTGATTTTTTTGCATGATGGTCTAATTGGGTGGATTCTGGTTAACACTAACAGAGTAAGAATAGTTTTTTGCCGCCAGGTTTGAAATGGATCGCCGGAGCCAATGGTCTGGGTCATGTGATCCTGATAGAAGCTGGGATCCCAACCCATGCCCGGAGAACATTATACACGTTTACGTGCAATCATGCACGGACATGTAAAATTGCATATATAAAGATCTATATGTACCATAGAATTAAGTAATGACCGTTATGCAACGACTTTTGAACTTGACATCCCACAGAATACCCCTGCATAATGTTGCAATGAAATCCACGTCCTTTTCGCCTCGTTGCCCGTTACGTAAAATTGGCTCACCCGTTAGAGCATCCTTTTTCCTTTCTGCATCACCACAATCCTTACCTTGAACACGACAACATCTGCGATTTTCTTCCTTGATATGTAAATGTATGTATGATGGTGCGTGCGTGCGGGCGCGGGGGGGGGGGGGGTCGGTGGTGGGGGTGGTTTTGTGTGTGTGGTGGGGGGGGGGGATGCGTGTGTGTCCGTGGGTGCTTGCATTTGTGTGTGTGTTGTATGTTTATACTGTCTCAGAGTTTAAAAAAAGATACTGGAAGGCGGAAGCATGTGTATATCTTGGGCATTGTTTTGCCTTCCATAATATGTTTACTGTATTAATGTATATTGCACTATGTAATTTGTAGGGACATTCCAATTGGGACCAGTTTGAGAAGACCACGGGGAGTGAGGGTGAAGGAGATTCCTTTGATTAGGAATCTTGGTGGGTCTCAGGCTTCTGACATACATGATATACATGACACTGAGATGAGTGCAACTACCTTTGTGCATTGCTCAAATCAGAATAATGGTCCTGAAATCCTGCATGGTCAGTCGACTTCTTCTGATTCACAGTTGAGGATACATGAAGAAGAAACGTTAGAACTGTCAAGCATACATACTTTACTCGGGAAAAAGAAGTCCTCTAAATTGCAACCAAGGAGGCCTTCAGCTGAGACAATTCTTGGAGAGAAAAACTATGTTGCCATGGAGTTAAGAACATCTAATGATGACAATGAGACCCATTCTGTGAATATAACTGGCTCAAGTAAGCAGAAGAAAAGCACGTTGCATATTGATCAAGACATAGAATGGGAAGACTTGCCCTTGGCTAGTCTTTTTCATGGGTCTGTTACTCGCATACAGAAGAGGAAGTCCAATGTGAGTTTCCAAACCTTTCATATATGCTTTGAGATGTGGCTAAGGGCTCTATCACTTCTTTGAGATGTACTTTTCTAACATTACTTTAAGTTTCTAAAGAGTTTTTCTTCACCCTCCCTAGATGGTCATTTTGACTGGTCCATCCTTTGGAAGTGCAATATAATAATTAGGATCAGTACCATAAACTATGTACATGTGTAGTTCATTGAGTTCAGAAACAGTATTGTATATATCGTCCATGTAGGATCCTTGTTGCACAAGCAATGTGTGTGATTTCCGTTTTCCTGGTCATGCAGTGA

>Bv4g079610_zfig length=4344928 coor=3125883:3127593 REVCOMP
ATGGGAAGACATTCTTGTTGTTACAAGCAGAAGTTAAGAAAAGGTCTTTGGTCTCCTGAAGAAGATGAAAAACTTCTTAGACATATTACTCAATATGGCCATGGCTGTTGGAGCTCTGTGCCTAAACTTGCTGGTGCGCAATTTTTTTTTTTTTTTCTATTTTTCCTTTTTCTTTTCTGTTCCGTTGCTTAATTGAAAGCAACGGAACAGAATAATAATAGTATTGCCTCTGACTACTTTTGATCAGAGGCAATACTATTTACATTTTAAAATCATTTCTTTATGTTCAATGATCATTGTCTAATTATAACAATGCATACCCATAAAGAGAAATCACATGTACTTTGATGAACTTTATTGAAGTTTTAAAAATAAAAAATTGGTGCAGGTCTGCAAAGATGTGGAAAGAGTTGCAGATTAAGGTGGATTAACTACTTAAGACCTGATTTAAAGAGAGGAGCATTTTCACAAGAAGAAGAGAATTTGATTGTTGAACTTCATGCTGTTCTTGGGAACAAGTATATTTTTTTACTCTATTTGCAATATAAATGAATGATGATTAGTATGATCTTATGTTATTTAGTCTTTGTTGTTTATACTAAAATTCTGGGATTTTTTTGGCAGATGGTCTCAAATAGCAGCACAATTACCAGGAAGAACTGATAATGAGATAAAGAACTTGTGGAATTCTTGCCTTAAAAAGAAGCTTAGGCAAAGAGGTATAGACCCAAATACCCACAAACCATTATCAGAAGTTGAAATTGAGGAAGAAAAAGCAAAATCTAGCAACACCAGCAACAACAGCAGCAACACAACAAACAACAGCAACAACAGTAGAAAAACTGAGAAATTATCAGTACTTTCTACTATGATCAACAATGATAATAATACCACCACCACCATTAACCTAACCAACACCAACACAAACTCTACCACCGCCGCGGCCACCACCAATCATACTAACAATTCTACAACATTTACCTTATCATCACCACCACTACCACCACCACAACAATTATCTACCCATGAGTTCTTCCCTGATTCGATATACGGCTCATTTGGGTTCCACCAAAACAACCAAGCTGCTATATGCTTCAATAATTCATCCCTTCAAACAACTTCTAGAAATAATGTTACTACATCATATGACAACCATTGTCATTACTCAATCCCTTCTATTATCCCATTCATTTCAACCACAGACTTTGGAAATAATGGGTATCAAAACATCGACAATACTACTACAACTACAACAGCTACAACCACAAGTACAAGCCATGAAAGTAGTAACAATAATACTATGCACGATCATCTCAATAACAACAACAACAACAACAACAACAATGGATCGTTTTTCGACAACTTTTCTTGGGCAACAATCACAGATCAATCTTCTTCTGTTAAACCCAACAAAAACATTCAGATTAATAGTAGTAATATTGGGTTAGATGTTACAAACCCAGATGAGATAAAATGGTCTGAGTATTTACAAACACCATTATTATTAACTCCTACTAATAATGGTGCTAATACTTCTACTTATGGAGAAATTAAGACAGAAACTTCATCAATTATGCCCTTTACAAGCTCATCAACATGGCATCAAAATCAGCAACCATCACCACCACCACCGATGCCAAGCTTCCATGGCTCTGATATGTATAACAAGGATTTACAACGGCTTGCTGAAGCTTTTGGACAGATTTTCTAA
>Bv4g079670_oref length=4344928 coor=3251101:3259253
ATGAGGATTATGATTAAAGGAGGTGTTTGGAAGAACACCGAAGATGAAATTCTTAAAGCTGCTGTTATGAAATATGGTAAAAATCAATGGGCTCGTATTTCTTCTCTCCTTGTTCGTAAATCTGCCAAACAGTGTAAAGCTCGCTGGTATGAGTGGCTTGATCCTTCCATTAAGAAGGTATTCTCTTACTTTCTCTCTCCTCATTTTTATGTTTGATTTTTAGTGTATTCGTGATTTTATTGCTGTCAATCTTATCTTCGCATTTTAAATTTCTTGGCAATTTGTTTTGTATTAGTTGTTGTTATATTGAAACTTGGATCAATTTTTAGTTGGTTGGTATATGAAATGTGCTTTCTTGCTGGATTTTCATCTAAAGTTGGAGAGTTGGTGTTTAGTTTTTCTTGTAAATGTTGTGTATTATGTGATTAAATATCTAATTTTGAGGAAGTTTGGGTTTTTTTATTTCATTTCTGTTGGTGGCGAAGATCACATCAATGTCGAATTTATTGGTATTGTTATGTCTGGTAGGTATTAGAATTTGAGAAAATAAAAGTGAGGCCGATTCGATCTAGAACTATAACATTTTTAGAGGGTCTAGGTTGGGTTGTGTTGGAGGGGTTTGTTTGTTCAATTATTTCAAGGATAAGAAAGAACTATTTTACATGATTGTAGACCTAGCAGAGCCTTTTGTGATCATGAAATATCTTTAGTTGCTCTACTGTAATTACGGATTTTATATTAGAAGTAGTTGCGCTTTCGTTGTCTTTCTAATCAATGGTGTAACCAGGATAGTTTTTGTGTGACATTTACTGTTAGGGTGTGTACAAACATTTTGTATTTCATTATAAAGATTAAAGTTTATTGCTATATGCTCCTTATCTTCCTATTTTCTTGTTTATTGAATTAAAAGTAGGATTACACTGTCATGTTGGTTATCCAAGTCCATTGGAAAGGTTTTGATGACTTTGGAGTATGGACTTGCTTCCTGGTAGCTGTTCCTTGTTCCGCTGTTTGCTTCTCTTGGTGTTTTGACAGTAATATGAAGAAGTCTTAGAAGTGATGCTGATTTTCGTTTTCCCTGAAACTTGTAGACAGAGTGGACCAGAGAAGAAGATGAGAAACTACTTCATCTTGCAAAGCTTATGCCAACTCAGTGGAGGACTATAGCACCTATTGTTGGTCGTACGCCATCTCAGTGTCTTGAGCGCTATGAGAAACTTCTTGATGCAGCTTGTACCAAGGAGGAGAATTATGAACCTGGAGATGACCCACGTAAATTACGTCCAGGAGAAATTGATCCCAATCCAGAGTCTAAGCCTGCACGACCAGACCCTGTTGATATGGATGAAGATGAGAAAGAAATGCTCTCTGAAGCACGAGCTCGGTTAGCTAACACAAGGGGTAAAAAGGCTAAAAGAAAAGCTAGAGAAAAGCAGCTTGAAGAGGCAAGGAGGCTTGCTTCTTTGCAGAAGAGAAGAGAACTCAAGGCAGCCGGTATAGATGTCAGGCAAAGGAAGAGGAAGAGGAAAGGAATAGATTATAATGCTGAAATCCCATTTGAGAAAAGGCCTCCTTCAGGGTTCTATGATGTTGCTGAAGAAGATAGACCTGTAGAGCAGCCGAAATTTCCCACAACAATTGAGGAACTTGAAGGAGAGAGAAGGGCGGATAGGGAAGCTCGATTAAGGAAACAAGACATTGCGAAGAATAAGATTGCCCAGAGGCAAGATGCTCCTGCAGCAATAGTGCAAGCCAACAAGCTTAATGATCCCGAAACAGTCAGAAAGAGGTCGAAGTTGATGCTTCCTCCTCCACAGATTTCTGACCAGGAGTTAGAGGAGATTGCAAGAATGGGCTATGCTAGTGATCTTTTGGTCGGAAATCAAGAACTTGCTGAAGGAAGTGGTGCAACCCATGCTCTTCTTGCAAATTATTCTCAGACACCTCGACAAGGGATGACACCAATGCGTACTCCCCAAAGAACCCCTGCTGGGAAGGGTGATGCTATTATGATGGAAGCTGAAAATTTGGCTAGACTGAGGGAATCTCAAACACCATTGCTTGGAGGAGACAACCCAGAGTTGCATCCTTCAGATTTTTCAGGAGTGACTCCAAAGAAAAGGGATGTTCAAACTCCTAATCCGATGCTTACTCCTTTGACAACTCCTGGAGCAACAGGTCTTACTCCAAGGATTGGTATGACTCCCTCCAGGGATGGTAATTCTTTTGGTATGACACCCAAAGGAACTCCTATCAGGGATGAGCTTCACATAAATGAAGAAATGGATATGCATGATAGTGCAAAACTTGAACTTCGGAGACAAGCTGAACTGAAAAGAAACCTGCGTATGGGTTTAAGCGGTCTTCCAGAGCCCAAGAATGAGTATGAAGTAGTTGTTCATCCAGAACCTGAGGATACTGAAGAACCAGAGGAAAAGATTGAAGAGGACATGTCTGATAGGATAGCTCGTGAGAAGGCTGAGGAAGAAGCAAGGTATCAGGCATTACTCAGAAAGAGATCAAAAGTACTGCAAAGGGAGCTTCCTCGTCCTCCAGCTGCTTCTGTTGAGCTCATTAGGCGTTCATTGATGAGAGCTGATGAAGATAAGAGTTCATTTGCCCCTCCTACAGACATTGAGCAAGCAGATGAGTTGGTGAGAAAAGAGTTGCTGAGCTTGCTGGAGCATGATAATGCCAAGTATCCACTTAATGATAAAGAGCAAAAGAAGGGAGGCAAACGTAGTGCTAATGTAGTACCTGTGATTGAGGATTTTGAACAAGAAGAGCTGAAAGAGGTACTTTTCTGTTAATTTACTTTCTGGTTTCTTTCTTTTCTTTACCTGCTTTAATTGTACAATTTCCTTACATGGAACTTCTGTAGCCTAAGTTGGTAACCTGGACATCAGACAATGAGTCCACATAATTAAACGGGAGAAATGAAGCTAAAAAAGCAAGGATATCCTGTATCCTGCCAAAAGGCAATTTCTGCTGTGGTTCTGCCACAAGAATGGAAGGAAAGCTCATGATTATTTTCAGGACTGTGGATCATGAGATCACTTTCAATTTGGAGATCTTAGAGCTCTCAGTTTAGTTTCCTGAAAAATATCATGTCAGGAGAAGCTCACATAATGACCACTTTGATGAATCAGCTACTCTTGCTTCCATGCCAGAAAGCTCATTGTATCTATTATAGCTTTTTACTTATATACTACTTTATTCTTTCCGTCTGGGGAAGATCTTCGATCCCGCTTTTAGTTTTTCCGATAAAAAAAAATTACTTTATATATCTCTCATGCGGAAGGTTCAGGCGCTTGAGAGAACCATGTTGAAAAGCTCGGCAAACTGATCCCATAGTCAGCTCATCTGTTCAAAATTATGAGTTTGATACTGCTCTTTGCTACCAAACACCATGTTCAGCGGGTCTAATGCGTTAAGATTCTCTGCTAAGACGGTGGATTAGAGTTGTTTCTTTGATCTTTCCTAGGCCCTATAGTTGTAAAAAAACCTTTTTAGCCTTGAATTCCTTTTCGTGAATCTGTAAAATTTGAAATTACTCTCTGGAAAGACAAGATAGGTCAACCAACTGCTATGCTACCCATGGCTGATTGTTTAAAAATAGAGGCATGGGCGAAGCGCCGAAGCCACATGGGCAGCTAGCAGCCCCTGTAGCCCACAACCCCACCCCCATGGCCCATGTGTTTTTTACTTAGCCCCCTGCAGATATTATGTATTAGATGAGGCCTTTATAGACATGAAGTACATACTTGGTTTGGTGGTTAATGACCTGGTGAAATTTCGGGTGGTTAGGAGGTCAAATCCTCTTGACAATAATGTTATTTCAATTTTTAGCCCACTTAGCTTAGAGCTATTCACTCTCTCTCTTATTTTTCGTTTTCTTTCTTTATTTGCTTTTTTTGGATGAAACTCACTTTCTCTTTTACTTCTCCATAACTTTCTTTTTCTGTTCATTTTCTTCCTTCTTTTCATCTCCTATTTTTTTCTCCTTTGCAAACATCTAAGGTTGATCAGATTACAAGGTTAGTGAAATGCAATCATTGATCAAAAAAAATTTGAGACCTTTTGAACCATACTTCATTTCATGCATTCCATACGATGAAATTTAAATTAGAAAAGACCAGAATGTACTAATTTATATTATAATTTATAAATTGTAAGATATTTTCTTCTTATATTCGAGCTTACCTGTTAGCTTTCGAGCTGAGCTTGCCCTTGCTTGGGTTGGCTTATTTATATTTCGAACTTAGCTTGAAATTTAGTCAAATCCGAGTTAGTTTTGACCCTTTTTTGACCATCCCAACTCAAATAACTTGCAAGTTCGATTGGCTAATTTACACCCCCTCTTATAAGTCATTCTTCGATCCCCGAAGCAAAAGTAATGGCCATCCGGCCCCTGCAACTATAAATAATTGGCTTCACTTATAGAGGCAAGCTTAATTTGTCTCGGGAGGAACTGCATGCATCAGAAAAGTGGGTGTTAAAAAATCATAGTTTGGGAAGGAAGAAAAATTCAGGAGCTTTTGTTTTTCTCTGGTTGCAGTTTTTATTATTATATGATCTTCACTACGTTCTGTTACTTTCAAGGATCAGTGAAAGGGGTTAATGGAGCCGCTTTCTTTAATGGAAGTGTACTGTATGATTATAGACCAACCATTACAGCACCTCCTGCCACATAAATACATAAAGTAGGATGTTATGTAGATTCATTGCATGGGTTCTTTTAGCACCTATACGATGAAGTCTGTCTTTGTCTGCCAAAATAGTAACCGCAATACTAATTCTACTCCAAGGCATTACACATTTACACCATTAGAAAAGATAAGAGACTTCTAAGGCACTCTAGCAAAGCTTTCATGCATATAATTTCAAAGAAGCTTGGTGAACATACTCCACCGATAGTGACTGCCTGCCTAAATATTCCGTTTAAAGAATCGAACTCTAGAACAAGTATTTTTCCGAAGCATCCGAGACATAGTACTCTGAATTTCCAGTTCTCACACATATTTTCTTTGATATGATTAGTATGGACCTATCTAAACCATAATCTTTTTTTGAGGGGGTTTTTTGGGGGAGGGGGTTGCATTGCTGTCCAAAGTTATGTTTAGGACGGGGGAAGGCAAATGAGTATGAGGTTTCTGACTCTTCTATGGATCTCAGCCTACAGTCTACTACAGTTATATCGTCCCTCCATCTCTCTATGCCTGAGGTACTTGCTTGAGTGATGACTCTTTTCCTGTGGTGTGAAGAAATGTTGTTCAGGGGCCACAGAGAGCAATGTGCATCCATATGTTAATACTGAGACAATGACGTGCTCTTTTTTAGAGATGATTGATGAGAAAATTTCTTCTATACCCTGCAAAGTTATTGCAAAGGGCCTATATGGCTTTTCTTCAACTTGGGTTTTGAAGTATGATTTGTCATAGAATATTCTCAAAGTTGCTTGTGATTATAAGCCCCTGTTCAGTGTTCACTTCAGCTGAATTTTGACTGAAGTGAAATGATTTTACAGACCAAAACTTTTTTTCTAGATTGAAACTGACTGATTTAACCTTTTTTTTTTTTTGCTGATCTCCTAGTTGTTTTTCTCCCCTAATATTTAGTATTACTAATTTTACTGACTAAAACTGTTTTATGCTATTTTTTACTGAAAAATAAAATATATTTTTAAAAGTTGAAGTGCTTATTTTTCTGAAAGGTGGTTCATTTTAAGCATGACTTACATCTTTATGTTCTTATTGAAACAAATTTGAATGAGTGAGGTGAAGTTATTCATGAAATAATTCTGCTTGCTGCAAGTACATTTTTTTTAATTGCTCAAGTTCCACACTTTCTGGTGTTCAATGTTTAGTAAGTATGATATGTATATAATTTTTGTTCTGACATTTGAATGCCGGAATTCATTATGGCAGGCTGGTTCTTTCATCGAGGAGGAGGCTCAGTATCTACGTGTAGCAATGGGACATCAGGAGGAGACTCTTGATGATTTTGTTGAGGCACACACGACTTGCTTAAATGATTTGATGTACTTTCCTACTCGTAGTGCTTATGGTCTCTCCAGTGTAGCTGGAACTGTAGAGAAACTTGCTGCCCTACAAAATGAATTTGACAATGTTAAAAGGAGGATGGATGATGATAACAAAAAGGCACAACGGCTTGAGAAGAAGATCGATGTTCTTACACATGGTTACAAGGTTGGTTCTAATGTCCTTTTCCTAATGAGGTGATCTTGTTATTGCGAACTCAGAAAGTTTGTTTCAATTTCTTTTTTAAAAAATCTGTACCGGGGGGGTGGGGGTGTTGGGTGGGGGGAAGGAGTGGAGAGCTGATATTGCCTTCCTCGTTCTCTGTGGATAGCATGTTTTTTAGCAATCTAAAATTTGCCTTCTCTTAATCATCATGGTCTTGTGTATAGATTGAAACACAGCATCATTTAGCCACGCAACTTTGATAATATCGAACTTCATGCACTTCTGGCTTTCCAGTGAACATATTTAGCAGTCTAAGTGATGATTCTAGGCTTAAAAATACAACTTGCCTTGTGTAATGTTGCAATTATCGTCCAACTCAACTTGCATGTCTAGCAAGACGGTGGTATAATTTTCCATAAGACCTTTTAATTGAAGTACTTATTGATGGGTTGGCTTTTTATACACATTAAAAAAAGGTTGTGCAGCATTTAGCCACCCACCTCTGATATTGTCGAACTTCATGCACTTTCTGGATTTCCAGTGAAACATATTTAGCAGTCTAAGCCATGATTCTAACTAGGCTTCAGAATACAACTCACCGTGTGTAAAGTTGCAGTCTTTTTCCAACTCAATTTGAATGTCTAACATGTCGGCGGTATAATTTTCATATAACCTTTTGATTGAAGTATTTTTATGATGGGTTGCCTTTTTGTACACATTAAATTTAGGTTGTGCATCTAGAGATAATATATAGAGTTCTTTTGTACGATGTGAGTCAAGTGTTTGGGAGTTAGAGACTGGCCAACAACCGTACCTGCTCTGAAGATGCTTTTTTATTTTCTTTATGTGAAACAGTTCAAAAAGTAAAGGGGGAAATATCGATTTATCCAGAAAATATTTTTGTGGTTTTGTTGGTCTTGAGAAGAAATAAACAAAGATATATTACTAGCATACTTTTCTAGCTTAAAGTCAGTGTACGTAGGAAGATAGTGATCTAGTACAAGATTTATGGTTTTGTTGCTGAATGCATTCTGAATTCTCATGGGGAGCTTGTGACAGTTATTTTCAACCAAAATGATCGATTACGTTGTGGTTTATACAATGTTACTAAGCAGTGATTTTTATGTATTTCAGATGCGGGCTGATAAATTGAAAACCCAAATCGAGCTCACTTTCAAGCAGATGAACACTGCGGGGACTGAATTAGACTGCTTTCTAGCTTTGCAGAGACAGGAAAAATTGGCAGCTTCGTTCAGGATCAAGGGTCTCTGGGAAGAAGTCCAGAAGCAAAAAGAGCTTGAGAAAACTTTGCAGAAACGTTATGGAGATCTTGTTGCGGAATTAGAGAGGGCTCAGCAGCTCGTGAATTTCTACAAAATAGAGGCTCAAAAGCAGGAAGAAATGGATGCAAAGAAACACGCAGAAGAGTTGGCTGAAAAAGCCGCAGCTAATCAGGCTTCTACACGAGGCTCTGAAGCTCCCGAACCTGAGAGCACCATGGAAATAGATTCCTCTGATGATGCTAAACCTAATCAGGATGGGGAAGTTGCTGAAGCAGCCAGTGGAGCTAGTTTAGAAAATGGCATGCATGTAGATGGTGATGTGACATCAATTACGGACACACAAAGTGCGTCACTAGCTTCTGATGAGGTTCATCAGCAAGATTCTTCCAATGATTTTGAAGCTGTTAAGGAGCAGAATATGGACACCACTAAAATTCCGGATGGTGTTTCAGAGAATATGGGTAATGCAGTTGAAGAGGCTGTTGAAAGTAATGGTTTTGCCGTTGGAGAGCCGGTTTCTATCAGCAAAGTGGAAACCCAAAGAGTAGATGGGGATCTTGGCAGCCCGATCAACAGGGAAGAGGGGAATGAACCTACGGTAGAGGCAGATGCAGACAAGCCTGTAGAGAAGGTGGAAAATGGTGCCAGTGATGAACAAGTGTGA
>Bv4g083815_josh length=446690 coor=261662:275359
ATGGTGAGGAGTCCATGCTGTGAGAGCATAGGATTGAAGAAAGGGCCATGGACACCAGAAGAAGATCAAACTCTTGTTTCCTATATTCAGCAATTTGGTCATTCAAATTGGCGCGCTCTTCCTAAGCAAGCTGGTAATATTATCCTGATTTATGCACTTTTCTGCGTTATTTAATTAACTTCATACCTGACCTTAAAAAAAACCTTCATACCATAATTTCCATTTCTAAACTTGTAGATTATTTATCTGATCATGACAACCCAACTTTATCTATGATTTCTAACTTTATCTATGATTTCTTTACGATGAATGAAGTTTACAAATTAATTTAGATATAACCTACTTTCTAAAAGTCTTGTAATGATTAGCCTCTAGGCTCTACTCTATCTATGAATAACTAGTCTGCTACACCCTCCGTCTCATTTTGTAGTTTCCGTTTCATTTTGGACACGGGAATTAGGAAACAATTATTATTATGTACTTGTATTGGGAGTTGTTGTGTTTTTTGGAATTATTGTCATAAAAAAATGAAAAAGAATGAGAACAATAAATGAGTGGGCATATGAAAAGAGGCCACAGAGCAAAAAAATGCTTTTTGTTATACCCAACTAATGAGAGTTGATGAACAGTGAATGGGGTGTCAAAAATCCATATGAAAAGTTGGAGAGAGAGGGTAAAAAGTAATGTTAAAGAATGGAAACAAGAGAAATGAGAGCAACATTTTGGAACACCCAAAATGGAATAGGGAACTATAAAATGGGACGGAGGGAGTAATATTTGTCACGAAGCCTAATCAAGAGGAAGATCCTCCATTAGTACCAACTGGCGCCAGGCCCTATATATATACTACTCCCTCCGTCCCAGAATATAAGACTTGATTCAGTTTTTATGCGGTTATTAAGGTAATTAGAATCTTGTTAATTTTAGATAAGTAGATTCATTTGTATTGAGAATCATTACTTTGCTTTTTTTTTTTAAAAAATAATGATTAATTAGTTGTGCATTGAATGAACTTTGGAGAAAAGTGTAAAGAAGTTAAGTGGTTTTTTTCCTTTGGAAATAAAGCATGATACACTTAAGCAAACATTAATCCAATGGAAAAAATTATGCCAAATGACAGCTCTGTATTAGGGGGACTTTCGCCAATCAAATTTCTTAACTCAAGAGCGCACGGATTATGCCTACTTTGGCAAACCTTCAAAATTTCAGATTTTCCCTCTAAACAAAAGTGATTGAACCTCCAAAACTTTATAAATACAGAGGGGATTAATTTTGTTCTTCATCCCAAAAAACAGAGCACATACATATCAAAAAAAACTCCAAAAAAATTTTGTTGCATCATTGCCTGATCTCCATGTCTTCAAAGTGGAATCTTCATGATGCTTGGTCTCCAAGTAATGGTGAGGATAGTGAAACGCAACAAAACATTGAGGCAGGGGATATGGAACTTCATGATGTTGAGATTAATCTCAACTTACCACCAAAAATTTCAGCACAACAACAAGAAGATGGATAGGAGGAACCTCATTATAAGAATAAGAACAGGAACAGGCTCAGCAGTGATAACAATCTCAAAGTCTTGTTATTCCTTCTCAATAAAGCAAGAGAAGGCAAGCTCAAGTATGACAACATGACATAGGCCTCAAATCAATTCAATGTAGCCAAATAAAACTGTAAGTCGCATCTGGAACACAACTAAAAATCTGAATGAATCCATGCTAAGAGAAAGTGTAGAGGGGGAGATTACACTTATGTGGTAGGGAAAGAATACAAGTAGAAACAAATGAAATCACAAAACTCGCCATAGGGGAAAAGATCTTGCATTAGAGATCTAGCCACATTAATTGGGGTGTCAAAAAGCACAGTTCATAGGATGGTGCAAAGGGAACTGATTAGGCCACATACAAACCCACTTCACCTAGGTTTGAAAGAAGTAAACAAAAAGACAAGATTGCAATGGATTGTGAATTTGATAATGGGATCAAATTCTCTTACAAAGAGGAAATACTATGCCATGTATGACTTCGTACATTTGGATGAAAAATTGTTTTACTTAACCAACAAATCACAACGGGTTTATTTAGCACATGATGAATAGGGGAAATATAGGACAACAAGTAGCAGCAAGTTTATACCAAAGGTCATGTTCACAACAGTTGTGGGCAAACCTAAGTATAATGATGAAGGTGTTTGTACCTTCGATGGACAAATATGCATTTTTCCCTTTACATATCAGGAACCAGCCAAAAGGGCATCAAAAAATAGAGCTAGGGGGACAATGGTGACTAAGATAGTCGAATTAGTGAACCAGAGGGTCACTAGGGCCATGCTCATTGAGCAAATTATTCCAACCATCAAAACACAATGGCCACAAGATGATGGGGCCTAAAATAATTTTCTTGCAACAATATAATGTAAAAGCACACATAATTCAATATGATCCTCAATGGTAACAAGTTTATGAACAAGATGGGTTCACCTTTATTTTAATCCAACAACCACGCAACAGTTCAGATTTAAACATTTTAGATCTTGGATTTTTTTAGATTATTTCAATCTCTAATGCACAAGAAAATGCCAAAAACAATTGACAACATGGTGGTTGCTGTTAATGAAGCATTCAATGAGCTAGACCACAATACATTAAGCAATGTATGGTATTCTCTTCAACATATAAGAAAGAAATTTTGAAGGTTGGGGGAGGGAATAACTATGACCTTCCATATGTTAACAAGAAGAAAATGAAGAAGGAAGGCAGATTAGAAGATCAAGTTACAACACCTATGTGGACAGTAGTAGAGGCTTGGGAGAAGGTTATCAATGGAGCATCAAGTTCATATGCACAAGGAGAACTATGAATGCGTGTTTTAAGTTAAAGGGGACTTTTTTTTGCTTATGTTTGATGTTATGCTTAGCTTAAAGGTTACTTTTTCTTTTTTTAATTTGTTTCATGCTTTGTAATGACTTTGGTAGAAGTATGAATGAAACATTCAAGTTCAATGTTAAGTGAAGTTTATAAACATCCAATAATCAAAACAGTTAGGAGCACAAAAAATGTAAGAAAAAAAACAGAAACAATGAAGTAAGCATAAGAAAAGAAAAGTGCAAGTAGTGTAAGAAACAAAAGTGAATTCAGTGTAAGAAACAAAAGTGTAAGAAACAAAACATAAACAATGAATTTAGTGTAAGAAACAAAACAGAAAGAGTTTGAAAAAAACCAGAAGGACAAAAAAGTGTAAGGAAAAGAGTGTAATTTTTTTTAGGACTTTGTAATCTCATAAGTCCCCTATTATCATTGACTAATTTGAGAGAAGCTCTACAATCCTGACACCAGTTGCCTCAACAAGACAACATTAATCATCTGGTGGCAAAAAGTGTCAAGAGAGAGTTTTATCATCACATTATAGTATTTCAATTGAAAATTTATCCATTATTGATACAATAACCACACCCACATAATATTGAATGTGTATTACCCAAATGCCTCAATCAGTCATTTACATGACTGGTGGCTTAAGGATGTACATAGACAAGAGGGTCAAGCGGGTACAATTAACAGTCCCCAAGAAACAGACACAAAAAATCAGCATCACCTAAATCATCTTAACCATATCACAAGGGACAAACACACAACATGCTAAAATCAAATACCATATCACAATTAAAGAGCATATAACAAGAAATATACTTATATTGAGCATGGAACATATGATTCAGATATTTTTCTGATGTAATTAAATGTGTGTTTAGATTAGCATGCAACAAAAAGTATGTGGTTGTGCACCACCTCCCAAGTTGATTCTGTTTTTCAGTACTAGGTAGTACTAGGGAATTAATGCAATCTTTGTCCTCTAGTGATGCACTAAATTATGCTGCTATTGGTGTAAAAAGGATGAGTCACTGTCCTTCCTTGGACAACTGTTTTCTCTTCCATATATAGTTGTGTTCTGTGTATTCATCACAGAAAAGAAATGAGAATGAGAGAAAATCTATTTGTGAAGCATTGCAAAAACTCTAGGAACATCAACTTACAATAAATTATATTATGATAATATGATAGGTACGCAGTATACTAGTATTAGAACGTAAGTAATCGTATATAGTATACTTGTCCTATAAGATCCCCCTCCACTCTTCTCCACTCTGTCTCCTCCATCTTTTTCATCCACAACGTTCCATAGACCCTCTTCCCCTCTATCTCCTCCACTCTTAACACCACCAGCACCTTTAACTGCTTAGTTTAAAGGTAATTAACTAGTCACTAAATGAATTAAAGTAGTCACCGAAAGAAATTAACCTAGTCACTAATTCTCTTTTTAATATTAAGCTTATTATTGCCTAAATTTAATTTAAAAGTAGGCGGTCTCTTATAAGACAAACTCTAGTTTATAATATTTTATTAAAAATAGTGCAAAGCAAATTGATTAAAAAGAACAGACCCTTAATCCATAATTTTTTTTAATAAAATTTTGATATTATCTAATATAAATTTCAATTATTTTTTATGACTTTATTTCGGTCCAGGTTAAATTTTTTCGTCTTTGGTCCTTCTATAATGGATGGTTGCAACTTCTTTTGGGTTTTGCAAAATTGCAACTTTATTTGTATTTCTTTATTAATCATTTAATTGTGCATCTTTTCGATTTTTTTTGGGTTTTCTGATTGACATATTAAATGATCAAACTTTATTTGTAATTTCTTTATTAATCATTCAATTATGCATATTTTCGATTTCATTTTTTTGGTTTTCTGATTAACATATTAAATGATCAAGTACTTACATCCTTCTTTTAACGTCTCTTTCAAAAAATTTGGACCAAAAATAAAACATTAAAAAACATGGACTTAATTAGGGCCCTAATATGTAGGCTCGCCTTTGGGCCTCTAAAATCTTAGAAACGGGGCTGGGTAAAACAAAAATAAAAAGAAACTAAAATGCAAAGAATTGAAAAATAAACCTTCAGAAGAACAGTTCAACAATGGTAGGTTTCACGTCTCACTGAACCCCATCTTTATTTTTTCATTTAAGAGTTTATGGTGCTTTTTTTTTTCAGTTTGATGGGTTATATTTGTGTGAGAGATCTTCAGAAATGTGGGATTTTTGGAGTAACCCAAATGGTGGAAGCGTGAAAAGTTTCATTTTTAGTAAGTTTGGTTAGTAGATCAAAATGAGGACATTGAAAAATTTAAAGATTAGATGGAAAAGTTCAAGGAAACACCTAGGTGACAAATTGAAAATGGTTAGTTTTTGGATGAAATTGAAAATGCTTTACACATTTTGGTCTTTGTTTTATGCTCTACCCCTAATTCATTATCTAGGTTGAAGTACTGCTGTATTGCAATTTATTCTTATAGGTAACACATTGTTCTTGTTGGCTTCTTCAAATTGTAGCTTTAATTTGTCCCGTCGCTTGATTTTCATGTTCGCGAACAATTAGGGCAAATTATGTTCAATGACAGTATATTAGGAAAGTTATGGAAGAAGAGAAGAAGGGTGATGAGGAGGCATGAATGGCAGGGTTGGGATGAGGTGCGGGGACAGAGGTGGAGCCCATTGTTGATGGCCGCTGTATGGGAGGGGGTTGGGTGGACTGTGGAGGGAGAAAGAAGATGAAGGAAGGCTATGGAGGAAGAGAGAGAAAATGGTCAATCATGTTTATTACAAGATGTTACGAATTATAAACTAATTAGGGGTTAATGACGAAAGGTTTAGGTGATCTTGTGATATGGTTAGGATGATTTAGGTGATCTTGATTCTAGTGATGATGATTTAGGTGATGTTGATTCTACTGATGATGATTTAGGTGATGTTGATTCTATTGCGATCAATTTAATTTTGTTATGTGTTCTTTAATTGTGATTGAGGCGCTCTATGTTTAGCATGTTTGTGTGTGTATTACTCATTATGATGCAAGTTAGGATGATTTAGGTGATGTTGATTTTAGTTAGGATGATTCAGGTGATGATGAAACTATTGTGATCAATTTAATTTTGTTATGTGTTCTTTAGTTGTATTTGAGGCTCTCTGATATGAGCATTTTTGTGTGTACTACTCCTTGTGATACAAGTTAGGATGATTTAGGTGATGCTGATTTCTTGTGATATGGTTAGGATCATTTAGGTGATGTTGATTTAGTGATTGAGGCTATGGAGGAAGAGAGAGAAAATGGTCAATCACAAGGAGTAGTACACACAAAAATGCTCATATCAAAGAGCCTCAAATACAACTAAAGAACACATAACAAAATTAAATTGATCACAATAGTTTCATCATCACCTGAATCATCCTAACTAAAATCAACATCACCTAAATCATCCTAACTTGTATCATAATGAGTAATACACACACAAACATGCTAAACATAGAGCGTCTCAATCACAATTAAAGAACACATAACAAAATTAAATTGATTGCAATAGAATCAACATCACCTAAATCATCATCAGTAGAATCAACATCATCTAAATCATCATCATCACTAGAATCAAGATCACCTAAATCATCCTAACCATATCACAAGAAACAGACACACAAACTTATGTCCAAAAATCATCATCACCAAAATCAGAATCACTAAAATCAACATAAATTAAATCGTCATAAAAATCGTACCATCATCACTTGAACTCCAACAAAATTAATTATCACTACAACCATCATATCTGGAACTAATATCATCACAACAAACATTTTAGATCAAAACAATAACATCAAGAGCATGACCCTGCATCACTAATATCATCAACATTCTTTTTAACTTCACCCACAACAAAATTAGAGGTGGAAGTTGCACCATGATCCCATTTTGCTTTCGCATCATAATTGTGACTGATGACAATAATCTCCCTTTCTTCTACCTCCTTTTTTTCTTCAATTGCTTTATCACTCAAAGTATCAATTTGAGTTTCTTCAGATCTGGAACTGTAACTAAGGATTCCTTTCAATCTAGCCCCAACTCACAATATGGGTAATCCGAACAAGAATATGTATCATTAGATACATCTTACCCAGAGTTATGAGAAAAATCGTGACTTATGGCAAAAAAAAACCCCAAGATGAAAATTGAATCCTAAACTGGACAAAAAAGTTAGATTTAGGGTTTTAAAAATCAATCTAACAAAAATGAACACATTTTGAGGCTTAAATACTAAATCAACAAACAATTTTAAAAATACAAACAAGGCGTGCGAATTGATCAAAGGTGTAGATTCAAAGAACACACACAAAAGAAAATTCATTCAAGACACAAATTCATGCATAAACACTTTGAAAATCAAGAAAGAGTAAAAAAAAATCAAACCGGATTTTAATAATCACATAAATTTTATGAAAATCATGCATCCCAGATCTAGCTAGGGTTTCCATGTGAACAATAGACTTTAGAGAGAAAAAGAGAGGATTGAGAAGAAAAGAGAAAAGTGGATGAGAGAGAGTGTGTGTGAAATAATCATTGAAATGGAGTAAATGAAGGAATTATTAAGAGAGAGACAAGTGTTGAATGGGATAAAAGATTCAAAAACCTCATTAATTGAGGGTGTATTGAAATCCAAAAATTATGAGTGTGTTTTGGGCGTTTATTTTACTCATGTGGGTAGTTTGAGAATATTTATGTTTTAAAATTAGAAAGGGGACTTATACTTTGGAACACCATATTTAGAAGGGGACTTATATTATGAGACGGAGGGAGTAATATATACTAGCATTTTTTATACACTATGTGTACATGTCATATTAACATTTTTTTCTCAATAAGTTATTAATAAGTGTTACAAGAAATTCGATTCAAACAAACATTAATGATTTTTAAATTTTTATTAATATATATTTTTTAAAAAACAATTTTTAGTTGGTTTTTTAGTTATTGTTCAGCACTATTTAAATATAGTATTGAGAGAAAGAAATATCAACAGAAGAAAGGTTGTGCTCAAATAAAGTGGAAAACATTGTTTTTTAGGTTCAATAGCTGAATATCAATAAAGTGGAAGAGTTTGATTTATATAATAGAGATTACCAAAAATCAACATTTAGGTTTTAATATATTATCAGTATAATAATTAATATGAAATTTAAGTTTTTATTTTTTCTTCGAATTGTGTCAATCAAGTCATATTTTCAATTTAATTTTTGATCAATTTTTTTCACACATATGTAAGAAGAGAAAATCATTCTCCTTAATTTAATACTCCCCCCATTTCATAAAGATCTTCCCACTTTCCGTTTAAGGGTGTTTCCAAAAGATCTTCTCACTTTTGCTTTATTCCTTATTTGGCAAAACAAATTTCCCTATTTACCCTCTCATGTCACTATCATATGGTCCACTATTACATTATTAATTCAATTTTACTCCCTTTCTCTCTCCTACTTTAACCTCTTTTTATTTGTTTATTTATCTTAACCCCTTTCTCTCTCCTACTTTACTCACACCATGCCCCACACAACTTGATTTTCCTTGGTATCTGTAGGAACAGTAAGTGGGAAGATCTTTAGGAAACGGAGGGAGTATTCAATTAAAGCTTCAAATTTTCAAATTAAATTTCATTGTTAACTTGTTCAATATATATATGACAAGTCGGAAGAAGAAAATATTATTTAATATATATGACAATAAGATTCATTAGGGTATATAAGACTTTGTAAGGGAACACCATCTCCCCTTCCCCCGACCCCTTGACTTATACAAAGAGAGATTAGAGTTTCAAACCTTGACCATAAATTTTTTGACCAATTAATCAGTCGATACTTGTACTACATCCATGCTATAGAGTTTAAATTAGAACTTGTATTATTGGTCTGGGGAATGCTACAATTATCAAATATATTATTATTCATAAGTTTCATAATTGATTTTATTAGTTTTCATTAATTTTCTTTCTAGTGTAAAATTGAAAAATGTACATTATGGCATGATTAGTTATTTTTTTAAAAAAAACTTTCAAGGAATTGAGGATAAAAATAACAATGTCAATGGCATTGGGATAAAAGAATGTTATTACCTTAATAAAAGTGATTAGAGAACCAATGTTTGGCTACGTCTTTATAGTTACAGATAATTATAAAACTTTATTATGTTGTAATTTGAAACATAAACATTGAAATTATAGTAGATTGATAATTAAACTCTTACATTTCTTTTTAAAGGTCATGTGTTCGATTTCTAGTAGCCACACATTGTTAATATTTTTTTGATGAGATTATGAATATTTGTATTAGGAATTAACTTGAGAAGAGTGTCACATGCAACTCTTCCTTTTATAGGAACGCCTTTTAATATATTTGCATAGATTGTTTTTATCAAATTTGACATGTGGGTAAGATTTGATGAATTTTTGCCTCGCATATTCCAAGTGGTCTTGGCATAGTGGTTGCTTACTTTGTCCCTTAAACAATTAGTCGGGGGTTCGATGTTCAACCTTTGGGAATGGAAAGAGATTATTGGCCAACCTTTTACCCTTGAGTGGAGCACCCGGGGCGAGGGGATTAGTCACTACTATCGGTGGTGGATACCTTGGTTGTTCACTAAAAAAAAGATGCCTAATGAGAGGGGGGAATGAGTATGGTTTTGATGTTTTGAAGAAAGATTTGTCAGAAATTACCTTATAAATAAAACATGTGTTATTGACTTTTATTTCAAACAAAAATTCAATTTTTGTAGAAAAGAGTATCTATTACTTTACTTTTGAGTTTCTATAACATAGAATAGTTAAAACCTTATATAAAATTTTTTCTAAAAAACTACCTTTCAAAACAAAAATGTTGTAACAAGCTACTTTTGACGATTTTCGACTGTTGACTACCTTTTCCAGCGTTGATCTTTTCTTTTTGTGCCTCTTTTCTCTTTCATTTTCACCGAAATTTGCCAAATAACCACAAATCAGTATTATTTTCTTAAAGGAGAATGAAATTTTGGGCGAAAATGGACGAAAAAAGAAGGAAAAAACACAAAAGAGAAAAAATTAATGCCAGAAAAAATGTACAATAGCCAGTCAAAATTAGCTTACTACACCAATTTGTTTCAAAAAGGTTATTGTTTGTATTTTTTTATTAGGTGATTTTGCACAAAATAATATTTTTGTAAGATAGTATGTGACAATATCTTTTATATAACTAACAATAATTAAAAATTGTTAATAGTTTACTTTTGAATATGTATATTAAGACCAATGTTGTTATATGGATCCTTCTTTGACTCTTAGAGGCAGATAGGATCAAGTCACTAGGACTGGATCTAAGATCCTAAAATTGGGGGGGGGGTTATAAGAGTGGTAATTATGCTAGAGAATGGAAAAGGATTCCCACTAAAAGTTTAACACACTAATAGTAATGTTTTTTTTTTATTTGCAAATGATGATAGTAGTCATACTTTAAGATTTTCAACTATAATTTATAATATTAATTTCATAAAATAATTGATAGTCTTGCGTGGACCTGTATTATTGTGGACCAACGTCACTTATTTAATATAGTGACCCTTTTTACATATAGTAACTTTTTTAAATCTTAAGTTATATTCTACTGTTAATATTTACCATAGTGACTATTTTTTTTTAATATAGTCACTCTTTCTCACATTAATTTATGAGGATGAAATTTTCACTTTGTGATATAGTAATTTTTTTTTCACATAATCAAAATTCACAATTTATATCTACTCATCTTTCGTATCTATCTTTTTTTTATATATTGACTTTTTTTTTCATAAATCACATGAATTAGAATTAGGTCCACACTAATTTAGTGTGAACCAGGTACATATACGTTTTTTACAACAATTGAATCTTAAAATCGTATTAGATCCTACCATTTTAATCTTTTTGAGTAGGACTCGAAGATTCTACAAAATTAAAATTTTATGTAGGATCGAAATCAATAATATCATTTTTCTCATTCAAGATATTAATAACAATGATTGACACAAATCTAACAATGCAGTCCAGTTATATGTATGACAAGGAATATAAAGTAATCTTAGAAGCCCTGAAAAAGACATGTAAGGCTGTAACCAAGGTTGTTATCGAAGTGGCAGAACAATATTTTACTAAAAGGCTACTGTATGAGCATACTGACATTGCAAAGTAATTTTACAAAAAATTCATATCAGTATAAATTGATCCGGTCCTTTGGGAACTGAATCAGTTAGTTTGGTGTGATTTTTTTTAATCATATCTAATAATTATCTGATTCGGTTTGGGCATAAAACCAGATCAGTTAAGAACATTAACTGATTCGATTTTCTCCCTGAACCAGATTAGTAAATACCTAACCAAATCAGTTAATTTCTTATAACTGATTCTAGCCCAACCGTTCTGGTCCAATAGCGGATCAGTACTCTTTAATATGACCGGATCAAATGACTTTCCACTAGTGAAACTTCTAATAGTTATATCTATTTGTTAAATATAAAAACAAAGGCAAAGTGAAGTATATGAATAATGCAGAACTTCAAAATTGTGTGCAGATTATATAAGATCTATATAATGTAGTACTCTATCCGTTCCTTATCGATGTTGCTAAGGCTATGTTTAGTTCACCTGAAATTTTCTGATCTGAACTTATCTGATATGATCTGAACTTATTTTTTTTTTATCTGATCTGATCTGATCTGAACTGATCTAATAACAAGATCTTATCTTTTAGATTTTTCTCAATACTCCCTCCGTTTCCTAAAGATCTTCCCACTTACTGTACTACAGATACCAAGGAAAATCAAGTTGTGTGGGGCATGATGTGAGTAAAGTAGGAGAGAGAAAGGGGTTAAGATAAATAAACAAATAAAAAGGGGTTAAAGTACGAGAGAGAAATGGAGTAAATTGAATTAATAATGTAATGGTGGACCATATGATAGTGATATGAGAGGGTAAATAGGGGAATTTATTTTGCCAAATAAGGAATAAAGCAAAAGAGGGAAGATCTTTTGGAAACACCCTTAAACGAAAAGAGGGAAGATCTTTAGGAAACGGAGGGAGTATATAAGAAAAAATATAGTCATGTGGGGTCTTGTTTTATTCATCTCAATGAGTACTTTATTAATATTCAATTATTATAATTTTTACTAATATGTAATGAAAGATATAGTAATTTTTAAATATAAGCATGATCTAAACTTATCTGATCTGAACTTATTTTTTCTGATCTGATCTGATCTGATCTGAAATAAGCAAAAATAAGGTGAACTGAACATAGCCTAAGTTGTCTTACACAATTCTCAATGCACATATTTGACTATTAATATACTAGCATTTTTTGCACGATATGCCTACTACGTGTCCTATTAATGTTTTTTTTGTTTTTCTCAATTAGTTATATATTCATTAGTGTCATAAAAACTTTGATTCAAAAATATATTTATAATTATTGTTAACTTTTTACTATATTTTTCTTAAATCAATGCTTCATTGGTTTTATTAGTTATTTGTTCATCATTATTCAAATATATTATTGAGAGAAATAAATATACATTAGAAGAAAGTTTGTGCTCAAATAAAGTGGAAGAATTTATGTATCAGGTTTAATTGTCGAAAAGAGTTTGATTTATATAATAGATATTACTGAAGAATAATCAACATTTAGGTTTTAAAATATTATGAGTATAATTATTAATATTATGAAATTCAAATTTTAATTTTTTTTATTCGTGTCAATTAAGTTATATTATCAATTTAATTTTTGAATACTTTTTTTTCACACATAGGTAATAAGAGGAAATCATTCTCCTTAATTTAATATTTAATTGAAATTTCAAATTCAATTTCATTATTAACTTGTTCAAATATATGGCAAATGGGAAGAAGAAAAACTCTTTATATGACAATTTAACTTCATTAAGGATATATTATACTTTTTATCAGAGGACACCATCTTCCTCTCTCCCTCACTTATATAATAGAATAATTACGTATTAGTAAAAATTGATATCATTAATGTACTCTTGGAAATGAATAAAATTGGACCCACGCACCATTATTATAATATTTCTTATATATTGGAAAAAACTTAAAAGATTCTATTTAATTCTAGCTACTGAAAAGATTACAAGTAGAAACATCCCTAAGACATTACAAATGGTGATGTGTTTGTAGGTTTATTGAGATGTGGAAAGAGTTGCAGACTTCGATGGACAAACTACTTGAGACCAGATATCAAGCGAGGAAACTTCAGCCTAGAAGAAGAAGAAATCATCATCAAAATGCATCAAATTGTTGGAAATAGGCAAACAACTCATTTGCCTTTTTGCTCAAAGTTTTACTCGTGCATATATGGATTACTAATATCATAAGTATCCCTTTGTGCTTGATAGAATTGAATTTTTTTTAATTTGGTTTCCAAATTGTAGGTGGTCTACTATTGCAACTAGATTACCTGGTCGTACAGATAATGAAATAAAAAACTTTTGGAACATCAATCTGAAGAAGAAGGTTAAACAAGTTCAACAGGCCTCTTCAAGTTCAAGTGAAAGTTCAATTCGATTATCAAATATAGGTCTCGAAATAACTTATCGATCAATGAATTCCCAAGATTCAGTGGGAAAAATGTCTGATAACTTGGGTGTATCAATGGAGTCATCAACCATGAAGTATAGTTCATCATGTCCAAATTCCCTAGCAGAACACCTAAATTCTGATGCTTTTGATGATGTATTGTTGTTTTGGTATGATCTTTATCAAAAAGCTGAAGAGTCAATTGTACAAGGAGAAAAGTGA
>Bv4g084340_rwwj length=1206997 coor=385350:387564 REVCOMP
ATGGGTAGATCCCCATGTTGTGAGAAAGAACATACAAACAAAGGTGCATGGACTAAAGAGGAAGATGATCGCCTCGTTAACTACATTAAATCTCATGGTGAAGGTTGCTGGAGGTCTCTTCCTAAAGCTGCAGGTAACTCATGCTATATGTTTCGCACTATAGAGTCACAAAGGATAATATTTTATGTCGACGAGATCTGATCTCAAATACGTATTACCCTAAATGAGTACAAAACTTGAGTTAGTTGGGACTTTCATTCTACACATGCTCTATAATAATACTCTTATTATATATTAGACCTCTTAATGAAGTTAGAAGCTAGAAAGAAAGTAAGAAATTCCCAAAAGAATTGGCTGAACTCAAATTTTTTCTTAAAAAGAAAAAGAAAGAAAAGGGGTTCTAGGTTGGGTATGGTTTATTAGGTAATGCTATTAAACAAAGTTTGAGTTCATAGATTAAAGATTCTAGCTTGTTTACACAAAAAGGAGGGAGAGTCTAAACCAAAGGAGAATTAAATTGAAATGAATTTCTCTTCTATCTACATGAAATGTTATGTTAGATTCACATACCTTAGCTTACTCTATGAGAGTGTAATAGCTAGCAAATAATGACTTGTAAGCGTTTTTACTCTCTATTTATGAAGCTACACTAACACAACTACTTTTACGTGCACCTACTTTCATGGAAAAATCAGCAAATATTATCCATTAATCAGTCACAAAATATAGCATGTAAATATTAAAAATACGACCAAAAAGTAGTATTAGCTACCATTCGAAACTTTTTTTTATATTAAAACAACAAAAAACCCTACTTGGTGATAAACATTCAGTACTACTTTGTGAAAGAGATTGTACTACTTAGTTAGATCAGATGCAGATCATCTAGTTTGCTATTTAGTATAATTCTCATCTGCTTAATTAAGTTTTCTATTATTTTATAAAGATACTAATAATTTGGCATTGTTTTTGACCCATTATTATTTCAGGCTTACAAAGATGTGGAAAGAGTTGTAGACTGAGATGGATAAACTACCTAAGACCTGATCTGAAAAGAGGCAATTTCACTGAAGAAGAAGATGAACTCATTATAAACCTCCATAGCTTGCTCGGGAACAAGTATGTCTTGCTTAATTTATTTAATTATGTTTCTCACATTAATTCCAAAAAAAGAAACAAATCTAATCCCATTAATTTCCTCCTACAATATTCAAAGAATATATCATATATACTCGACTTCTTACTTTTACATCAGGTGGAAAGAAAATAATAAATGTCCTTCCTGAAAATTATGGTTGTATATAGTTGTAGGTTGGTCAAACACTATAATACAAATGGTATTCAATAAGGACAAAGGAAAAAAAGAACCTTATAAAAAAAATCGCTAGAAGGAGGGGTCGAACCTCCGACCTTGTGGTTAACAGCCACACGCTCTAACCAACTGAGCTATTCCAGCTTGCTTGTAATTATTAATAATTTAATTCATTTATTCTCTTCCCTTAATTTCAGGTGGTCTCTTATAGCTGCCAAGTTACCAGGAAGAACGGATAATGAGATAAAGAACTATTGGAACACTCATATCAAAAGAAAGCTTCTTAGTCGTGGGATCGACCCGCAAACTCACCGTGTACTTAATTCAAGTACGACCATTGCTACTCCAACTGCCAACACTATTGCTACGACGAAAATTGCCGTAAGCAATAATTATTACAATAACGATAATAATGATAGTAATAATAATAATACTTTCCAATTGATCAACATACGAGGCTCAACGTTACATTTCGGCCTAGGATCGAATCTCAAGCACGAATTTTCAACAAGTACTAGAAGCACTGATGCTAAATTATATTGCACAACTTTTCCTACTATTAGAACGTCTAATATTAGTGAAGATCATTCTAATAGTAGCAGTGTTGTGACTGAGGAAGAAGGTTACAAAGAAATTAATCTTGAATTATCTATTAGCCTTCCAACGTCATCGAAGATTAATTCAGCTAATCATGAAACAATCATGAAGAATCAAGAACCACAAAAATACATGACGTACCAAGTTTTTGGTACTACTACAAGGGTCCCTGTCCTTACCAAAGGAGGAAGTGTATGCTTGTGTCACAATAATTTAGAATTTCAAAATAATGGTAGCCAGTGTAATTGTTATACGCCAATGACTACTACTGCAGCAAAAGTATGTAATAGTGGTAAATTATTATAA
>Bv4g091510_xwne length=501210 coor=366596:367751
ATGGGTAGAATTCCATGCTGCGAAAAGGAAAACGTCAAACGAGGTCAATGGACTCCTGAAGAAGACAACAAACTCTCGTCTTACATCGCCCAACATGGCACCCGCAATTGGCGCCTAATTCCCAAGAATGCTGGTTAGATTATTATTGTTTTCTTATTCTTATTTCGAAGAAAAACAAACGCTTCAACGTTTATATACTGTACTGTGCCCACTTAATAACATTGGCAATAATTGCATAGGTCTCCAAAGGTGCGGAAAGAGTTGTAGGCTGCGATGGACCAACTACCTTAGACCTGACCTCAAGCACGGCCAGTTCTCCCAACCAGAAGAAGAAACCATTATGAAGCTTCATGCAGTTGTAGGCAACAGGTTTGCAACACAAATCACGACCACCTTTTTCTTCTTCTTTTTTTTTTTTACCTACTAAGTTGAGCAATTAAATTTGGAATTCCGTTTATTATGTTACAGATGGTCACTAATTGCTGCTCAGCTTCCTGGTCGCACTGATAATGATGTCAAGAACCATTGGAACACCAAGCTCAAGAAGAAGTTGACAGGCATGGGAATCGATCCTGTTACACACAAGTCTTTCTCTCACCTAATGGCTGAGATCGCAACCACACTTGGACCCCCACAGGTTGCCAATCTAACCGAAGCAGCCCTCGGGTGTTTCAAGGATGAAATGCTCCACCTCCTCACCAAAAAGCGCATTGACTTCCAGCTCCAACCTACGAGTTCACAGGGTAATATCAATTCCCCATATGTTATGAGTACTAAGCCAGAGGTCAAGGAGGATACTGTAGAGAAGATCAAACTAGGATTGTCAAGAGCTATACAACAGCCAGATATGATAATCGCAAACAAGCCTTGGGAACCAACATTAGGAGCAGCATCAACTCATATCAATGGGGCCTGTAATGCATTCACCGCATTTCAGTATGGTCAATCTGCTTTTGGCCCTGACGAAGATGGATCACCATGGAGCCAAAGCATGTGTTCTACAGCAGGAGACCAACTAGGCCACTTGAAACTCGAAGATGAAAATGGAGAAGATTCTGAAGGTGGAAAGGACATTAGAAATGGATCCAGCATATTCAGTACTGATAGTATCCTATGGGATTTGCCATCAGACGACCTAATGAATCCCATCGTGTAG
>Bv5g098940_jofq length=1179173 coor=834727:836801
ATGGGAAGACAACCTTGTTGTGATAAATTGGGGGTGAAGAAAGGCCCTTGGACTGCTGAGGAAGATAAGAAGCTAATCAATTTCATCCTCACCAATGGCCAATGTTGTTGGAGGGCCGTTCCGAAGCTTGCCGGTCTCAGACGGTGTGGAAAAAGTTGTCGTCTTCGATGGACTAATTATCTTCGACCTGACTTGAAACGAGGTCTTCTTAGTGATTCTGAAGAGCAATTGGTTATTGACCTTCATGCTCGACTTGGAAATAGGTAAGTTCATTGATATTTCTTCAACTTCAAGGATTTACACTAAACCAATGATGTCTTGGCCTAGTGGTTAAGATTGAGGTGCTGTGAACGATAGGTCACAGGTTCAATTCCCCCTCCCCTTCTTTGTACTTTGTACTGCCTTCATGGCTCATATGGATAAAAAAAAAAAAGGATTTACACTAAAACTTTTTCCGACATATATATTTTTATAAAATGTAAAGTGTTCTATTTGGACTAATTATATTTGGATTAAATAGAGCATTATTAAGAGAAAAATGTAATTATTAATAAATTAAGTACTTGGTCTTGTCTTAAAATAGTGAAATGAATAATGCATAATTATATTGTATACTTAACAAAAGAATTCTGGCAAAAGTAATATCATGACAGATCATAATCAAGTACTTATGAAAACACCAAATCATATATGTCCTAAAAGAAAGGTATTATGTATTGAAATAGTGTCCCCCACAAAAAAAAGTTATTGAAATAACGATAAACGCAAAATGGTAAGAACGTCATCATAACTTGGAAGTTCTATGATAGTAACTATTTAAACTTATTATGGCTCATGCATCTACAATAATGGTATGTCTTTGTCTTGTTTCTAAGAATTACGATGTTCATTTAATTAGTATCACTAATGAGATAATGTATATCATTTCAATGTTGATTTCTAAAAATTGTACAAGATAATGACCACTCTGTTGAAGTAACTTTTAAGTAACTAAATCACCTAACTTTTGCATGACCACGACAAACTAGCTAGTACACAGTTTTTTGTAAATAAAACCATCACTTGTTGACTCAACAATATTAGTTATGTGTATAAATAATAACAATGCTTTTCTTTTACAACTCCCCTTTTAAAATATCTTAGGCCCGTTCATTATCGTTTTTTATTTTCAGTTTTTCTGAAAATTGAAAACCAAAAAAAGTAGTTTTCACTTTTAATTGTCAGTTTTCAAAATTATCATGTTCTCAATAAATTTGACTAATTTTTCATTCATTATAGGACATATATTCTATGACTTTGAAAATCAAAAACCAGAAAACTACAGTAATACCGATTTCCATAAGGCCTTCGACAGTATCTCATTATCGGTTCTTTTGCACGTATACTTAAAGTTATCTACACCTTTTGCTATTCATAGAACTAATTCAGGGCAATTTTTTTTATCAATTATCAGGTGGTCCAAAATTGCTGCAAGGTTGCCAGGAAGAACAGATAATGAGATCAAAAATCATTGGAACACCCACATTAAGAAGAAACTTATTAAGATGGGAATTGACCCTATTACACATGAACCCTTAAACAAAGATCAATCTCCAAATAACCAAATTATTCCAAATCAATCATCTTCATCTTCTAATAACAACAACAATTCCGATATTAGCACAGCTGAATCCTTAAATCAAGCTCAATCATCATCATTAGAAACAAATAATAGTGGTCCAACCAATAGTACAACAACTATTTATTCAATATCGGAGGATATTGCTCATAACAGCCCACCAACAGAGAATAGTTCGAGTATTAATAATCAATCTAGTATGAGCTTAACCGAGATCATTAGCATTGATGACGCGCTAATGAGCTACTTATGGGATGATAATGATGTTACACCATTGGAATTTCCCTATTCATACAAAGTTGATCAACCTTGTTTGTCGAGCAACAATACATGGGATGATAATTGTTCATGGTTATTTGATTGTCAAGATTTTGGTATCCAAGATTTCGGGCTTGATGGTTTCAGTGACATTGAAGTTATGAACACATTGAATGGGGTAGATATGAGTAACAAGTAA
>Bv5g100530_sskd length=8054471 coor=1587860:1590668
ATGGGGCATCACTCATGCTGCAATCAACAGAAGGTTAAGAGAGGATTATGGTCTCCTGAAGAAGATGAAAAACTCATTCGATACATTACTACTCATGGCTATGGTTGTTGGAGTGAAGTGCCTGAAAAAGCTGGTTAGAGCTCTTTCTTCTTTTCTTTATAGATAATGCATTAGTAACTTACAACTACTTATGCTCATTGCTCAACGTACACTTGTATATGTAATGCATGGACTTGCTCGTAGGAGCATATGTGTTCCTAAAAAACATGGTGCAATTTGTTGTATATTGGGCACTAATGATGATATTAAAGATGACAATCTCTAACTTGACCTGAAGCAGTTATTGAGTGAAATTCGAACTAAACCCGAACAATTCAAATTTAACCTAATTAATATTCTTGAAGTATATCATATACATCTCACATAATATTTGATATATATTGGGTATGATTGAATTTGATTTCGATCCAAACCTAATTCTGACCCATGAATAATAACCCTAATCCATTGACTCCGATTGCTTAATTTCTCATGTGATTTTGTTAGGATTGCCAAGTAATATACTAAGTTGGTAGATTTTTTTCGTAATTAAATGTAGTACAACACAAACAAATGTACCATAGAACTCTGACAAAGACCATGTCATTGAGTTATTCATGTACTACATTATTACATTTTATGGTGGATTGCTTTTTTTTTTGGAATTCAAGATTTATACTCCCTCCGTCTCATAATATAGTGCTCACTTCTCATTTTTCGCATTCTTAATAATTTCTTAATTTTCCATCATTCTTTTTTGGAGATAGGGCTTCAAAGATGCGGCAAGAGTTGCCGTTTAAGATGGATTAATTACTTGAGACCCGATATTAGAAGGGGAAGGTTCACTCCAGAAGAGGAGAAATTGATCATCAGTCTTCATGAAGTTGTAGGCAACAGGTTCAACTCCTTAATTAACTTATTTTCCTTCATAAATAAATGGCTTCTATATCAAGCATAAAACATTATTAGTAGCTAGTAATAAAAAGTATAATAAACATATATAATTCTTTCTCAAAAGAAAAAGTGTAAACATCATTATCTTCGAGAGTGATATTATTCAAGTTGTTGTGAATAGATATTAGGCCTCATTCTCTGTTTCCTTGTCATTAGCAAGCTACATCAGTTCATTTGTAAATAAACTACCAAATTAATTAATAGCTGAACAACTGAACATTAGCTTCTAAACAAAGTTTGAGTAAAAATTCATCAACTCTTTATCAAACGTACATGCCTTAACTTGTTGACTAAGCTTAGGTTATTTCTATAAAGAGTACATATATATTCCAAGCACGTTTTCTTTGTATGAATATAGATTATGGAAAAATATTACACATTTACACATGCTTAAGTCATCTTAGTTATATATTAACTATAATACATGCACCTTGAAGCAAGTTTAGGATTGGTAGGCTGCTTGCCTTTCAGTTGAAATTATCACATCTTGGCACTATGCTTTGAATTGCCTAATTACTTCCCTTAACTTTTCATGTAAATCTTTTTCTCTTCTGTCTTTCGACTAATAACTACCACTAATTCAAATTCTCTACCATGTATTGACTATCATCCTATAGTGATATCTTTCTTTTACCAAGCGATTGAACGTTTTGTGAATAGTAAATTTTCTTATATATGTATTTATATACGTGGTTTCTTTCTTAAGAGAAGAATGCCCTTACTATTATCATTCATAAAGAATTTAATTTAAATTTTAACATAATTGTTGTCATTACTCTCCACTAAATATAATTTTATACGTTTATTTTCTAATAAATGTGAGTATAAGTACTTGATTATTAAAATATCAAAAGGTTTTTGAGAAATGCTTAGTGTTTATCTTCATTGCTCTATAAGATGCATTCATCAAATGACATGATCATATATATGAATGATGTGTAGGTGGGCACACATAGCAAGTCATTTGCCAGGACGAACAGATAATGAAATTAAGAATTATTGGAATTCTTGGATCAAGAAGAAGATTCGAAAGTCTTCATCTTCCTCCATATCCGTCTCTTCAAATATAAACACAACCGTTACAACTACTACTTCTATCCAGGCTCAAATAGCAGCTAGTACCCCATCTAATTGCCCGTTTATGATCAAGTTTGGACCCGAACCGACCAATCAAGAGAATCAAGATAGGCAAACAAAGGAGGCAACATTATTTGTACAAAAAAGTAACACAACCCTAATTCCTTCTTATCCCTTGTTCATGTTTGACACAAGCACACCATGCAACATGGACCCCAATGGTGACAACAATCTTGAAACTAGTAACAATCTCACGGGGATGACTTCATCTGACTCCCAACATATTTGGAACTCTTATGATATACCAATATTTACTAATTGCACAACTATTGATATGCCGATCTTTACTAATTGTACCACTAGCACTATAAGTACTATGAGTGGGTTGGATTTGAGTAATGATAACAACAATCCCTATTTGCCAAGTTTGATAGAAAGTATGGACAGCATGGTTCCAATTGAGGTAGAGTCATGTACAAATGGAAGTATGGATCAAGATCATCGGTCGACGGTTAATCAATGCTTGCCGAGGCAAGAGGATCATCATGATCATGATGATCAAATGGAGGGTGTTAATAATGGATGGGGAATGATTGAATCACAAAGTTGTCCAAGTTTATTATTTTGGGATCAAGTTGAAGGGTTAGCTCTAAACAATATTGCTGATGAAGAACATCAACTTGGACCGCCTTCGTCGAACACAGGAACATTGCTCTCTTCTTTCCCTTCTCCATTGTGA
>Bv5g101320_mhxh length=8054471 coor=2621893:2624882
ATGATTGAGGTGAAGAAAGATGATGATGGGTCGAATTTAGGGTCTCCTGATGGTGTTACGATTGCTTCGAGTTCATCGTTGTCAAGTAGCAGTTGTGATAATGTGACTCCGAGATCGACTCCATTGCACGGGTATATTACTCCTATACATGTTTATGATTGTGGTATTTGTGCAATTTTAAGTTGGAAACTATCAGTTTCAGTTACATGATCTTTGATGTTCACTTTAATGTTTATTCTTTAGTTTGTATGTTTGAGAAGATGTTTCTGTTGTTTAGTATTGAAATAACAATACGTATGATTTTGTAGAGGTTAATATGTGGTTGTTTTGTTTATCAGGAGGATAAGTGGCGCAACAAGACGGTCATCAAAGGGAGGATGGACTGAGGAAGAGGTGAGTATTAGGCTTTTTTCTGATCATTTATGCTACCTTTATATCTGTTACAATGCTTTATATTTTACGCTTTCTTGTAATTTTGTTTGTTCTTTTTGTTAAATATTCGATCAGATGTGCAGTGATGTAATTTATGAATGGTGTTCCTTATGTTGGCTTATTGATCTTGAAAAACAGGACAACCTTCTAACAGCCGCTGTGAGGAAGTTCAATGGAAAGAATTGGAAAAAAATAGGTGAGCACAGACTATTTGTTTCATGCTTTCTTTGAATAATGGTTGTTTAAGGATTCTGTCTTAATTTGATAAGCCTTGATGGCAGTGCAACCAATCCGAATTTAGTAATGATTCATAAAATAAATGCCTAATCTTGTGTTAGGCGAATCTTGTGTTTTGTTTCAATGCTTATGAGCTGTTTAATGAATATATGATTTTTTTTCCCACAGCTGAGCATTTTCCGGAAAGGACAGATGTGCAATGTCTACATCGGTGGCAAAAAGTACTTAATCCTGAATTGGTTAAAGGACCTTGGACAAAGGAGGTATATTTAACAGTCGAAATCTGTTTTTGACCCTAGATATTGTGCTGGTTTATGTTGCTGATGCTTATTGATAACGTGACTGACTTTCTATCGCACCTTTCAGGAAGATGATTGTATCACTGAGATGGTTCAGAAACATGGTTGCAGAAGCTGGTCTGTTATTGCAAAGTGTCTGCCTGGTCGGATAGGCAAGCAATGTCGGGAGAGGTAATAACTAATAAGGCTATCTCTTCTTCTAGTGCATTATATCCCTGAATGCTGAGTCGCTGACATTTAATACTACACTAATATCTGTAGAAGGATATGCTCCAATGTGATGTTTTCTTCTCAATGTCGTCTGAAATGATGTTGCCGGTTGTATTTTTCTCTCTATTCTATTAGTACATATAGACAGCAATAGATGTTAGCTGAAGGTTTCATTTCCCTATGTCAATGTGCTTGTACATTTTGAATCGCTTTCGAGTAAATGTATATGGAAATATAGATTTGAGATTTAATGTTTTGGGTGGTCAAACTCGAAAGAAGAAAGAAATCAAAACAATCTGCTTATTTTATCCTACTCTAATTGATAAATACTGTGTTTATGACTCATTTTATGGAGTATCTCTTATTCTTAAAGTATATCCAAGCGGAAATTTGTGCAGATGCTAACATGATAGGCATAAAAGATTGATGTTTGCTCTATTATCATATGCAAATCGTCTCTATAAATCCTCTCTTTCTGTTCACTTCAACCAAAATAGAAGTCATGAATTCGATTGCCAGCTTCTCATTTTTGGTTCCGTTTTAGATGGCACAACCATCTTGACCCTGCAATAAAGAAAGATGCCTGGACAGAGGAGGAAGAATCGCTTCTTATTTACTACCACCAGATATATGGCAACAAGTGGGCAGAGATAGCAAGATTTCTTCCAGGAAGGTATTTGTACAGGAACTGACGGCAATGTCAATTTTGGCTGCGTATTGAGACGATCATTTCATTGTTCTGGTGGAATCAATTTTCACCTCTAAATAATGTTTCTTCTGACTTTTTAGTAACTGGAACCATGCAGGACAGACAATGCCATAAAGAATCATTGGAATAGCTCTCTAAAGAAGAGGTTAGATGCGAAATTGCTTCCTGGTTTTACACAGAGCATAAACAATAAACCTAAAACAAACTGCTCCGAGAGGAATTTAGATTTCTCTAGAGTCAAAGCAGCTGCACTTTTTTATGAAGATAGCTGCACAACATCAACTTATGGTACTGAATCTTGCTCTACCACCTTATCCCTTGGAATCGCTCCTGGAAAAGCTTATGGATCAGAAGCTAAACTAAATCGACCAAGCAGGGTGTTGCTTGATGAAAATGGTTCTGCCCTTGGTGAAGTAAATCTTCAGCTATCTAGTACCGTGACTGTAGATACTTCTTTAAATTTTTCTACATTGACAAATTACAAGGCTACTCCTCTAACTATGTTATCACTGGACTCTCCTAAAAGGCCAAGGAGTGATAGCATCACTGTTGATCAGGTTTTTGTAAATTTAGACAAGTCGTTCCTGAGTTTAGCAATGTCTGGTTTCAGCAAAGATGATTCTCACGGCAAGAAGAAAAACAAAGTTAAAGGTACCTCATTTTCTGAAGATATCAGTTACGGTAATCTGTGTTATGAGCCACCTGGATTAAGAATTTCCGAGACTGGCCAGGGATATGAAGTTGGCTATAAAGAGAGCCATGATGCACAAACTAATAGCCCATTGTATTTCTCTACACCTACTAGCTGTGTAAGTACCCCTGCCAGTGGCAGTAGTCCAGAATCAATACTAAGGAATTCTGCTATGAGCTTTAGCATGCCGTCTATTATAAGGAGGAGAAATTCAGGGAAAAGCAGTTCTGTCAGGAAAGAGGTTGGAAGTGGAGGTGTTAGAAGAGCTGAGACTACAGCTACTCACAAGCCTGTGGAGAGATGCCTTGAACCTTCTTTTGACATGGAAGCAGATCTTGGTGGTCTTAAATGCGGCAACTCTATTGCAACTTCGGGTGATGGTGTTTGCTTGAAGACAATGTCAATATCATGA
>Bv5g107260_zkef length=8550186 coor=32849:36287
ATGGGTAGGTCTCCATGCTGTAGTAATAGTCGGGGGTTGAAGAAGGGTCCTTGGACACCGGACGAGGATGAAAAACTTGTCTCTCACATCCAAAACCACAGCCATGGAAGTTGGCGCGCTCTTGCGAAGGCGGCGGGGCTGAGCAGGTGTGGCAAGAGTTGTAGATTGAGATGGCATAATTACTTGAGGCCAGACATTAAGCGCGGTCAGTTTTCTGAAGAAGAAGATAACCTGATTATCCAGCTTCATTCTGTTCTCGGTAATAAGTACGTATATTTGCTATGTCATGTTTTTCAATACTTTTTCTGTATAGTATAATCACTAAAAAAGCTTACCAATAAGTTTTCTGCAAGGTTTTTTATTTTATTTATGATACTTTTTTTAATATTGAAAGACATCTGCACCTTTTCACCCTTAGGATTAGGTTAATTATTAACTTTTTTTTTACATAAGCTCGTATACACAAGAGTAAAATTGCATGAAAGTGTAGACTGAAAGTAGTTCAGAAGCTTAGTTGAGCTTGTAAACATGGTCATATATATGTAATAATAATGAGAGTTTAGATGAAGAGAGAGTTTTCGTCGATGCTGTAGATGTAGTGGCGTTTTCTGTCTATGACCTTGTTCACTCCACCTTAATTATATTAAATAATTAAACTTTAATTTGATGAATTGAAAATTATTTTTACTAATTAAAGATGATTATTATTGATTGAAGCTGCTTAATGATAATAAAATTGGCTTATTTTTGTTGATCACTAGTATTTTTTTCTTACACAATAAATTGACCAAAACTGATTAAAACTAAATGAAATTATTTTGGCCAACTAAAACCTAAGCCAACGCAATATTTAAATTGATTTATCTATCTTTCTCCATCTCTGGTCCTTGTAATGCCAAACAAATATTTCCATCTACAACCCCCATGATGAGTTTGGATAGGCGTCTCTTTGTAAGATGTATTTTTGACATTTCGCGCAAAAATACAAAAAATAGACGCTAAATTTTGGTACCAACTTATACCAAAGTTCGATAAAATTGGTAACAATACCAAAATAATTCTTATTTTGGTACCAATTGTAAGTGAATTTTGGTATCAATTATAAATAAAATATTTTGGTAAGGTTCAAAAAAATAAAATTGAATAAGTGAATAAAATATTTATAATACCTATTTTTATTTCATTTATAATATTTTATTTATAAGGGAATTAGAGTTAAGTATACTAAAGGGTACTAAACTTTTCATAAAGTTGCAGTTTGCTCAGCCAACTTTCAAAAGTTGCACTTTGTTCACAACTCTTTTAACTTTCCTGTTAACTTTGAATTTAATATACAAAAAAAGTTGTGTAGCCCAAAAACCGAGAATTACAGTTATACTTGGACACAAATTTAATTTTTAACGGTAGCTTAATCTGATTATTTATGGCTCCAAAAAAATGTGCTTTTTCTCCAAAATTCTCCAATTAACGTCCACTTCTTCTTATTTGTAATATCCCACAAAAATTTAAACTTAATTAACATTAATAATTAGCTTAAACAAATTGTTTAAAATTTATTTATTTATTAATCGCTTCTCTAATATATTTGAAACAAAATAAAATCAAGTATTTGATAAAATAAGCTAAGTTAGTATGGTGGTATAATAAAAGAAAGTAGGAAAGTACTAATTTTAGTAATAGCAAAAGAATTGGAAATTTTTCAAAATGGAAAATCACCATGACCACACAATTTATCTTCTTCCTCAAGCTTTCTCTCCTTGTTTTCCAAGACATTCTAGAACTCCTTAATCCCAAGTATTCTTCAACATTAAGTATCTATTAGTTTAATGAAGTTTAATTCCTAAAATTTACTATAAATAGTATGTTAATTTCACTATTCATCTCCACCCAAAAATCAGAAAAGTTTCAAACACTAACTACCCACAACTCCGGCCACCACCGCCACCCGTCTGCCCCTTCCCCTCTGTCGCCCAGACCCCGCGCGCATCATCACCAACCAGCCGCCAGCACCACCGCCTTGGCCTCCATCCCCTACGCTGCCCCGCTACACTCTTTTTCTCCCTGCCCCCCCTTCCCCCTGACTTCTCTTTCCTCCTCGGCCCCAAAATTCATCTTTATCAATAGGACTAATACATTTTATGGACGAGAATGATTGCATGTTGCAATTGTGCCGATGCATCACCCATTTTCACAATTTTTTTTTTGGATAAGAACCATATGCTTTTTCACTTCTCAACGAAAAAAATGTTAGTATTGTTAATTTTTACAATTTTATAATTGTAAAAATTAACAATACTAGCATTTTCAATCTTTCGGTTAATTAAATATCTTGTGCGTTAACAATATTAGCATTTTCCCTAGATTCTTGTGCGTTTCATTATTTTAATTAAAAATCAGAAAGTTAGTGGAAGTTAGTGGGTCATGTTAACAAAAAAGTATTTTGATTGAGTAAACTACAACTTTTAAAAGTCGGGTGAGCAAATTGCAACTTTATGCAAAATTTAATACCCTTTAGTATACTTAACTCTACTTACTTTGGTATCAACTTTGAACTTTTTGTCAGTTTTACCAAAATAATTGTTTCTTTTGTACCTCCAGATTACTTTGAAAATTCATGTGAGAGGGCATAACCTTTCACGATGAGACGCCAATACTTTCTCCACAATGATAAACATATGATGAGAAGATGTGAAAAGAAAGAAGAGGGGAGAAAATGATAGATCATTTTAATTTCCTTAATTTGGTGTGGACAAAAAAAGATAATGATTAAAGCATTGATTTTAATTGTGCCTTCCCCTTTATTCTCCTTTAATTTCCCTCTACCCTTCCTAGTCATTTCACCATACTAATTTGTATTATTATTTGTGTCAAATTAAACTTTTCTAGGTGGTCACAAATTGCAGCACATCTTCCAGGGAGAACAGATAATGATATAAAGAACTACTGGAACACTCGTATAAAGAAAAAATTACTCAAGATGGGTATCGATCCTGCAACTCACATGTCAAGAACTGATGAACTTAACTTCATAGCTAATCATCTCGCCCAAGTTCTTGCACCCCCACCTCATGTCGGTACTTCTATCAACCATCAAGTACATGCAAATGATCATCTTCAACTCCAGCAAAACATCTTCCAAATCCCATACACAGAGAATAGTAATAGTAACCATAATTCATCATTTCTTCCAAATACCAACATTAATGCTATGTATTCAAGCTCTCTAGGATTTGACCAAGTTCCTAACTGTTATGTGGGCCAAAGCCATGCAACAACAGTTGTTGATAATACTACTTACGAAACCCTAGATGCTGAGAAAAGGCTTCCTGCGCCTTTCACTGTTAACCAACTTGAGAGCAACAACGACACTAATGGCAGCTCCTCGGCCGCCGCCGTAACTACCATAACCGGTGACTTCTGGAAAGAATTGTTCAAGTAA
>Bv5g110930_ztyd length=535116 coor=268175:283151 REVCOMP
ATGGAAAAAAGGCAAAATAATTCTCAGGATAATGAAGTCAGGAAAGGTCCTTGGACTATGGAAGAAGATTTGATTCTCATTAATTATATTGCTAATCATGGTGAAGGTGTTTGGAACTCCTTAGCTAGATCTGCCGGTATGGTTAGCTTCTATAATCTATAATGTTATATATTCGACGTTATTATTTCTTCCATATTGTTATTACTTATAGCCTAAGATTCCTATTATATTATTGGGTCTACTGAAATGGAACCCTAATTAGCAACTAATATTTTTTGTTATTAGGCCTTAAACGTACAGGAAAAAGTTGTCGACTTCGCTGGTTAAATTATCTGAGGCCGGATGTACGACGAGGAAATATAACTGCTGAAGAAGAGCTCTTGATTATGGAGTTGCATGCTAAGTGGGGAAACAGGTACACATGCATATTTGTATTTTCCACAAATTTAGAAGAAAGAGAGAGACTTCATTTTGGAAAAACAAAATAAGACATTTGCTTTTGGTATGTAGGTTAATAACTATTTTACATTGTGGTCGTTTGGTTCAAGATATGAAATGAAAATAGAATGAAAACAAATAAAGGAGGAAATGGTGATAAAAATGGTTATAGTTATTGGGTATTTGTTCAAGCCATGGAATGGAAACCCCCTCAAAAAAAAAAAAAAAAAAAAGCCATAGAATGGAAATTGAATGGTAACCATTACCACCAACTAATGAATTTTGTTATTTGAGGGGAAAGGAAAGGTAACAAATTCAAGAAGTCAAATCGATAATTAATTTCGTTTCTTGAAGTCTGAAAATAGTGAACTAAACGGATTTTTCATATGTTCGATTTATTTAAAGTGACGAATTACGTTTTCAAGGAAATTTGATGGATGGCGTTTAGGGCATAAAGTAATAACGGCCTTTAGATATATGTAGTTTTATTAATCATCACTCTTACTTTATTTTCTATTATGATGGACTTACCTACTTTGTTAACATTAGATACAAAGAATCAAGAACTTTTAGGAATTTATTAAATAAAAACTAGCAAGACAACGACATATGTGTTTCATTTAGAATTTACAAACAGTAATCTTTATCCACTATAATAATAATTCTACTTGTCATCGTTTCAATATTATTTGCTCATCCAGTTTTACAGAACGATCCAAATCGGATATTATCTACATTAAAAAGATAAAGACTACACATATCCACGAATTTCATGAATTATTCCTAGTCTTATTAATTAAATTATTGTACAAATCTATGAAACAAACTCAATTTTGCCAGGTTTTCCGCCTTCAATTTTAATTTTAATAAGTTCCCTGCGATAGATAGCAATATTGTAGAAAGCACAATCTTTTGTTAGCTTACAATTGATAAGAGCAACGTGCAACATGTGCACTTTCTTATTTAAGGCATCACATGCATGTGCTGTAACATGTGCTTATCGAAAGAAAGTAATTTCATGATAAAGAAAAGATTTAAAAAGAATCTAACACATGGTTATCAAAAAATTAATTTTTGTGGCCGCGAAATTTTGTTTTACTTTATTATTAGATTATTCTATTGTCCTAAAATTCATATACTTTCTTCATGTCTAGAATAGTACATTATTTTCTCAATAATAACAATATTACTATATTTGGTAATAGGTTCTCTTTATCTATGTTTTTCACATAAATTCAACTTTTTATTTATTTATATCTCTTGTTTCTCTTTTCAAAAATATGAACTCATATCATATTATAATATTCCTTAAACAAGAAACGTATATCCTTGAAAGCTTAAACGTATCGAGATTATGGTTTTCCTTTTAATATAGACAGCAATAAAATGACAAAATTAAAAACGGATAACATGCATCTTAAAATCTCCTCAAATTTTGTATTTATATAAAGTGATGGTCCTAGCTAACTTTCTATTTGATGGTAACAATAAGTTAAGGTGAGGGGAAAAAACCACCCATACATGCCATGTGAGTTCTATAAGTTAACTATCTGCTTTTCATTTAACTATTTTTCTAACAACTATAACTGTTCACATATATTTTGTAATTTTTTTTATTCATAATACGAATAACGCTATCGGTTGCGCTTAAAGAGGGCCCGACCTATAGGCCTATACACATGGAAGGAAGGGGAAAATGTAATGGAATACGAACCCCTAACCCTGAGATTATGATAGGAATTCCTACCAAATGAGCCAAGGCCAGCTTAACTCTAACGGTTTGGACATGTGGGAAAAAAGTATGAGCTAGTTTTGGCGGTACATACATGACTATCATATGTTAATTTACTTTTCTCATTTAGTATGATTATATATGTGTGGACCCTCCATTTTGTTTATGCAACATTTACTAGCTATAATCCACCTATAAATATAATGTTACAAGTTACAACTAAACAAAAATAGTGATAGCAACCCTCGGAGTTAAGAGTTGCTGTGAAGACAAACTAAACCATTTCCATAGGAACTTGTTAACTAGAACTCTTTTAGAAAGGGACATGGGAAAAAATTTCCGGGTGTCTTTGATGTAGACATCAAGCGTTATGTCTTAATTGCGGTTTTTGGCCATTCTATCTCTTCAAGAAATTCATTAACGGTTCTCTATTATGCATGGGATACTTTATGGTACCTAGGGTGACTTATTTATGTAGACGACTGAGATTTTCCAGAAATAGTTTTGAAATTTTATTTTGTTTGGGAAAAGTAAGGTTGAGGGATGTATAATCTCTATTACATAAGGGAAGGGGAGCAACAATGTTATCTTTTGAACTGACTATTTTGCCCCTCTTTCCTTTCTAAATTACAAAGGGAATCTTAATATCAAAATGGGGGTCAAACAAAACCACCGGAAATTAATTTTCAACAATCACTCAGAAATCACTTATATGAGGAAACTTTACAAATCACTCATAGAATTGAGAAAATCACGTTGTAAAAATCACACAAACCACTCAAATGATCAGGAAACTTTACAAAAACTAAAAATTAACTTAGAAACTAAAACTAATATACTAGGACGTCAATTCATACAAAAACATTCACAAAATTCACTTACAAATCATTGTTCTTAATAACCATTTACAATTACATACTCACAAAAATTACCTATAAACACAAATTTGAGAAAAACATAAGATTTTGACAGTGATATCACACATTCGTCCATTGACGATTTGCGAACTTTCAAATAGGTACATAATTCTTTTAATCTTCAAATTAAAGTTAATTACATTAGTTGATTGTTATGTAGTTGAAAAAATGGAGATAATAGCAATTAGTTAAAAAGGGCTTTTATATAATTAGACTTAAATTTGGTTCATTTTCATATAAAATCAGAAAACAAGATGTTTATGAAATTTGCTTCATTTATGACACTGATGAAAAAGTTACAAATTTAGTTCTTTTTTTAAATTCCAATATAAAAGTTTTGCCCAAAACTTTTGCAGAATATCCATGTTCAGAATAAATTTTGAAAAACAAAACAATATCAAACCTTTTTGCGAACAACTTTTGCAAAAATCCATTTTCAGAAAAAGAAAATTACATTAATTTGCGAAAACCATTTCATGCGAAATCGGATTGTGTATGAAAATTTTGAAATTTCATTTCACCTATAATTGAAACTCAAAGTGTTCAAATTTAGAAGAAAGGAGAAAAATTAAAAATGACCCTTCATGCGTAATCAGATTGTGTAAGAAAATTCCTTTCAAATATAATTGAAACTCAAAGTGTGAACATTTAGAAAATGAGAAAAATTAAAATGATGAAAATTCTTAAATATCAATTTGTGAAATCGGAATTTAGAAGTTGGACAAGGAAAAAATAACTGAAATTGTATTATACTTTTTGGTTACAAATTTGGGATCATAGAAAAATTACTGAAATCCATATCAAAAACTATTATAAATTACAAAAATGAATAAAACAAAAAAAAAAGAACATGACGATATTTAGTAAAGAACATCATAGTAATACTGATTATAAAAGAACCTCCGCATATAGAATTGAGAAACAAAAAATTATTCAAAATCACAAAAATGAATAACAACATAAAAAGAACATTGAAGAAACTTATTCACAAAATGGAGGTGAACTTAAATACTAACTTGCATTTTTCAGTTTGTTTACTACTTAGTATTAGGCCTAAAAATATCATCGCACGCATCGCGTGCACAAAAGGCTAGTAATTATGTAGGCCATCCTGGATGCAAAAACTACTAGAATAATCAACTGGGGTTGGCGTGAGAGGTTAAGGGTCTCTCACTCATAACCAAGGTCTCGGTTCGAGCCTTGGGTATGGAAAAAAATCTAAGTTGGGAGGGATGCTGCCCTATGAGGTACCCATGCAAACTCTCACAGGAGATTAGTCCCCTCGCCGAAGGTGGTGGGAAACTCCTCATAGTAGAACCCAGAAAAAAACTACTATAATAACTTTTTGAGACAACGCCAATTTATTCTAGGTTGGGATCTCCATTTACCATTAGGAGTTTAGGTGCTCGTTTGGTTGATATGAATTTATGTAGGCAATGAAAATTCCCATGATTTACTCATTTGGGAAATTGTTTGGTTGACAAGAAGTTTATTTAAATTCTCACAAAATGTGGGAATTTAATTACCCCAACCCCGGGAAATCAAAATTGCCACATGAATTAGCACACACAAATTACCATACTATCCTTGTCAAAACACTAGGCGCTAAAAAGTAGTTATAGTTGTTGGAATTCATGGGAATTTTAAAAAGTAAACTAAACATATTACAAGAAAACAATTCATGGAAATTGTAAATTAGTTGATGTCAACCAAATAAATTTTAGCCCATTTTCTATTAATTACATAAGGAAAGTAATTTCCTAATAAATAAAACTTTCTACAAAAATTAAATTTCTTTATATACCAAATGAGTACTAGGACCATGATAGAGTAACCCTATTCGACACCATCATCCTACTCGGCTCCGGATCCTCTAGAGTTTTAATGAAACTCTACAAGGTAGAGTTAAATCTGAGCCATAAATTTTATAATCAAGGGCTCATATTGGTGGAAGGGAAAGATTTAGAGGTGGATTTTGATGAGATAAAATAGGGGGGATTTTGGAAAGAAAATATATGAGTCATGATTTTTTATTCAATGGTTGATATTGCTCAAACTCTACCTTATAGAGGTATTTTACAACTCTAGAGGATCCAAACACCATCCTACTCATCACCAGTCAGAGGGAAAAGTTATCAATTTATCTAGTGTCATATAAACTGCTGCATCTACCTTAAATATTGTTTGATTATTTGTAAAGGAATGTGAATAAAAAGAAGAGTAGAGGGAATATATGTTAGTACTTAGTAACCAGAGATCATACATTATAATGTGACTAAGTCAACTAATGGTGAAAGACAGCATAAAAAAAATTGGTGAAAGAGAGAGTCTTTGATTTGTCATAATATTCGTATAACTTCGTATAATGTATGCTATACGAAGTTATTACTCATGAGGAGGTTATGAAGAAGTTGGAGGAAATGGTTGAAGAAGAAGTAATAGAGGAACACAACTCCCCTTCCTTTTCTAATGTTTAGTTCCTGTTTCTCTTAAAGGAACAAGGACTCTTAGCTTTTGTTTTTCTTCTTCCTTTTCTCTTTTGTACTTTTATTGAACAAGTGCTATAAATATGATGATTTTTGTTATATTNTATATATATATATACCCTAATCCTCACAATAGTCGTGTAATTTTTGTTATATTATTACTCACATATTGTATTATGGCCGGTTTAGCAAACTATTTCAAGACAAAAAAATATTGTGACCTTTATTGAGACAAAAATACATTGAGACAAATCGACATGTTTCATATAATAGTATTTATTTTTATATATCAGTAAAAAAAAAGTAGACAATGTAAGTATATATATGAATAATGTGAAAATCAAAGCATTGTAACTAAAAAAAATTAAGGAAGTATTACAGTTTAGAAGTTCAAAACAAAGTTATAACAAATAAGGGGTGCATAACAAAAGTTGAAGTTCTTTATTGACTTATACTTCTACTTCTATTTCCATTTCAAAAAAAAGTTAGAAGTATATGTCGAAGGATTTACAAGTATGCTAGTCTTCTTCCCTTCAAAAAAAGATACACTAGTCTTAGAGTATTAAGGAGGTACCCCAAGCAAAATGATGCTTGTGGGAAATGATTATAGCACATGAATGCAGGAGAATTTTCTGCTACAACTGTTGCACCATGTCGAGATACAATCATCTCTCAATTTCAAATAAATAGGGACAATATTGGAAATTAATGAAAGACATAAATAACCTTAAAAATACCTTAATTGGTTGAGAAAGTTGGTTGTACCTTGTAGGATTTACAAACGTTCTAGGGAATATTTGAGAGACCCAAAAATGATACATTTTCGCACCATTGAACCATGGCATCCGTTTTGTAGTTTAATTGCAACCTTTTTTTGTATATAATAAACATATACTTCAACCGTTTTAAAATAAGTGAACCGGCCACTTGTTTCTTTTATGTGAGTTTATTGAACTAAGTGTTTGACTTATTTCAAAAAAAGGTAAATTATATAATATTGGTGCCCCAAATACTCTCGAGGCCCTGTATGGATACACAGTTTGCACTAGGCCTTAGCCGGGCCTGATAATATTTCTAATTGGAAAAGTGACATAAAAGTTAGATTAAAGGGACTTACAGGTGAGACGTTTTCATTTGTGTGCAAAAAAGATTGTCCCATACGGGCATCAAATATTATTAAAAGAGACGGTCTAATTTTAATATAAAAGTAGACCTAGTCACTAAATGGATTATACTAGTCATCGAAAGAAATTCACCTAATCACAATTGGGCTAATTCTCTTTTTAATATTGAGCTTATCATTGCCTAATTTTAATTTAAAAATAGGCGATCTCTTACAAAACAAACTCTACGAACATACCAAAACAAAATGTAAGAGAATATTCAGTTTATAGTCGTTGTAAATATTGGTGAACTTGTCTATTGTCTCTCTCATTATGACATTGGCTGAACATACAATAGAGACATGCATTTGGCTAGAGATATGCATACAATAGTAGACCTCCTATAATTACTTACTGAGATAATCATAAAATGCACGCATATAATAATAGACCTCCTATAATTACTTTTATCTCTATTATATAAGTTAAGAGGGAGCAATGGTATCTCCTTAGTAATTCACTTAATTATCCTTCCACAACATGAATATTACATTCCAAATGTTCACTACAACCTCTAGCAGTTAATTAAAACTAATTCCATGCATAAAGTTGTCAAAAAAAATTCAATCAAATCTCTATTAAATCCAATCAACTCATATAATGCTCAATCACATAAACTTGTCAATATAAAAATTCGATCAAAATAAAATATTCATAATCAAGAATTTGCCACACATTAATACCACATACAATAACAAAAAAAAAAAATACATGACATTCTCATTATAAAGACAACTTAAATTCAAACTCAAATAAATTTTTCCATAACACATACTCAATTACAAACACGAACTTCAACCAAACAAAAATCAGTTCTCTTCATAGATTGGAGCTTCACGACATTTTCAAATACGATATTTTTAAATTTGCCAATACTTTACTGTTGATCAGGTACGCAATTTGTTATTGAAAATAAAAGTATGTATATATTATATGTTTAGTAAATCTTAAGAATATGTAATATGTTCGAGTAAATTTAAACTCAGATTACAACAAATCTGAATATGTGTTGTGTTAGAATGTTTTTTCTAAAAAAATTAAACTCAAATTACAATTTGTTTGAAATTTCATACAAATATATTTCAAAATCAAATTAAAATTACATCAGAAATGGTAAAACAAAATCCAATTTCGTCAAAAAATATCTTTAAATTTGTGCCCAAATATATAAAACAAATTGAGACAAAATACTTCAACACGAATTTTTTTTTTTTGCCCAGATATCCAAAAGAATTTGAGAATTTTTTTTTTCAACCCATATATTAAAATTGAAAATTTGTGCCCATAATCGAATTTCAACCCACCAGCTTGATATTCAAAAATACCTTATCAATGACATGAAGAGCATCACCATGACCGCCAAAGCTAGCTCAAATGATGATAAAATCATAATCGAAGGTTTGAGGAGAGTGAACTCGGCGACTCGGAACTGAACTCAGCAGGAATTCAATGAGAAACTCAATGCTTCTCTTCGGCGTCCACAGAAGCGGAGATTGAGATCGAGAGGTTTAGCTAAGAATGAGGAGAAATCGAGTGTTAGTTTGATTCGGGAGAAATTGAGGAAAATGATATAAAGGAGAGAAAAAATGACGACTACATTGTTTCAATTAAATAGAAAGGTAAAAGAACTGCGTGAAATTTATTTGGGAATTGGGAGAGTAGCTAAGAATTGAAGAGAGAGAAAAAAAACGATTATTTTTGTCTCTTTTTGGGTTGTTTAGAGCTTTGACAAAAAAAAATTAGTTGGAGATGCAATTTCATTATTTATACTTATTTAGTAATGTGTTTTTAAATACTATCAGTAAGTATTTCAATCTTTCTTATTCAAAAAAATGGAGGTGAAATTTGATACAAACTTTTGTTTTTTGGTTTGTTTTACTACTGAGTAATAATTATTCCCAAAATACCGCTACACGCATAGCGTACATAAAATGCTAGTTTTTTTTTATATATTTGAGGAGACCTCCTATAATTACTTTGTATTTGGTAAATAAGTTGTTCACATTGGTTGTTAATGACAACCATATATATTTCCAAATTTGATAATACCCGCCCGGGTTATTTTTTTCAATTATTTATCCAGGAAAACGTTTTAGCAATTTCTTATTTATTTTCAATAACACAATTTTTAAAAGTTGGCCTTGATTAATACTCCCTCCCTTTATAATATAGTGCATGTTTCATTTTAGGTGGGTCAAACTTTAAAGTCTTTGGCCAAATATTCTCATTAAGATATACAAGAAAATATAGTCATGTGAGATCTTGTTAGATTCCTCTTAATATTTAAAATCATAATATCATACTTTTTATGTTTTTTTACTAATAAATAAATTAAGATATTAAAGGCCAAAAGTCCAGCTTGGAGACCGTGTTAAAAAGTACTCCCTCCGTTCCATAATATAGTGTTTGTTTTTCTTTTTTAAGGTCAACTTTTAAAATCTTTAACTAAATATTCTCATTAATATATACAAAAAAAAGTATACCCATATGGGATCTTGTTATCTTCATCTCAATGTGTGCTTTCATATTTTTTTTATCAAATACAAAATTGAAGATATCGAGGGTCAAAAGTATGTTTTGCGGACTGTGTAAAAAGGAAACAAATATTATAAAGCAGTAACAAGCACTATGTTATGAGAAAGAGGGAGTAAAATAATTTCAATGCAACCAGTTAATCAACGTCAAATAATAGAACTTCTATTCATAATTCCAATGCAATCATTATTTATTATACTCCCTCCGTCCTGTATTAGTTTACTCGTATTCCTTTTAAGGATGTTTCTTATTAGTTTACCCTTTTTTTTGCTATTTTTGGAATGGGACCACAAACTTTTCATCACACATACATTCAACTTCAATATAAAATAATATTTTCTCTTTCTTTCTATGACCTACAACATTGTTTCTCTTAAAACTCTGTGCAAAAAAAGGAATAAACTAATAGAGGACGGAGGGAGTATATTGATATATTTAAGAGAGAATTTTTAGGCGGAAAAACATAGGCTTGAAGGCATGGTGCGTTGGTTGCCATATACTAGCAGTCTAGCACATGTGCAAATTGAAGATCAGACTATTTGAGTAACGCATCGTAATTCGAGTTTAGAGTGGTGGAATATACTCTCTCTTATTTTTTTTTTAATAATTACATTTTTTTTACGTTTGTTAATATAAACGTTTAAACATTTATATCTTTAAATTTACGTTTGTAAAAAACATTAAAAGTTGATATTGCAAAAATATATAGTGAGACGAATCAAATAAGATTCGACATAATTATATTTTTGCTTACCTATCAATAATAAATAATAGTCAAACATAAATTTGTAAATAGTGTCAAAACTCAAATTGTAATCATTAAAAAAAAAACAAAAGAGTATAGAAATTTAGTAATATGTTTAAGAAGTAGAGCAATGAAATTTTACAATCAATACAAAAATAAAGAAAAAATAAACTGTGAACATTTTTCTTTTTATTTCTCCTCCTCATATAGTTTATGTTAGCACCAGTGGCGTATCCAGGAATTACGGGATGGGGGTACGGATAAGAAAAAATCAAGTAAAATAAAATACAATACTTGAGTTGATTTACGACTAAAAATTCAAATCAAATCAAACTACAATGCCAATATCAATTAATGATTCAAATTACAACTAATTTAAAACGACAAAAATACATAAGTTTCAAAGAAATAAAAATTACAAGTGCATCCACTTCTCTTCCAAAAAGATTTTAAACTTTTGGTTGTCATCTTCCAAATCTAGTACAAGTAAAGATATTATTAGATATTAATTCAAAAATTCCAACCTCCATTCAACATCCAAATCTAGATATTAAGTAAACATATATTCTCTTAAAATCTGGGTACTCAGTGTCCACTTTTTCATTAATTTGTCCAAGCTGTGACAATGTGACCTCTCCTAACCCACCGGGCAGGCGGCCACCACAACTCCAACCTCCATTCAACATCCACCCTTTAATTTCTTACTTTTCAGTTTTCACCCCAAAAAACACACAACCACCCAGAAAAAAAAACATGCGAGTTTCAGCGGTGAAAATCCGAGCTTCTCGGCTAAAACTGATCTTGATAACCATCTTCACCATCTCCAAAATGAAACGTTATACAGAGAAGCCCAGAGGAGAGAGGAAGGAACGCGCGAGTAGCGTCTGTCAGTATTGGCAGCGTTTTTTTTTTTTTTTTTTTTTTTTTTGCTTTTATTTCCTTCAATATTTTTTTTGAAAATAGGGGTACAGTTGTACCCACTGTACCCCTGTAGATCCGCCACTGGTTAGCACTTTGTATGAAGTTTTCGATTTTCTTTGCTTATTGATGAAATACGTTTTTATAATGATCGATCAATTTAAATCTTAAGAAACAGTGTAAAGAATGAGAATTTAATTATTTTAGCACGGTGTCAAATTATATAGTTTTATTGAACATGCTAATGGTATATGCTCCTCTTTACTTTTTATCGTGATTATATTAATTCTATTAACAATCTTAATCAAATTGTATGACTTGTACACAAACTTGAAAACTGCTTATGCCAACCTAGATGCGTTCAACAGTGTGCACATGCATTGGTCGGCAGCGTGGAACATCCGCAGCCTTGTAGATTTATGAATCTCCTCTTAGTCTTAGCTAGCAATAGCCATGCAGGTTCCTTTACAGCCAAGTTTCTCAATTGTCACCATTAATACGCCTATTCCTACTAAGGAAATCCATTGAGCAATCCTTTTTCACCTCCTCCATCTAGAAGAATAACTTTTTCAAAATTTCGAGCTTTTAAAAGTTGGTAAACGCAAAATTCTTAGTTGCATCGGCTGTACCATGCCGTTTTGTTTACTTGGCTGGTAAATAATTTCATTTTCATTGGTAGCCCTGGAAACTATATTTTATAAATATTTTACTCATTTTACAAATTTTTGTTCATTTTACAAATCTTTGCTCATTTTACAAATTTTTGCTCATTTCACAAATTATCGCTCACGTTATAAATTTTGTACTCATTTTATGTTTTTATTCATTTTAAGAAATTTTTGCTCATTTTACGTAATTTTTGCTCATTTTACGTAATTTTTGCTCATTTTTCAAATTTTTGCTCATTTTATATTTTTGTTCATTTTACGAAACTTCTGCTCATTCCGATCCCCCATATTATCAACTCTTTTTTCGCAAGTCTCTCTCCTAATCGACAATTCTAATCCAAAATGAAAACACTAATCTAAGCCAAATAAAAGAGAGATAAAATCAAAATTATATCAGAACAAGTGATGTTTTGTAGAAATTCACCAATTACATCACATTCTGCGCTACAAAAAATCTAAATCTTCAAATTTTCGTGAAAATCTATTCGAAGTAGTTTGCTAGTAGCAAAAAATTGAACGAAAATAGCAGATTCGAAGGAATCGAAAGTAGTTGAAAATTTATTCAGAGGTTGCTTCTCTTTTGATTGTGGTTGAATTCTTCATCTTTCTAATATAAAAATATTGCCATTATTGTGATTAGGAGAGAGAAAAGAGCCTTTTTAATAGAGAAAGGTGAAATGAGAACGAAGAGTTGAGAAAAAGTTGAGAGTGAGATGATGATAATGGTTAAATCAATTTGAAGAAGAGTGAGTAGAGAGAGGAGCACGTGAGTAGAGAGAGTGAGAAACTCAAGGTGAATCTAAAGAAGGGAGGAGAGAGAAAAGAGTGTGAGTTTTACCCAAAAAAATGCATCATTAATATTGGTCACGCGATAAAAAAGAAAAGAAAAGGTGTGGATCTTTTAATTTGTTTTCAGTTTTCAGCCTAAGAGTGGTTTTCAGTTCTCCATAGACTCATATTCCAGGAAAACGATGTTTTATAACGAAAAACTATTTTTCCAATAATGAAAAACATTTTTTTCGTAAAAGGAAGAAAAACTATATTTTACATCCATCTGCTTCCCCCTTCCTTTCCACTCGTTATTTTCTTATCAATTTTAATGCAAGGAATCAAATTATAAACAAACGAAATTTACAATTCAATTATGATTTCCTCTGTTAAAATATTATTCATAAAAATTAATTTTTGGTTGAAAATGTTTTTCGTCCTCCAAAACAGAGTCTTGATAAGAGAATTTAGTAAACTGTTTACAAACCACAACTATTACAAACAATTGTGATTATTCACAAACTACCACCACAACATTGTGCGTGTATATTACTTATTATTTCACACGAAATGACTTTTTTTATTCAAACAAGGTGAGTGTTTTGTTAAATGTTAAAAAAGTATTTCATAAAACTTTGGATTTTTATATAGTATCCATTTCTAGAAATCATCAAAAGTTGTGTGGTTGATTATTGAAAGATAAACATTCCATAAAAAGTGCTACTTACCAAAATAAGTAAGTCCCTCCATTTCTATAGGAAGTGCAACTTCCTTTGTATTAGTCAAGCAAACAACTACACATTAGTATACATCCTAAAAAGTTTCTTATGAGTTATTAAAAAAGGATACCGGTACCTATCCTAAGAAGTTTGACGTCTCAATTATCTTAATGTATACCAAACAACTGAACAAGTACTAAAAAAAAAGTAACTCTATATTCAGTTATAAGTGTTGGGATCTCTTAATTATGATGTTTCAAAAAATCTAGCATTGTACATATTAAGTTCATTAATGTATACTTAGTGTAATAAATTAATTCTCTTCTATAGCCTATTATACCTCTCAATTCTTAGGGGGCGTTTGGTTGAATGGTGTGAAGAAAGGGAAAGAATTTCCAAACTTATGTTTTCCTTACTTGATGTTTGATTGATAGTTTTTTCTTTTTCCTTTACCCATTTTTCAGTTTAGAATATCCCCCTTCCCCTTAGATTCATTACCCAACCCCCCAAAGTTTTGGATTCCCCCAAATCCATCTATACCATAAAACAACTGACCACCACCCCACCACCATCAGGACCACCAACCGGACCTACTAATCCGGCCACCACTTCGCACCGCGCTCAAGCAACCACCCCTCGACCTGAGCCGCCACCACCACCCTACACTTGAGTCGCCAACCCCCTACAACCCCATCCCCCGCAACTCCACAGAACCCCACCCCCACAATCCCCGGCACAACCAATTGTTGAAACTCCAAATTAAAGCACCAAGAGTACCCCACTCAATCCGTCAAAACCCCACACCGGCCCTCAAAAACCCCAGCCCACCAGCCCTCGAAAACCCCACCCGCCCGCCAAAACCCCACCCAATCGCCCGCCAAAACCCCACACCAGCCCTCGAAAACCCCATCTTTACCATCCGAAACCCCACCCAACCCTCAGAAACCTACCCTACCCGCCGAAAACCCCACCTCAGCCCTCGAAAATCCCACCGTTACCAGCCAACCCCCCACCCACCGAAACCACCACCTTTACCAACCCGAATTCCACACCAGATACAAAACTCAGTTGAAATCTTTAGCCGTCGGTCGGGAGAGATGTCGTCGGTCGTGTACTCAACGCGGCGACACTGGTGCCGACGCAAGTGAGGGAGGGAGAGAGGTAAAGGGTAAATTTTTGAAACCCTTTCCCTTGTATAACCAAACGACATGGGTAAATTAAGGGGTTTGGGGTTCCTCTCCTTTCATAACCATTGATTCCTTTCCCATTCCCCTCTTCCAACCAAACCCCCCCTAGATATGAACTATGTCCTCACTTTTATCTCCTCTAACATGTGGATAAGCCAATACACAATTGATGAACCACGTAAATTTGTGTGTTGATAATATGTTGTTATTGGGTTTTTGATTGCTTTCGTCATAAAAGCTGGACTATGATACTCCACAATGTAATATATAGGTGGTCAAAGATTGCAAAGCATCTCCCAGGGAGAACAGATAATGAAATAAAGAATTACTGGAGAACAAGGATTCAAAAGCATTTAAAGCAAGCAGAAAGTAGCACCAGTACTACAACTACTACATCAAGACAAATGAGCTCCCCGGACCAGAACAACCATGACCAGATTTGTGCAAGTCAAATGTCTACTGCTTCTGCATCTACACCAAGTACTCACTATATATCTTCTTCCAATAATCAAAATGATCCTCCTTATCTTCCTTCCATATCCTCATCTTCCTACCCTCATCTAGATCATCATCATCAAGCCATGGAGGCCACAAGTTATAATATTGTTCCACCTCAAATGCATCCCGTTACTAATGATCATTTCTGGCCTACTCCTGATGAAGATCTTTGGGCTATGCAATTATTTAACAGCTATAATTAA
>Bv5g110960_udmh length=535116 coor=510544:512294
ATGGGAAGACCACCTTGTTGTGACAAAGATGGCATCAAGAAAGGTCCTTGGACCCCTGAAGAAGATATCATCCTTGTCTCTTACATCCAAGAACATGGTCCGGGTAATTGGAGATCCGTACCTACTAATACCGGTATTTGTTTCAAACATTTTCTTTTTTATGCTTTTTCTGAGATATTTTTTATGTATAGATGGTCAATATTTGCTTACATGCCACACTTTTACCTTGTATAATTCATATATTATCTTTGATTAGACTTTTTTTTTTTTTTGCTAATACTCTTTAATAAAGCAAAATTTATAACTTCAATTAAAATGTTGTTGGATATTTTAAACAAAATTCATAAATTATTATAAAAATATATACTACCAAATAAATAAGTATATTGATGATCAAATTTTTATCTTAACATGCATATAAATGAGAATGTCACTAAATTAAATTAAAAATAGAAGAAATAACTACTTTTTATGATTTAGACCTATCATATAATAATAGTCCCTAAAAACTACAAATCTTGATGCTTGAGGGATTTATGTACGTAGAATAAATTTTAGTCTTTCATTAGATATGTATATCATTATAGCAAGCAAAAGACTTTAAATTTTGATATACTTATGTAAATGTATATTTTTTATGAAGTAGGGTTGCAGAGATGCAGTAAGAGTTGTAGGTTACGATGGACAAATTATCTTAGGCCTGGAATCAAACGTGGCAATTTCACTCCTCATGAAGAAGGGATGATCATCCATTTGCAAGCATTATTGGGTAACAAGTACTTCCCTTTCCCTGATACTATTTTCCTTTTTTCTCCTATATTGAAAAACCATAAGATTTTGATTGCTCCAATGAAAGTTATATGAAAACTCTACAATCTAAAAAAAAGTTGTTTGACTATTATTATTCGAATATAAATAAAGTTCTTCTAATTTTGTGATGAGACAATCTCTTTTTAAGATTATGCTGGAAATCCGTATATGAAATTGATACAATTTATCAAATAACATATGATATGCAACAGTATTCTACGACACAACCAATATTTTTTGAAATATTTAACTCTAGATATATCCAACCTTTTTTTATTTGTTAACGAAACCAATAATTATTTTTCCTACTTTGATGTCTTCATAGATGGGCAGCAATAGCTTCGTATCTTCCACAAAGAACAGATAATGACATCAAGAACTATTGGAATACCCACTTGAAGAAGAAACTTAAGAGGTTCCAATCAGCTTTCCAGACGCAAGAGCCACAACTTCCAGGGACAACATCAACATCCTCATCTCCACATTACAAATTTGGGAATGATGATAACGTAGCAACACAACCGCAACTAACTTCAACATGTTACGCCTCAAGCACTGAGAACATCTCAAGGCTTTTGGAAAGTTGGATGAAGTGCTCTCCAATTTCAAACCCTAAGCACCACGACAATGACGACAATAACAACAATAATACTAGTTATCATGGTGGATGCGTTGGTGAACAAGATGATCATTTTGAGACACTAATGTCGTTTGACAACCTTAACGATCACAAGGAATCCATGGTTACTACAACATGTGACTCCGTTGAGGAGGACATTATTAACGAAGGTGGAAATAAGGTAAATGAGAATATTGATAGTATGGAGGAAGATGATGAAAATAACCCTCCATTAACTTTTCTAGAGAAATGGCTTTTGGATGAATCTACTACTTCTCGTCAAGTAACAGAGGAGATTTTGCGACTACCATCCATGTTCTGA
>Bv5g112510_tcwd length=3999496 coor=1260776:1269965 REVCOMP
ATGAAGGAGATGGCGGAAGGTGATTTGAAAGTGGAGGAGTGTTGTTTGGAGAACAAACAATCAGCGGCTGCTTCGACGAGTTCATTGGTTTCTGAGGGTAGTGCTAGTGTTAGTATCAAGTCTTCTGGTGTTAGTAGCCCAGCTGCCACATCGCCTTATCAAAGGTACTCAATGTTTAACTCAATCGTATGACTTTGATGCATTACTTGTTTATGTAGTGTCATTTGGTTCACGTTAGATTATATGATGTTGGTATGGTATGCTCTATGAATCAATCAATTCAGTTTCCTTTTCTTTTTAGGCTCCGATTGGTAGGACATAAAATATTTTCAGTGTAAAATGATTTTCATGGAAAACAATTTACAATGGAAAACACAATTCCAAAATTAGTTTTCAGTTGTTTGGTTCGATGTAAGAAAAATGAGGAAATGAAAGGAAAATGAAAGGGAAAGTAAGGAGGTAGTGAGAGGAGTGTACAAGAGAGATAAGGAAAATAGTTTTCCCTTCATTTTGAAAGGAAAATGGTTTTCCATCATTGGGAGAGTAATTTTACTCCAAAGGAAAATGGTTTTACACTCTTTTGCCAACCAAACAATGTAAAACTAAAAATAGAGGAAAATAGTTTTCCGGGAAAATGTTTTACGTCCTACCAAACGGAGCCTTAATGGAAATTGATATTGCAGACAAATGGGGACAAAATTACAGGTGAACCGGAAATTCGGTATTAGTAAAATGTACATGTGCCATACAGGGGAAAAATGTATGTTATTGTGTAGTAGGGCGGGTGAGGCTTCCCCTTCAACTTAAAGCTTTTTGAATGCTGATTGATACTGTTATTTTTCTGATTATGAAGTTTAAGATTAATCACCAGTTATCTCATTTAAGGATTTATGATCCCTTGCTAATATTGGAAAATTGGCTTTCCTTTAGTGGGCCAATATTGGACTCTTCAATATTTTGAATGTCGAACTCCATGATTGGTAGGATTCTGAATGTTCAATACTTCAGGATTTACTAATCATATATTGCAATATCTGATTCTATTGAGATAGGATCTGCTCTGTCCAAATTTGATATTGCTAGAGATCTTCTCTTGGTAACCCTTCTAATAATGCTTGTGAAAGATGCTTGTTTTGTCATCTTCTTTGGAGAGGTGTACCGAGAATGAGTATCACCCTCTCCGTTTTTATGTCAATTGATAGTTCCACATTTTTTCATGGCCATAATTCTATCAAAGTTTTGTCTGCAATCGTAGTCTGAGAAGTGAGGTTTAAAGCTCGTTTTAGGATACTTGGATGTGAAGAGCTAGACAACTAATGTTATGAGTAGGTTATATCTATAAATTATACTTTTTGGGTCAAGAATCATCAAATATATTGTTCTTTTCTGGCAATAAGAATTTGACTTATTTTGGAATTTAGCGAAGAAGTCTTGATTTGTTAAATGCCTATGCATGCAATATGGCTTATCTTCTCATTCTAATCTTTAGATTTTATTTATGAACTTAATTTTTTGGGTCAAGAATCATCAAATATACTCTTCTTTTCTGGAAGTTTTACAACTTATATTGGATTTTAGCGAAGAAGTCTTTGCCTGCTAAGTGTCTGTTTAAGCAATATGGCTGTGTCTCATCTCTTTATTGTAATGCTCTTATTCTGTTTTTTGCCATCCACCGTCACTATGATAGGTTCACTGACTGATTATTCTGTTTGCATAAGTTCTCCTTTTCATATAGTCATATGCGTTTTAGTGATGATTTCTAAACTGTTTCCAAAAGCTCTTGCATATTAGCTTGAGTTACCATACCATGGTGTATGAATGAGCACCCTGTAGGCCTGTACATGTAATAGTGACTACAAACTAAAGAATTGCCTTGATGGTTTGATTGTCAATAACTTTCTCTTTGCAGGAGGACTACAGGCCCAATTAGGCGAGCAAAGGGTGGTTGGACGCCGGAAGAGGTGAGTTGCAAACATAAATATGATGCGCATGCATCGTAAGTTCACGTCTATTGCTAGGTTTATATAGACGTGTGACACGTTGGCAATTATGGTTCTCCATACTATCATTGTTGCATAATTGCATGTATGTGCACTCCTCTATTTGGACCACTAATTTTTAAGGGCTTAAAAGGATTATATGTAACTATAACACTTTGGCAATAATAAAACTCAGTTTTCCCAGATCTCTTCATGGTTTACCATATTCTCATTGTTGCTTCTATTGGCAATCCTTTTCTTGTTTGGGCTAATAAATGACCTGTGCTATCTGTAGGATGAAACATTAAGGAATGCAGTTTCCACCTTCAAGGGAAAGAGTTGGAAGAAAATAGGTTTGTTTTCTTCACATGTTCAACAATGTGCTAACCCGTAACTTCCACCATTTTGACGTTGAATTTGATGATTCTAAGGTCATTCGTTGGATGATATGAAACCTATGCTTGTTTGGTTGGAATTTTGCGAAAGTGATGCTTTTGGTCTTACGTTGCCATATTAATGAGGAAAAGTGGGGTTTGCTCATTTCCAATTATGTGGAATTATGGAAACAGATAATCAAGTTTATGATCAAGTATATTTTTTTCTGTTTTAATATGTGATAGTCAAACAAGTTTTTTTGATTGGCATTATATGTTCTATACTTGATGGTATAAAATATAAATTATAATCTAGGAAGCTTTTACACAATGCCACAATCAAATAAGTTTTTGAGTTTGGCATTGTTTATTCAATACTTTATGGTATAAATTCCAAACCTTTTCTTAACCCCTATTCGTAGATGAAATGAATAAGCTTGTTTACTTTAACCAATCCCAAATTGATAGAAATTTGTATCTTTGATTTAAACCTATTATTGATATCAGACGTGAACCAAATGAGACCATGTCCGTTCTTGAAATCCATAAATGAGATAGTTTGTTTAGAACAATCAATGCCAAGGTCTCCGATTCTCTTTATATATAATTTGTGAAGTACATGATTTTTGTTATTGATTCCTTATTGGCTATTTCTCATAGTTTAAACGTCATATATGGAATGTCTTTTTAATTTAATAAAAAAAAAATGTGTATATTTTGTGAGCCATTGTTAAGAGATCTATGTATCCTGACTTCTCCGTTCTTTTTATGTAGTTGCTCCGTTTTTTTACTTGTAACATTGAAGCATGCCACAAGAATTTAATAGAAGAGAGGCATAGAGAGAGATAAGAAAAAGGACCCCATGTGCTAGGAGACAAAAAGAGAATACACTTCCAAAACTGTCAATGTTACAAGTAAATGCAACATCGTGAATTAGGAATTGTTGCAAGTAAAAAATCGGAGGAACTAAGAGTTTTCACACTTGCCAATGCACAATTGCTAATGTCTTTTTTTTGACGGGGCTACTATCTTCAGTTACCTTTTAGTAAAAATTATAACATGTTAAGTAAAAAAAAGGAGTAACTATGAGTTTTCACGTTTGCCAATGCACAAATTTACTTGAAATTAAGAGTTTCTATGAGTTTTCACGCTAATCTCTTTTATTTGATTAAAAAAAAGGAGTAACTATGAGTTTTCACGCTTATCTCTTTTATTTGATGAGGCTACTATCTTTAGTTACCTTTTAGTAGAAATTATAAAATGTTGATAGTTGAAAATTATATATGGAGACAAATTTAATAGATCTCACATGACTATATTTTTCCTCACGTAGTAGTGTGTGAATAGTATAAAAACCCATATGTTACAATAGAAATAGGAAGGGGCGAAACATATCTTTTGAAATTACATTTTCCTATGTTTATATAGTGTCTTGTTTGGTTTTTTTTGTCTATTACCATGAAGCACAGCGCACATGTTACTTTATTTCTTTTTTCGCAATTAAATTTCTGAGAAAAATTAATAGCTTTTGAGTTTTAAGGGTTTGTTCAATCCCGAGGACTTTGAATTGCAAAGTTAGTATGTTTTTGCGGTAATGGTTTCTATCAATCATGATGTGCATACTAATTCTGTTTATAATATTATCTCATTTTCAATATATGATTGAGAATTTAAAATATTTTCAAAATCATGATAATCAAACTTAAATGTATTTTTTACTCTATCGAAAGTCCAAATATTTGTGTGGTAATGAGTGGGAAGTACATTTTACTAATTTTTCTTGCATTTTGAGGAAACCACTCTTCTTCGCCAAGTATGAGCATATCTTACATATTGTTTGTGAATGCTTATGTACTAAACTTTGTTGGCTGCTAGCTTTAGGGTAGCAGTTATTCCAAATCAAATATTTAAGTTAACAATTTGTAATATTTTTATTTACTTGCAAGAATGAGCAAAGCGTTCACCCCTTTCAGAGTATTTTTAAGACCCTAAAGCTTTGCTATGTTCCTCACTTTTCAATGTTAAATTACTTTTGTAGTGTAAAGTTTAACTCTTTCATTTTAGACATTTTTATCAAACGAGTATCATTACCTTGCTTTCGCGTAAAAAGTTAGGTAATTACGTCAATTAGGAACTTCTCTTAGCTCCATGGAATTCGCAAGTTTATTTTTCAGTCTTCAATTATGTTGCATTTTAGTTGCGTAATTCAACTCTCAGATTTTGTCTTTTAATGTATATAAGTGAAGGTGGGGAGGAAGATGGTATCCCCCTTACAAAAAGTCTGACATACCCTTAATGAATTTAAATTGCCATATATATTAGATAATATTTTCTTCTTCCTACTTACCATATATATTGAACAAGTTAACAATAAAATTGATTTTGAAATTTCAATCAAATATTAAATTAAGAAGATTGATTTCCTCTTCTAACATATGTGTGAAAAAATCTCATCAACATATTGAACAAGTTAACAATAAAATTGATTTTGAAATTTCAATCAAATATTAAATTAAGAAGATTGATTTCCTCTTCTAACATATGTGTGAAAAAATCTCATCAAAAATTAATTGATAAATATAACTTGATTCGCACAATCTGAAGAAAAAAAATAAAAACTTGAATTTCGTATTAATAATTATATTGATATATATTAAAACCAAAATGTTGATTATTATTCGGTAATATCTATTATATAAATCAGACTCTTCCACTTTATTGATATTCAACGATTGAACCTGATACACAAAATCTTTCACCTTATTTGAGCACAAGCTTTTTTCTGCTTTATATTTTTTTTTCTCAATACTATATTCGAATAACGATGAACAAATAAATAAGAAAACCATCGAAACATTGATTTAAGAAAAAATATTAAAAGAATTTAAAATAATTATAAATGTGTGTTTGAATCAAATTTTTTGTCTTCGTCTTTTTAATGAGACCTTGTATCTACAGTTTCATGGATCGAGTTTGTCTGAGGACAGTAGTTGCTGTAGAAGTATTGCATTTGCTACTGCAGCTATTAGTACTTACTGATGCATGTTACAATGTATGTATATGCAGCTGAGTTCTTCCCTGATAGATCTGAAGTGCAGTGCTTACACAGATGGCAAAAAGTTCTTAATCCCGAGCTTGTTAAGGGACCATGGACTCAAGAGGTCAGACACTGCTACTGTTCCTTTGCTAATTTTGGAGTAAGTTGAGATTCTTATATGAATTGTTAAACCCCAATTCTGGTCGCAGGAAGATGAAAAAATTATTGAGTTAGTGGCAAGGTATGGGCCAACAAAGTGGTCTGTGATAGCAAAGTCTTTACCAGGGCGTATTGGAAAGCAATGCCGGGAAAGGTAAGCTTATGACAAAGAATAATATTTCAACTTCAAGATGCATCTATGAAGTGTAATGAAACTGGTGTGTGTATCAAACCATTGTCTTTCCATTCAATATCTTAGTTTTGAAAAGCGTATCCAAGGCACGTCCAGGCACTAGGTGACCTCAGGCACATGTAGGCGCGCATCAGGACACTTTTTGGGGCAGGCGCTAGGCAGCCGCCTCTGTCGCATTTAGGGTAGATGCGTGAGAGAAGACATGAGCTAAAAACCATTAGAGAACCAAAATATCTTAGTTTTGAAAAGCGTAACCAAGGTACGCCCAGGCGCTAGGTGACCTCTGGCACATGTAGGCGTGCCTTAGGACACTTTTTGGGGCAGGCGCTAGGCAGCCTCCTCTGTCGCTTTTAGAGTAGATGCGTGAGAGAAGACATGAGCTAAAAACCATTAAAGAAGCAAAATATCTTAAAAATAAATCGTACCAAGATGTAAAACTCAATATTCGAGCGAAAGCCCACAATTAATTGCGTGAAATTGCTTTACTTTTATCTCTATATCATAGCCTTAATGAAACCCTAGTTTCGGATAAAATTAATAATTGTATATTGGCCATAAAGTGACCAATTGTGGCAGAGATTGCCGGTGAGCAATCTCCGGTGACGTTCAGATGATGTCGCCGGTTAAGCGTCCCAAGCATGTATCTCTTTCCTCGTTTTTTCTTAACTTTCTCTCTCTACGGTCTTTTCTCTTTCTTTTTTTTCTTTCTGTCACGTCTCTCCTCGATGTTTTTCCTTTTACATCCTTTGTACTCTGACTAAGTGATTGAGTGTCACTGACCCATATCGCTTATTTTGTTTATAATTTGACCCTTTATTTAATGGCTATGAAAATTTACAAATTAGTTTTGCTTCTGTTCTTTTTCATTTTATTGATGGGATGCTTCATCCACTTCAGGTGTGTTCGTTACAAATATAATTTACAGTAATTTTTGAAATTGGCAATAGCTGGCAACAAGTAGCTTAGTTTCATAGGTATACTAAGAATATGGCAATTATAAAATTTCACTAGCTAATTTTACAATCTATAGGCACTAGGAAGTAGCAGCCAATAATTTTTTAATGATTATGTTGTTTTGATTTGAAATATGTTTTTGACACCAAAGGTGCATCTCGCGTGCAGTACGCTTGCCTTTGCCTTGCGCCTCCCTTCGCCTTGCGTTTCGCACCTCGGTGCGCCTCGCGCTCTTAAATCTGAGTTCAATATCAATGTCTGGCTTTTGTAAGCATTGGGTCGTGTGATATAGGTCTTCTGATTGAGCTTAACTGCTTAACCCAAAAGATTGACTAAAGTGCTGGAGGGCTTACAAGCACATATAGACCCCAGATATCCCCTGGAACCTGGAGCTCAAACCCCATGGTAGATCATAAGATTCCAAATTTAATTACAGTCAAAGCACCAGCGGCCTTGGCTGTAGACCATTGCATGTCAGGACTTGATGTTCATGCTGATTCCATGCGGACTGATGTGCTTTGGCAGTCAGCTCTGATCACATTGGTTCTTTTTCCCTAGACAGTCAACTGGTATTTTTTCTATCTGATGACTTTGGCTAACTAATTAGTTTTCTTGAAGGTGGCACAACCATTTGAATCCAGATATAAAAAAGGATGCTTGGACATTGGAGGAAGAATTAGCTCTCATGGATGCACATCGCATATATGGGAATAAGTGGGCTGAAATAGCCAAGTTTCTACCTGGAAGGTAAGAGAAGATGCTTGATTACTTTAAAGGTGATTTATTTTTCATACAGAATCTCTCATGTGAGCTACTGCATTTTTTAGGCAATAAATGATGCTCCCTCATCATTGGGTGTTGATTGAATAACTAGAATAGTTCTCAAGCACATGTGAGCGCGTAATAGTCCTTTTGTAGAGGATTAGCAGAAACAGAATCAAAATGAATGAACTACATAATAAATCGTAGTGTAGACTGCATGGAAACCTGATTGGATATTGATTTCTCTTTGCACTTCAATTCCTGATTATTAAAGTTCAAGGATTGAACTGCTTTCTCTATTGGATAAGAAAAGAGGAGAAAAAGGGTGGACCTCCTGCAGAGATTAGAAGCTGAACATTATCTGTCAATCCCGGAGATTCGTGATTACCTGTGATGTTGCACAGTAGCGTGTACCTGGTTACAAACAAGTTGTACCTTTTTCTTTTCGCACCTCAACTCAATGTGTCTGAAAATGGTGCTCTTTTATAGTGACATAGGAGACTTTCCTGTTGGATGAAATTAACCAATCAGCCCTCATTGAACTGTTGCCTGGCTAAGTTAGATTGCGTATGGAAACTCTTGTTAGCTTTTTCTTCTTATAATCTAAATAAGGCAAAAAGACACTCCAATTGCACCTAACATCATCTTTCTGCTACTCTTTTTTTTATTTCATAGGACTGATAATGCTATAAAAAATCACTGGAATAGTTCCTTGAAGAAGAAGCTAGAGTTTTATTTGGCCACCGGCAAACTCCCGCCCGTTGCTAAGAATAATCTTCAGAATAATGCACGCGTTACAGAGAGACCTACTTCTAGCGGGAAATTGATGGCTGGTTCGAATAAAGAATCCGACTCATCTGCTCAGACTTCCTCATGTGCTACAGATTTCCAGAAACCGGAAGACACAAAAACCAAGTTGGATCAATCAAGCAAACTTCAAGAATTGGGTCCGTCCAGTTGTCCAGCTGATGAGTCTGCTGATTCAGGTGTTGTGGAGCGATCATCATATATAGACTTCAGGTGTAGTAATTCAAATTATTTACCATTGTTTGATAGATGTGGGAGTGCTGAAAGGGCTGAGAAAAACGAGGGTGTCGTTACACCTATGCCGCATGTAAATTCAATTTATGGGTCATTGTACTATAAACCTCCAGAAGACAATAGTTGTAGTCCATCAGAATCAAGCATAGCCAATAGTTCCACGCAGCCTGATTGCAGCCCAGCACCAATCACATCACAATTAGGTTTCTTCACTCCACCTTGTGTGAAGAGCAATGGCGCTTCTGTGCATAGCACAGAATCTATATTAAAAAATGCAGCCATGACTTTTCCTAATACTCCTTCCATATTGAGAAAGAGAAGGGCCCAACTTCAAATTCCTCATACCCAAAATAATGGAAAATCTGATGAAGCTTCCTGCAAACATAGGTGTTCGTCCTCAATTGAACAGCAAAGTGCAATTCATCAATCTGGGTACCAGGAGGGAGGATTGGTTCCGACTCCACCATCTCATACCTCTGTTGTGACCGAATTTTGCAATGGAAAGCCTTTTAATGCATCTCCACCATATCGGTTAAGATCAAAACGCACAGCTATTCTGAAATCTGTGGAGAAACAGCTGGAATTCACAGAAAAAGAGAAGGAAAGCAACGCCACATCTATAGACTTCCAGTTCAGAGGCAACACTCCTATCAGAGAACGCATATCGCATACAAAGATGGGGGTGACCTAG
>Bv5g115970_nmrg length=2267367 coor=1984432:1986160 REVCOMP
ATGGGAAGGCCACCATGTTGTGATAAAATAGGTGTGAAGAAAGGTCCTTGGACTCCTGAAGAAGATATCATCTTAGTTTCTTATATTCAAGAACATGGTCCTGGAAACTGGAGGGCTGTTCCTACTAATACTGGTATTTTTCTCTCCTTATAAATTATAACCTAGCTAACTCTTCGTTGTGTAAAAATAATATTGGGATCACCCAAGAAGAATATTTATTTTACTCTTAGTTGTACGAAATATATATTTTGTAAAAAATGAATAACAAAAACACTTTATATTTCCTACTCTTTGGTTAAACTTTAGGATGATCTTGTGTGGTTTTGGTAGTTCCTCATGTGGGTTGGTTTGATCATTAAAGTGTGTATTAAATTCCCTCTGTGCTGTTGCTGCTTCTGCCAGCTACTAAAAGCTTTCACTTGCTTACTTTTCTACATGATCTTCATTAAAACCCTTTTTACTAGGGTTAGTGTATTTGGTAGCTTAATCAAGAGAATTTATTTGGTTTATTTATGTAAATTTTATGGTTTTATTATCAGGATTGCGTAGATGCAGCAAAAGTTGCAGGCTCAGATGGACAAATTATCTTCGCCCTGGTATTAAGAGAGGCAATTTCACTGAACAAGAGGAGAAGATGATTATACATCTTCAAGCTCTTTTGGGCAATAGGTAAATTTAATTATTATAGTATTTATTAATTAAACATATCCATATTTTGATTTGTTAATTAATATATTTGTTTTACTAATTCCCGATACAAAAGAGCTATTTATTACTCATTTGTCCATGTTATGGGATCTGTTACACATAGTACAAAACTATACTACTAGAAAATTTTATACCATATACTCTAGAAGAATATATATCTATTGCTGCTTAGCTTTTCCATATTTTGCTGTGTTCATGTATATATGCATGTATACATAATAATTATGTATTGATCCAAAAAATCTAACTTTTATTTTATTTTATTTTACTATAATATAGATGGGCAGCCATAGCATCCTACCTGCCACAAAGGACAGACAATGACATAAAGAATTACTGGAATACCCATCTGAAGAAGAAGCTAAAGAAGGAAGAAGAAGGGCAAGATGGTCAAAACACATTATCTCAAGAAGGGTTTTCCTCAAACTCATCATCTTCCACCTCTTCTTCCCATAACACTTCCAACAAAGGACAGTGGGAAAGAAGGCTCCAAACTGATATCAACATGGCTAAACAAGCCCTATGTGAGGCCTTATCCATTGACAAGCCCGAACTTCTTTCAAGCCCAACCCAGGCCCAACAACAACAACAACAGTCCATCTACGCCTCGAGCACTGAAAACATTGCTCGGTTGCTTGAAAGCTGGATGATCCATAAGCCCATCTCAGGTGGATCATCACGAGATTCTACTCAAAACTCTTGTAATGATAAGAAATGGATCAAGTCCCCTGATCATGAGGAGTTTAAGTCACTCCTACGCTTTAACTCGAATTCGAACTCGTCAACAACTACTACAACCACTACCACTACTACCAACGACAATAACTCGCAAGTGTCGGCGTCGGTGGAGGTGTTCCAGGACGAGAGCAAACCACGTTTCGTGACGGCGGCAGCGGTGGCGGAGGAACAAGTACCACTTTCTCTACTAGAGAAGTGGTTGTTTGAGGAAGGGATTAGCCAGGAACATGTAAACATGTTGGACATGTCCTTAGATGTTGAAAATGCTGCTGACCTTTTCTAG
>Bv5g116880_oaxt length=4703435 coor=1225818:1227481
ATGGTAAAAACTTCATGTTGTAGTAAACTAAATGTGAGGAAGGGAGCTTGGGTAGAAGAGAAGGATGCTACAAATTTCGCGTACTTACCAAAGCAAGGGGGTGCAAATTGGAGTTCTGTTCCAAGAAAAACAGGTAGTTGCTATATATGATCATACTGTTGTAATTATAAGTTAAATGAAGAACACATATGTTATGTTATTATGTATTTGAAATCATTTAATACTGTGTGAAATGTTTGTTATGTATATACTTTTAGGCACAAAAAGATGTGGGAAGAATTGCAGATTAAGATGGAATAATTATATGAGGCCTGATTTAAGTCATGAAGGTTTTACTCAACAAGAAGAGGAGCGTATTATCAAGCTTCATGCAGCTGTTGGTAGCAGGTTACTTCTCCTCTCTTTTTGTTTCAAGTGTTGAAAACCACCTGGTAATTCAAGGATACTAGACTCCGACTAATCCGGATTTGAGCCGGGGCAAAGGCTAATTGGGGGGAACAAGTTTCTTTACCTACATGTTGTTGCATATTCAGGTGTTTTACCTAAACCTCTGCTTAAGCTGAAATAACCCCTTTACAAGCTGATCCGGGCATTTGTTGGCCACTTCCCTACATTTGGCTCTTGATTTGCTAGTTGATCTTATCAAAAATACAATGCCCTACTAGCTTAATTTCCTCTGCTACGAAATAATTGCAATGAAGATCGGATTAGCAACACAAAAGCGCGCTAATTTTCTTAAAGGCTTAAAACAACTTTGCTGGTTACATACATTGAAATCATCTTCATTTCTTGCCCTCTTTCTTTTTTCCATAGAGGTTTATTATGTCTCATATATATATGTGTATCTTTGATTTAGGTGGGGTTTAATAGCACATCAACTACCAGGAAGAACAGAAAATGACATAAAGATCCACTGGAATACCAAGTTAAGGAAGAAGCTCACTGAAATGGGGATTGATCCCATTACTCATAAACCTTTCTCCCAAATCCTTGCGGACTATGGTAACATCGGTGGTGTCTCTAGGTCATTCGACACCCCGAAATACTTAGGGACTATAAGAAGGGACTTGAAGAAAGTTACCACCACATTTTCGCTTCCAAAACCGGAATCTTCCTCTTCGCCTTCAAACACTTTCCTCTCAGACTCACAAGTATCCCAAAATATGTCATCTATGCAAAACAACTATGCTAACTATAGTAATAATAGTCATTCATTAGACCTTTTATCTCAACTACAAGCCATAAGCCTTGTTACTGAAGGACCAATTTCTGATACTACTTTACTACTCAATAATAACAACTATGATTTCTTCAGCCTACCTTCGCCTAAATCATCATCAAATTCGTCAACATCAGCTTGTTCATCAATCACTAATTATGCAGGGCAGGGGACTAATGCTTCAGAGTGTTTTAGTTGGCACGAATTTCTCCTAGAGGACGCGTTCAAACCAGCTCAAAATCAGGCACAAGAGCAAGAAACCAAGTTAAATGATATTGGCTCCGATTTTTCTCCTATGAAATCGTATAATCGTAATGCAAATCAAGTTGCTTCTCTGCCATTATCAACATCTTCGGATGCTTCGTCGTTTTTAGAGGCTATGCTGGATCAAGAAAATGACATGTTCTTGAGCTTTCCGGGGCTTATGGAGGAACCTTTATACTAG
>Bv5g118200_tfkh length=4703435 coor=3349116:3351815 REVCOMP
ATGATCATGGAAGATGAAGGAGAAAGTATTAGTTTAGTCTCCTCATTTTGTTCCCCTCCTCCAATAACAGCCATTGATAGGTTTTTACTTGGCCACGGCCGTGCCGCCGTCGTTAATAGTAAAACTGAAACAACTACCACCACCACCACCGTCACAGCCGCCATACCAGCAACCATAGATCATGATTACTACTTTGGTAATTATGCACCATCATCTAATAATAATGATTGTAATAGTAATCTTAGTGAATTTTATGGTGTTGGTAATAACAATAATAATAATGATAATAGCATTTGCCCTAGGATTATTACTAGTAGCATGCATGATATCAGCTTTGCAAATGGGTTGTTTGTTGATGAAGTTGATGAGTCTTTGAATACTAGTGAATTAAGTCATGAAGAATCAGTTAGAAATGAAGAAGATTCTTTGACATTCCAGCAAAGTTGGAGATCAAAGGAGAAAAAGAGAAAAGTTTGTATCAAAGGCCAATGGACTGACAAGGAAGATAGGTTTGTTTTTGTGTCTATATATCTAACTTTATATATATCTTTCATATATTGTCCTTTTCTCTTTACTAGTAATTAGCAAATGATAATACTCCCAAATTTTTGTTAAAAAAAATTATTTTCTTATATCTTACAATTTTTTTGATATGTTAATCAAGTTGAGATTTTTCTATCATTTTTGTTTTCAATGAAAAACATGCATGGTAGATAGGTTTATTTGTTTTATTTATAGTTTTTTTGATTTGTTAATCAAGTAGCACATAGCTTTCTTGTTTATTCCCCAACCACAAAATTCTCTAAAATGCTATTATAATAGCATTTTAGTGAGTAATATATTCTTTTTTTTTTCACTACTCATATCTTTCGTAATTTTGCTACTCACTATTTAAATTTCTATAATTATTTTCAATGATAGAGAATCATATGTAAATAAAGAGTCAAATTTATGTATTGAAAAATGTGACAAATCAAAGCGGAAAAAGTATAATTAAACAAATAGACTATATATATATTGTTTTTTACTTGTAGATGTTATAGACCTATTGAAGCATTTTTTTTATTATTATTATTTGCTAGATCAGAATTTGATTATTTTTAATTCATGTCATTTTTATATGTTTGATGTTTTCTAATGAAGTCTTCTTAAGAAGTTGGTGGATCAACATGGAGATCGGAAATGGGCTTTGATAGCAGAAAAAATGGTTGGTAGGGCAGGCAAGCAATGTCGTGAAAGATGGCATAATCATCTACGACCTGATATTAAGGTATTCGATTTTGTTAAATTATTTGATCAAGTAAAGTTTTTTGTCTCCTTCTAAATATCTCTTCACTTTTTATTATAAATGATGTATGCCCTCATCAAGCGTTTGCACCATTGATTCACATGCTATAGTGCATATAGAAAACGAGCAAACAAGGAAACGCACATTCTTAAAATGAAAAAACGTGAGAAAACACAATATTTTAAAGTTTTGAAATTAGATTAGACTATACTTTGATTATTTTATTAGTGTTTGGTTAATTTCGTACCACATTAATCATAAATTTGTAAACAAATAATTTGGCCTCCATTTTGGGTTAATTTTTTGGAAAAGTATAAGCTGGACTTTGGATATCTTCATAGCTAATGCACGAGACTTTATTTCTTAAAAAAAAAAAAAAAAAAAGCTAATGCATGGGACTTATGTTTTTATATGAAAAAACAAACAAATTTTCAGCCTTTATTTCTTGAACTTTCTTCATTGGTTAATATTATCTTGGATTGTAATGCATATATTCTAAGGCTCTACCTTCTTTTACAATTCATTTTTGATTGAAAATTTAGAAAGATGCTTGGAATGAAGAAGAAGAGAGGATTTTGGTGGCTGCTCATGAGCAATTTGGGAACCGATGGGCAGAAATCGCTAAGAAACTTCCTAGAAGAACCGAAAACTCGATCAAAAATCATTGGAATGCCACCAAAAGAAGGCAAAATTCAAAGAGAAAGAAGAACATGAAGATTAATAATAATGAGTTTGAGGGTGGAAATCAACCATCCATTTTGCAACAATACATCAAAAACAAATATCCATGCAACACCACCAAAAACCCTAATACCACAGTCACACCCACCACCTCGCCGGAGACCAACACAACCCCATCACACCCACCTAGATCAGTGCTTACAACCATCTCGGGCGAGGTCGAAAACCCGTACACCAACCTTGATCTAGAACCTTCTAATGACTACTACTACTCTTTTCCCTTGACCATAGTAAACCCTAATTACCATGAGGAAATAGAGTTCATGCAAAACTTCTTGAGGGCTACTAATGATGTATCATATGGTACTTGTGTAAGTTTGCATGAGAATTATGATCAGGTAAAACCACAGGAGATTATTAATACAGGTGATCATTGGATGATGAGCACAAAAGAAGGTAGTAGTAGTAGTAATAGTAATTATAATACTAGTACTAGTTACTCTGATAAATTTCTATTTGATCTGCTACATGGAGGTGAAGCTCAGCAATCTATATCTTATGAAGGGAGGTTGAGCAGTAGCCAATATGATGATGATCACAAGGAGACACTGATTTTGGATGAAGCATTCAGCTGGCATTCAACTCATGATCAGAAGCCAAAAGATATGGATTTGTTTGAGATGATTACTTCCACTCAATATTCTCAAATGAACAATTTTTCCAGTTTCTAG
>Bv5g118320_ahtj length=4703435 coor=3545181:3547511
ATGGATTTTGATGCAAAGTATAAGGAAAACTTTTCTTCTCATCATCTCCCCTTATTCTTCCATGAAAATTACTCAAAACAAAGAGACGAATTCGCCATAGAAGAAGCTTTGTCATCAAAGGGTAATACTAGCTTCATCCAAGATGTTCACCCTCTTGAGAATTTTAGTATCAATGCCTCATCTTCTACATCAAATCATGGGTTGTTTTCCATTCAACCAAATTGTTTCGATTCGTTCGAAAATTCTCCATATGGATTCTTACCAAGTTTTGATTTGTTTGAAACCAAGTTATTTGGAAATCATGCAATGAATAATGGTTCTTTGGCTCCTTTCATGGATAACATGAATCAAAATATAGGAGGAGGAGGAGGAGTTGGGATTTTAGGGCATTCTCAAATGATCACTACTCCTATCAATATGTTAAATAATTCAAGTACTCAAAACTATAACCCTTTTAGCTACTATGAATTAGGGCCTCCAAAATATAGACCTTCAGATGAAGATTCATGCACAACTCCTAAAGCTCATGGTACCGCGATTTCGAGTGGTTTGTCTACTACAACAATGGTGAGAAGAGGACGTAAGAAAAAGCCTAATGTTGTCAAGGGACAATGGACTATTGAAGAAGATAGGTTAGTTATAATTCAAAAACTTTCAAGTTTCTCTTATGTCATTATTTTCGTTTTATGTAGAGGGTATTGTCCAAACTTTATATCTACCCATCTATATACTGCCTCCGTTTTTTATTATGTGCAACGATTTGACATAAAGTAAATAGGGAAAATGTCTGATCGTTGCATGGAGGTAGTATATAATTTTATACACTTTCTAATCAATATCCATGCATGCAAATGTAAATGTAGACTCTTGATTCAGTTGGTGGAACGTTATGGTGTAAGAAAATGGTCTCAAATTGCTCAAATGTTAAATGGAAGGATTGGGAAACAATGCAGAGAAAGATGGCATAACCATTTAAGGCCAGATATTAAGGTAAAGTTTATTCCCATTTCTTTCACTTAAGACTTTAGTTTAAATTTCTTTTTACTGAATTTTCTTTTCCTTCTATATCAGACTTTATCTGGTCCAACAAACCCATTTAGACAAGTACAAGTGTCTAAAATAGCATCTAGGGAAGTAAATAAGCTGTTGCTAAAGAGCAAATAAGGGAAAAATGTGTTGAATATATATAATAAATTCATGCATGCAATGTTTCCAGCCTTGCATTTTCATATTGTAGTGAAAAATGTTAAGACACCCACATTGTATAATCCAATTAGAGGTCTAGAACTAATAAGATCACGCCAATTTACTAGTAACACGTCAAATTGTCAAATAAACGTTACTCATAAAAGAAAAAGTAACTAATAAGTCCAAATTTGGTTGTTACAGTGTAAGACTACCATGCTATTCATGAGTACATACATCCTTTACATGTAAAAAAAAATACCTAAACTTTAAAATGAGAATTAAAATATCTATACTCTGTGTCCTATTAATGTTCCTCGTTTCACTTTTTTCAGTGTAAATAAGATTCCAACGAAAAACATTAAACAAGAACGAAGGGAATATATATATATATATGAAAATGCATAAGAGAGAACCGGAAAACAACGCTACCATTATATTCAATCCATAACTTTTTTTCCATGATCTTATGAGTATTAATTATGACCTAGTTTTTTCATGTCTCTTTTTCTTTCTATCCCTTTTTGTATACAGAAAGATTTGTGGAATGAAGAGGAGGACAGAATTCTGATCAAAGCCCATGCAGAAATAGGTAACAAATGGGCAGAAATTGCAAAAAAATTACCAGGAAGAACAGAAAATTCTATTAAAAACCATTGGAATGCAACCAAAAGAAGGCAATATTCTAAGAGAAAATGCAGATCAAAGTACCCAAGACAAAGTTCATTGTTGCAAGAATACATTAAAAGCTTAACTCCTGAAACAATCAATGCTGGTTGTAGGAAAAAACCACCATCTTCTGGAAATCATCCCAATTCTTTGGAAAACACTACTAAATCATCTAATGATCAATCCGGGTACTCGAATTCGGGCTCGAGTGATCGAATAGGGCCAGAATATGACTTCAGTGAGGTTCCAGATTTCAACTTTGATGCTCAAATGTTTGAAGAGAGTAGCATAGACTCTCTGCTTGATTATGCACCTAATAATGATGAAAAATGCAATGCTTTTGGTTATGATCATCAACTAATGCAAGCCTCATCTCAGATTATGAATGATTCTGAAATTGTTTTTAGTCCAATTATGCAATCTGAGGTGAAAAGAGAGCTTGATTTAGTGGAGATGATTAATCAAGTTAATCTCTAA
>Bv5g118940_cfqe length=4703435 coor=4356354:4361517
ATGGGGCGCCATTCTTGTTGTGCAAAACAAAAGTTGAAGAAAGGGTTATGGTCTCCTGAAGAAGATGAGAAGCTCTATAATCACATTACTCGATTCGGCGTCGGTTGCTGGAGCTCCGTCCCTAAGCTTGCTGGTATGGTACTTTCCGCTTATAGTCACTACAAGAAAAGGCCAAAACAACGACGGCTTCACTGCGACGGTTCTAAAAACGGTTGTTATTCTTGTAGTCAGCGACGGTTTAAAACGGTCGTTGCCACCGACGGCTTTTAGAGTGATCAGCGACGGATAAACCGTCGTTGTTTATCAACGACCGTTTAGAACAGTCGTTAGTTTTATTATTATAATTTTTAGATTTTTTCAATTTAAGGAACTGTGTTAAACGGTCGCTGATGAGTGATGACAAAACAAAGTTTCGTGTTCTTCAGATCTGCTCTCTCTCTCCTCATTCCTCCCTCTCCTTACTCAACCGGTCAACCCTAATCCCTCATCTCTCTCCTCTTCAGATCTGCTCCTTCCTCCTCCCTCTCAATCCAACAGAGCAACGAACGCTTATTGAAGAGATAGAGACTGAGGAGAGAGAAAGTGAAACGGAAAAAAGAGAATCCAAAAAAAGGGTTTCAACTCCATCTCTAAGAAGGTAAGGGATTTTGATTTCAAGTTTTTATTTTATTTTTCATCGTCTTTTTTTTAATTTCTCGAGTTCTAGGGTTTCCAATTTTCGATTTTTTTGGGTACTGATCTGAAAATCTGTCACATTGTCGGCGGAGAAATCGAAGAGATCTACTCTTGTTCTTGAGTTGAAATTGTAGTACGTTTTTGTTTTTTCACTAATTTGATTTTCTTGTTGCTATTTTATCATGTTCCTTTACGTTTAGTTTTGATTTTTTTTTTTAGAAATTTTCGATTGTTTATTTTTTCAGGGTTTAGGTGGGAAATTCATGAGTCCCTCGGCTGTGAAAATGGAGGAATCAAAGCCTGCAATTTTGAACAGTGAGAACGGTTGTGAAATCGGAGCTCGATTCACTGAAATCTGCAATGTTCAATGTCTTCTTATCGACAGCACCACCTGACCATCTCACCAAGTAATTTTTTTCTTTCTCTTGTATCCAAATCTCCCACTTTGAAGTGCAATTCAAACAAATTATCGTTACTTACAGAAAATACACTATATCTATATCTCTTTTGTTAATTCATTTGTTCCTACAATTTTAGATTATACTTGCTCACTTGTTCTTGTTGTCAAATCTACAAATTGATAAATACTCTGCTTTATGGTATTGAAATTAGAAGCAACTCACGCTCAATGTCTCTATCACGCTGAACTGCTAGTTTAGAATTGGAGAATACCTCTAGTTGTGAGAAGTAGAAACATGAAACATACACAAGCTGATTTCTTTTCCACTCAAAACAAGATTTGAAAAAAATGATATTTCTGATCTTTGAAAAAATGCAATGGAAGTGACTTTATGTGCTGAAATGAGTTATAAACTAGCAGCATTTTGCTCTGTGGAATCTGAATTACTTTTAAATGCTTTAAATTGATACATGCATTGTTAAGTCATATTTTATGCATTGATCTTGTGGCTTGGGAGGGTCTGGAGTTTGGCCTATGAATTGAGGAGTGACTGTAGTGTATAATGGGTTTTCTTTTTTCCTACCTCTCTCTTTTGGATTGACAAATGGTGATAATATCCTCGCAGTATTGGTGGATTTGTTCCAGTAAATTTTAAAAGTGAAGGGACTTCTATTATCTTTTACATCTAGAACTTGTTTTGTAATAGACTAGGCCTATCTTACTTATCCAGAATGTTGGGTTGCTTCAGTACTAAATGTCCAGATGCTCGAATGGAATGGTTTAGTAAGATTACCACTCTTTTTTCATTCAAGTCAATTTTGCGATAGTCTATAAGATAATATATATTTGTGCTGCATTAGTAGTTCACTAACCAAACTAAACCAAGCATCAATTATTTCTGATAAGGTTAAGGCTCCTACAAAAGTATATTGCTCATTTTACGTTTTTTCTCATTAACTTTTTATGCTCATTTTAACTTGTGTTGTCATAATTCCCAAATTCGGTTATGTGCTTGAATGTGATTTGTTACCGATTTATTGATGGTTTGACTTATGCGATAAACTCATCGGATGATTTCAACTTTGACAGGTTGTACATACACAAGCCCATTATTTATCTGATGATGCAGCAAGCCATCAAGGAAGGGAAGTTAGTCCCTGCTGCAAAACATTTTTGTAATTTATGAGAGTTAGAATATGTGAAGAAATGTGACTTTGAAGCTTTTGTTGTCACAACATACTTATGATCTTTGTGGTCATCTTCAATCTTGCGTCTTCTGACTTTTAGGGAGTTTTTGTGTAAATTAGTTATTTAGTTTATAAAGTACTTTGACCAATACTGTGGAATGGCAAAAAAATTATGTCTACAATTTTGCTTTGTGATATTAATTTGTTCTTCCATCCTTTTCTTCTTGGTTGAAATAATTTCAGTGAGTTGAATTCTCTAATTGAATGGTTATTCAATTGTTATTCTTCATTCTTTTCTATTCTCAAGTTTCTTCCATTGCATCTTATTCTTTGTGATATTAATTTGTTATTCTTTAGCCTGCATTATAAAAGACTTGAATTAACGACCGCTTTAAGCAGACGTTAAACAATCAACGACTGTTTTAAACCGTCGCTGATTTAACTACTGTTATAAACCGTCGTTGATTTAACGACAACTTAAAGCGATCGTTGGAATGAAGTCAACGACGGCTTCAGGACGCAGTCGGTGATTGGGTGCAGAACGGTCGGTGATACTTCACCGACGGCCGAACCGTCGTTGATTACTTAATCACCGACCATTTCTCCAACGTCCGACTTTCAACGACGGCTGGCCGTCGTTGATCATAATAGCGACGGCTTTTTTCTCATTAGCGACGGCTTTAAGCGGTCGTTGTTGACGTATTTTCTTGTAGTGAGTACTTAAATCCCTACAACTTCATCCTGACATTATTGGTCACTTCTTGTTTTTTGTTTTTTCCTTTGTTTGATGGTTTTTAAATTTTAGTTTTTGTTAATAAGAGTTTTGACGCCAATACTCTAAATTTCACGATACTTTTATAATCCTGTCTTGATTACGTCTAATTAGAGTGTTCGACAAAAGTTCTATTTCGATACAAACTGTAACGGGTATAGTTTAGTGGTAGAGGTGTGATGATTTTGGAAGATAGATTATAACATTATGATTTTGTAACATATTTTGCAGGTTTGCAAAGGTGTGGTAAGAGTTGTAGGTTGAGATGGATTAATTATTTGAGACCAGATCTTAAGAGAGGAATGTTTTCTCAAGAAGAAGAAGGTCTTATTATCAACCTTCATCAAATTCTAGGAAATAGGTACATATCTCTTCATTTTGAATTTCTTTATCTTTGGATGAAAATTTCAATTTCGTTTTTTTGTTTTTGTTTTGAATCCACTTTGAAAAGTCTCAAGTCTATTTTTTTTTTAACCAACCAAACTTGCTTAATTAATTGTACGATACATCGTTTCAAATTAGATTATTACATTACATGCATCTAAATTCACACTATTATCATAATATTTAATTCCTAACTATACACCCGGGTATATGATGACTCATGTAAACATGATACGTCCCAAGGATTTTTCTTTCTTCTTTGCTAAATTCTCGTTTTGAAGGGCTCTAAACAAATTAAAGCAAAATCGTATAAGAGCTCTATTCGATCTCCATATAAGCAAATGGTGAAAGGTAGTCTTAAGATTATACCGTTCTCAATATGGTGCACCCAGGTGTACGTCTGAATGCTCTAATTCCTAACATAGAGAGGTATTAACAATTTAGAAAACGCAATAGCAACACATATATATTTTTCAATCTCTTAACTACATTTGTTTTACGAAAACTTTAATTTGATCTCTTTTCGTTTTAGTTTGTTTCATAAATTATCCTCTACTTTGCCTTCTTTCATTTTTTGTAAACTATTTTTCTCTCTTTATATTCCTTTATCACATGGGTCACTTGGTTTATTATAAACGCCCATATTTTTAGAAAAATTTCCTTTTGTACTCCACAGTTAGATAAAGGATCCACTTTTCACTAACTCAGTCATGGTGTAGTTATCGTATATACACAATAACAACCTAAGGAAGGTCTTTGTGGAAAAGAGGTAGATTTTAATGATGGAGTATAGAATAATTTGGTATTGATGATATCAAAAAAAAGAAATTGGTATTCATTGGTTCTAGTCATTGATCATTAAAAGGTACTCCATTTTTATATGTCAAAACTCAAAAGTGACTTGTAGAATTATTGCTCATTAAAAATATACTACTATTCTACAGGTGGGCTCAGATAGCATCACAGTTGCCAGGAAGAACTGATAATGAGATAAAAAACTTTTGGAACTCATGTTTAAAGAAGAAGCTAATGAAGCAAGGGATTGACCCACAAACTCATGAACCTATTATCAGCAACAACAACAACAACAACAACAACAACAACAACAACAACAACAACAACAATGGTTGCAAAAACACAACTGATAACCAAAAAACACTCAAAATGGAACAACCTTATCCTCTCAGCACAACAGAACTAACAAATACAAGCGCATCAGTAGTGCGCAGTTGTTCACTCTCATCATCGTTGAACTCACAGTACAGTTTATTACAACCTGCTACTTATCTTGGGTCTTCACAGAGTTATCTTAGTCTACTTAGGCCAATGATTGAGTCACAGGCGCAGTCACAGTCGCGGTCGCAGTCGCAGCAGTTCATGCTTCCAAGCAGCTTCATTGATAATTTGGAGGGAGAAACTTTAGGTTCAGAATCTCTGATATTCAATGAAGGGAAAGAGTCTTCTAGTAGCAGTTCAAACAATAATAATAATATCATGAAAAATTCTAGTACTGCAAGGTTTTCCTGGGAAAGTAGCACTGATGATCAGCTGAAGAACAAGTTTGAGTCAGAAATTTTCTGCCAGTTTTCTGGTAATTATGGTGGAGGGTTGATCAAAATGGAAGAAGTTAGTCATGATCAAACAAGTTCATGGGAGGAGGATCAGCTGAAGTCGTTTTCATTGCCTGAAGATTTAGTAACAACAAGTGGTGGGAATTTCGATTACTTTTTGCAGCACATATCTTGA
>Bv5g122000_roao length=1618344 coor=2950:6786
ATGGGAAGAGCTCCATGTTGTGAGAAGATGGGGTTGAAGAAAGGTCCATGGACTCCTGAAGAAGATCAACTCTTGATTAATTACATTCAAATTAATGGTCATAGTAATTGGCGTGCACTTCCTAAACAAGCTGGTAATTATATTTTAATTATGTTTTATATAAATATTATTATTATTTAATTTTCCTGAAAAAAATTAGGATTTTTTTTCTTATTTTTGTGGAGTTATTATACTACATCCGTTTTTTTATTATGTGCAACGATTTGACATAAAGTAGAGAGCGGAAATGTCTAATCGTTGCAAATAATAAAAAACGGAGGTTTATAATTATATAACTAGTTTTTTGTGGAAAATTTTTGACATTTTTGGGTTATAAATGTGTTTGATTTTAGGTTTATTAAGATGTGGGAAGAGTTGCAGGTTGAGATGGACAAATTATTTGAGACCTGATATTAAAAGAGGAAACTTTACTCAAGAAGAAGAAGAAACTATTATTAAGTTGCATGAAATGCTTGGAAATAGGTATGTTATCATGAAATTCATGCATCTTTTTTTTTTTTGAGCCAATTTCTAAGTTAAAAATTAGTTGTGGAAGAAGAAATAATATGATCTCATTTTTTTTTGTAAAAATATATTTTTCATGGTTTACTTAAATATAAACAACTAAACTTAAATTTAAAGTACATTTTTTGTTGTAATTTTCTTGGTAAAGTATGACTAAATTAAAGAGCTCCATTGTTTATTTTTTTTTGTCAAATTTATTAATCTCTTACTGTAATATTTCATAATATAAATATTAAAGTAATTAATGTGACTTAATTAGCTCTTGATTTATCTTAATATATACTATAGTATTTTATTTTGTTAAGTTTATAATAACATACTAATTTAAAATGTAATTTAGTTAAAAGGAGTACGTTGAAAAATAAAAGTCAATTATTTGAGGAGAAAGTGCATAGTATCTTATGTGCTTTTTTTTTTAGTGTAGATTTTTGGTCCTCTTCCTTTGTCATTGTCAATATAGGTATGCGCCAATTAGTCCATATAAAAACTCTTAACTTTTCACTGTTGAAGCCAATTGACCTACACTACTAATAAATAACTATTTAATGTCTAATAGTTGCAAATAATATAAAACAGAGATAGTAATTTTCTTAATTTACCTCAGTAAGAAGTACTATGTTCAAGTATATTAATTTAATTACGTTCAATTTCTTTTTATACTTAAAGAGAATCTCAAAAGCTTACATCGAACACGTCCTAAATCCTAAATAATTTAAAGTATTAGGGTATGTTCTCTTCGGCATAAAACAGCTGAACTGAAATGAATAGTGATATGTGAGTATAAAAATACTGTCAAGAGTTAAGCTAAGTTGAACCGAACTGAAAATAAGTTGGGAAGAACAGACTCTTAATAGTATGATTGTTAATTTGTTATACGTATCTCAAAAACTCATCTTTTAGAGATATACTGATATAAATATAGTTGTCAGTTTGTCACGCTTGCATCATAACTGAAAAAGAGAGTATTATACATAATATAAGCTTTAATAATATTACGTATACTTTTATTTAAGCCTTCCCTCATGATTCACGAAGAAGTGGGCCTAACATCAAAATTTGTCGCATATCCATTTGCACTTAAAATAGTAAAATCATGTGGGCTGCTTACAAGATTCCTGAGGTGGCTCTGACCTCTATAATTGTTAAATCAGAGCACATACTTCTATTTGTGGGATTCCATTGCTACTATTATGGCTAGATAGGAACACTTCTGTAATGAACTAGTGAAAAATGGGTAATTTGGTAAATTTTCACTTTATGCTGGTTTTATTCTCTCTTGTTAGTTTCAAACTATATACTTCCTCCGTTTTTTATTAGATGTTACACTTTTCAAATCACGGACTCCTAGGTGATTTTTGGAGAGGAGAGAGATAGAGAGGATGAAAAACAAAAGGGTCCCATGTGAACATGTGATAGGAGAGAGATAGAGAGAAGTTATTACCCAAAATAAAAGTGTAACATCTAATTTAAAACTTCCTAAAATAGAAAGTGTAACATCTAAAAAAAACGGAGGAAGTACTTTTTTTGGTTTCTTCATAGTTTATTCACTTTATTTTGGCAGAAAATCGAGGAGGAAGTACAAAAATATGAGAGAGAGAAACTGAAAGGGGGAAAAGAAACTAAAAACGGGTTAAAATATTAAAAAAATAGATGACATTGATGGAAAATTTGGAGAAAGTAGTGAGACATGTTACCAAGAATAGAAAAAACAACAGTGTGTAGCTAAAAAGAAATAGACCAAAAAAAAAATGTATAGATTAGACTAAGAAAGGGAGGGAGTAGAATTTAGCCAATTACACCTATTCTAGGAATACAAATCTCCCAAATTTGTGTTCTTAGTTACATGGACTCTTCAACTCACCTCAGATACCCGTGTCTACGTCACGGGCACTTGGACACTTTATTTTGGCCCAAGATCATTGAAATTTTTCATAGAATAGCCGAGTCAGACACTTGGACACGTACCCGTGCCAGACATGGGTATATGAGTCCAGGTAACACTGTTTGTGTTAATAAAGTTTTCTTTGATGTATACTAATCAAGAATTAGTGCTCGTTTGGTTGAACGTATATGACCTAATTTTATAGGAAGTTCCAATCCCGGCGAATTTTATTTCATAGCATCAATAATCTATTAACAAATACTAATAAATTGAAAAATCAATATATATATCATTTTATTGTGATGAGTGATTTCATATTCAATAAAGTCCAACAATTTTTGGAGTAGGGTTGACACTCATTAAGAGAGACAAAAAAAAGGCAATATAAATATAAATTTGATGGTTTTTTTGCTATAAAATTTACTCCTACAAAATTTGTAGGGATCACAAGATCAGTGATTTTGTTTCTGTACTGATTTTATTGGTACAAATCGATCACGATTTACGACTGTTCTGGTCCCTGTCTATACATTAAATAAGTTTTACAATTTCAGAATGCATAGTTGCAACATTGCAACTTGACTAAAATTATTGTAACACTATAGTTTAATAACAAGGAGCTGAAATTATATAGTTTGGCTATGTACTTATGTCATCACTTTAATTGCTACAATTTTTTTTTGTCAATTGCTTGAGTAATGATTCTAATCATCACCAAAATCTCTTGGAAAATCTATAGGTGGTCCGCGATTGCAGCAAAGTTACCAGGAAGAACAGACAACGAGATTAAGAATGTATGGCACACTCATTTGAAGAAGAGGCTTCCTAAGCAAATTGAGCCAGATCAAACAGGCTCCGACATTGCCACCACCGATACTACCGTGGTACCCACCAAGAAACGAGCTCGAAAATCGAGGACAACGAAAAAGGGAGGCATTCATGAGGAGGCCCCACCAAGGAAGCACATGAAGTGCATGGATAATCTCGAGAACGACAATAACAATAACGATAACAATAATAATGACGATGATAACGACCCTACAAGTTCACTATGCGACCCTGTTTCTCCACAACCATGCACTAGTGAAGTGTCTACAATCACTAGTACTAGTGCTAGCGAAAATGACAATTGCAGCAAGGAAAATGTGGGAGAAAAGGATGGATACATAGGTGATTTCCCTGAAATTAATGATGATTTCTGGATGGAAGTATTATCTGTTGAAGATACTACTAAGTCTACCGACGATCTACATTGCATTTCGCCGGATGTTTTGATGCCGGAGCCTATGCGAGAATCGGATCCAAAGGTTCATAGCGACGATATGGATTTCTTCTGGTATAATCTTTTGACGAGATCTGATGATTTACCAGAATTTTTTGAGATGTTGTAG
>Bv5g122370_iogq length=1618344 coor=449043:455167 REVCOMP
ATGGGGAGAGCACCGTGTTGCGAAAAGATTGGGTTAAAGAGAGGAAGGTGGACAGATGAAGAAGATCAGAAGTTGATGAAATACATAGAAGAAAATGGGGAAGGGTCTTGGAGGTCAATGCCCAAAAATGCAGGTTTTAGTTCAATCTATTCTTCTGTCTATATAAATATGTGGCTTCATATATCATGGAAGAAGTATATATTTCTAAGATGTAATTGAACAATGGGCATTTTATTTGAGTCTTAGCATTTTTTTAATAAGATGCAAATAAAGGAAATAGTTGCAAAAGAATAAAACTAAGCGAAAATGATAATGCATTATAGTGTAAATTTGTAATGAAATCCAACGTCATTATCTATGGTGATGCTTCTTCATCGATCTCAAGATATCCATTTTCTTTCTGAAATCTCATTACTATCTGTTACCACTTGGGAATTCAGGTGGTATTGAATGGTAATGAAAATTTATAAAGGAAAACCAATGTTTTGTGATAAAGTTTTATTTCCATAGTCATTGACATGAGAACTTTTTGACAAATTTACACTCGATACATTATCATTACCACTATTTATGACCACTAATCAAATTAACCGTGAGTTTAAAATCTTGTAATAATGTACCCTACTTCTATTTTACTTGACCTATTATCTGATTGAAGTGGAAAACAAAATATTGAGGATGGAATTAAGTCCCCAACTTGTTTTAGTAACTTACAACATTTGTTGTTAATTGATAACTAAAGCTGTTATCTCGAGAAAGAGAAATATTGAGTGAGCTAGTATATCTAGGGCAAAGAATAATGACTTTTTAAACTATTGAAAAGGATTGAAGAGGGAAAAACTTATTTTACTCGTAAAATATGACAATTATTATTACAGAGAAAGTTAGATTCGGATATTTATATAATATAATTTAAAAGAATTCGAATATTATTATCTAGTACTTCTCTCTTTAAATGATAGACCTTAATGTATTACTATAATATTAAAGAATTTGAATATTAGTTCTTTTTTAATATTGCCTTTAGAAAAACATTGATATGTTTTTCATTGGACCACAAAAAGTCAAATATGACTTATTATTTAAAAATTATAGAAATTTTTTTTGATGTCGAACGGTATAAAAACACTACTAAATTGCGTCTAATTTTCAAAAATATATAAATTAACCCATTTCTATTTTTTTAGTCCCATTTCACTTTTCGACATAATTATGTGGTATGATTATTTAGGTCACTCGTACGTAGTTTTTGTGAGGAAAAGATAATCTAGAGAGACTAACAAATAAATATATTTAGATTTAAAAAATTAAGAAAGGGTTTCATGTAAAAATTTCCTTAGATTGTGAAATCTCTATCACCTTCAATAAAGTGGGCAAGCTTTAAAAAAAAAAAAAAGTGGTACCCATAAATTAATAACAATGGTTGATTTCATTGAAAAGACAATATTTAGTTGATGTGTATCTACCTCTTTAATTAATGCCAGCCTACAAGAGTGACAATAGTAATGAGCCTCGGACTCACATGGAATAGTACGCGCAAAAACTACAACTCTACAAGGGCCATAAATAAATGAAAATATTCATCATTTGGGCACCATTATTGATTTGCTTTACTTTTATATGGTCTTGCTAAATATCCAGTATGTTTTGACTTAGTAGTTAAGATTGAGGTACTATGAACGATAGATTATATATTTGAATCCCTCCTTTCCCTTCTTTATACTGCTTTCGCGGCTTATATGGATCAAAAAAATATGATCTTGCTAAATTTGAATTGCTGAAAATATTCATTTATTTTTATTTAAATTGTAGGGTTATTGAGGTGTGGGAAAAGTTGCAGATTAAGGTGGATAAATTACTTGAGATCTGATTTGAGGAGAGGAAATATCACACCAGAAGAAGAAGAGATCATAATCAAATTACATGCAACTATGGGTAATAGGTCAGTTTTGAAAAGCCATATTTTTCAAGAACCATACATGACTCATTTATACACAGTTTTAACTCTTATGTTAGTAACAAGTAGTAGATGCCATCTTGTTTAGTAGGTAAAGTCTTGTGGAAGTGGTATTCAAAACTTGAGATCGAATTTTGTCTACATCATTGTACTCCGTCGCGCTTTGACACCAAAAAAGTAGCAAGAAATAGAGGTTTTGTCGTGATGTCTCCTAATTACGCACACAACGTCTGCTTCTTATATCTTTATAATCATTAAGAAGTACATATTGACATATTATCATTCTTTTATAATTGACTACTTACTCCCATATTTTGAAAATGATCATGAGAATCACGATGTGAATACTAAAATTTCTTTTTTACGACTTTTTTTTATTATCTACACACTTTTACTTAATCTAAAACCGCAAACTTCTCCCATCGTCTTTATCCTACCTTTTCAGCTCATCTCAACACTTATATATCCTCACTCCTCATAAATTTAATTACAATTTTTCAAAATAGCTTTTTTTTTGGCATTTCTCTTATCTCTTAATTTAGGGAAATTCTCTTGATTATCCCCCACAATGCAAGTGTGTAGAATTTTCAGGAATGGAGATACTACTTATTAAATGCATAACATTTTAGTATTTTTTAAAGGAAAAATATATTTAAAAAAAGTTATGCTTGAAGTAGTGTTTTGCTTAATTTAATCTGAATTAATTTTTATAAATAAGTTCGAATAAATACATAGTTCAAACAAGTCAATGCTAGTTTTTTAAAAAAAATCAAAATTTTCATTTATTATTTTTGGAAAATATTTTGATATTAAATGTTGGTTGATGATAAATGCATAGCCTCTGGTCTCTTTGGCAAATTTATTGTAGTGTAGCCGTAAGAGGTGTGGATTGTTTGTGTGCACATAGTAAAAATATCTAAAATTTATATATGCGATATATATATGAGTTTGTCTTGTGAGAGACCGTCTATTTTAAAATTAAAATTAGGTAATGGTAAGCCCAATATTAAAAAGAGAATAAGTCTAATAGTAACTAGGTTAATTTCTTTTGATGACTAGTTTAATCCATTTAGTGAATAGGTCTATATATTGTATATAATTGTAAAATTTTCAACATGCATCATTCATATGAATTGTCAATATCACACATTAATAAATAAATTTAATAAGATTGTTCCTCTAAAACCTTGTTGGTCATGTGTAACGCAGATATGTGAACATGTAAAGTCATTAATTTGAAGCAAGAAACTTATGAATCATGTGTATAACACGTAAAGAATTTTCTGATTAGGATTGTAAGATTATACTTGACATCGTTATTTAAGTTGCCTGCGCTTAATAAAAAAAATTATAGTTCTCCCATAAAGCAATTTTTATAAAAACATATGTTTTCGTTACAAACTATATATCCTAAGAGTACATAGTTTACAAGAAAAATATCCTATTGCAGCATAAAGACTTTTTTAAAATATCTTGCAATAAAACTTTTAAAACATCTCATGATGTATGTCTTTTCAAAGTTCTACTTGAAAATATCTTCTAAAGTTTTTAAAGTTGTATTTTCTTTTCCCCTCATCAAAAGTCATGCAATCTAAAACTTCTATTTCTTTTAATGAGACCATAAATTATTCTTAACTAATTCAGGACAGCATTAGCTATAAAATTGAATAATTACATTGATTGATAATTTCTCGTAATAAAATCATGATACAATAATTTTAAGGATTTTCAATACAAACACATAAACATGTACATATGCACGCACATACGTAACCATTAGTTAAAACTTATTGTTGTTTATAATTTTCTACAAAAGAATAATCTTTCAACAAGACAGTCACGTTATACAAAAAAAAACATATATAGTACTATAAGTTAATTATTTTTTTTGGCCCGTGGAAAGCTCTAGCAAGTCAATTTAAGTAGTTGAACATAATGATCAACCATTGATTTTGAAGTACTTCTTAATAGTAAAACGTTTGTACCTTCTAATAACTAAAACCACTCCAAGATTCTTGGTAGAAATTAAATTCTAACGAAATCAAGTGGGGGTGGGGGGTAAAAGTTTTACCTAGTAATCTCTCCGATCTTTATTAGTTTATCTGTTTTTTTTTTTCACAAAGTTTTAGGAGAAATAATATTATGGGATGCAAACAGAAAGAAAAACGATTATTTTATGTTAAAGTTAAATGTATGTGTGATGGAAAGTTAATGATCTCATTCTAAAAATAGAAACAAAAGAAATAGAAAAACTAATAAGAGACGTCCCAAAACAGAATACGAGCAAACTAATAAAGATCGGAGGTAGTATTTATCAGTCGATCTGGCAATCATTTTAGAGGAGACAAGACTTCATTGTCACCTGCCTTTTTTGCAAGTTGGTCATCTTTGGTCTATTCCTTATAAATGTTTTGTTTGTCCAATACAATTATACATTTTTATGATTGTCCGATATACTTAGTTGAAAATGACTTTGCATGTAATCGAAGGTAAGTTTACCCTTGTCCGGAAATACTTCTTTTCCAAATTAAATGTGACTTCAACGAAAGTCATATGTAACCTAAAAGTTGTTGAATCATGCTTTATTAGCACAGTTTGAAGTACTCTAATTAACCATTAAGACATAATTTTTGCCTGTTTGGTGTTTGCAATCCTAAACTCCCACTACTTTCATGTTAATGAAACCCAAAATGGAAAGATGTTGATTTACTTGTTTCCAAATTATTTCCATTTCCGATACCTCAAAATTATTCCCACATAATCAGAATAAATTATATTTCCTCCGTTCCATTTTAATTGTTACACTTCGATATTTTACGCTATTCACAAATTTCACTTTGACCATCATTTGTGATTTATACGCCGATGAAAATATAGTCGTGTGAGATCTTGTTAGATTCATCATAACACGTATTTTATTAATATGTACTTTTTATAATTTTTACAAACACAAATTAAAGATATATGTCCTCAAAGTTTTTGCATTGGCATGCGTGAAAAGTGTAAGTGTGTAGATTAAAATAAAACGGAGGGAGTAAGAAATATCAAAAAAAATACACCCAAGTATACCGTGATCATTTTGATGTACCATGTTTTCGAATCATACAAATGAGCAAAAATTAGTATTAGGTTTACTATGAACATGATATACCCAGGTGTATGATGAATGAACTCCAGCAATAAATTTAACGACCCAACTTCAATTTTTTTGGTGCAATACCATGTGAATGATTGCATTGTTCTTAATTGTGTAAAAATGTCATGCAGGTGGTCCATGATAGCTGCACAATTACCAGGAAGAACAGACAATGAGATCAAAAACTACTGGAACTCTCATTTGAGCAGGAAAATTCACACATTTAGAAGGTTTAATGGAGAAGATAATGGTAAAATCTTCATAAGTTTAAGCCACACAAACATGCCACCTAAGCGTCGAGGTGGCAGAACTAGCAGATCCGCAATGCAAAGAAACAGAAACAACAAAACCAACAACAACAACACCAACACCAACACCAACACCACCAACAACAACAACAACAACGTTGCTAAAAATGTTATAGCAACAGTGGGTCCCACCATAAAGAGCAACATAATGGGGGATAAAAACTTTAGTATACCCAAAAATAATAATAATGAGGTGATGGACAATCAGAATTTAATGTTTGGTCATGAATCAGATTTGTTGGGTATTGAAGACATTATGGGCCTTGATGGGCTTTTAGCTACCACAAATGAAAACAGTGGAATAGATAGTGATGTTGGTGTGGGACCCAATGAGAGTAATGGGCCTATGGAAATGGGCCCAACTGCAGAGGATCAAGAACATCAGAGTAGTAATAGCAATAATACAGCAAATGTTAGCACTTCAACTGGATCTAATGGTGGAGGAGCATCAACAGCATCATCATCATCAAACTTTCATCATCATCATCATCATGACCATCATCATCATGATGATCATCATCATCAATATGATGGTGGGTTAGATTGGGAAATAGGGACCATTGATGATGTTGGACCAGATTTTCAACTATGGAGTGAAAAAGATCAGATTATTTCTTGGTTATGGGAAAATGATGATCATTTGGAACAACCAATTTTTGCTGATCTTTCTAATAATTTGGATGCTGAAAAGGAGCAAGCTATGCTTGATTGGCTACTTTCATAA
>Bv5g123335_ijmc length=1618344 coor=1338336:1340081
ATGGATCATCAGAATAATTTAGTAAGCTTCAATAATGAATATACTTGTTATGAAGCGTGGGAAACATTTATTAGGGTTAGCAACGAGGACGAAGAGCGAAACGCGGAATTACGAAAAGGTCCTTGGACTCCTCAAGAGGACTCCAAGCTCACTTCTTCCATTGTTATTCACGGTGAAGGTCGCTGGAATGCTCTTGCTCGTCTTGCAGGTAATTTAATTTGTTAGTTTTGTATAAATGACGAAGACAATGGTATTATCAATATGTTATTATACATATAGAGGTATTGATTATTATTATTATTATTATTTATTGGTCTATGAATTCACAGGGTTGAGACGATCAGGCAAAAGTTGTAGGTTAAGATGGCTAAACTACTTACGTCCAGACCTACGACGTGGTCCTTTTACGCTTCAAGAACAACTGCTCGTCTTTCAGCTTTATTTTCGTTGGGGCAATAGGTATACAATATATATAAATATAATACTCCATTTTGCTACTACTACTAGATAGTAGATACAACAACATTATATATATATAGCTCTATTGTAAATTAAATGACGCCGCATGCATGGCTTTCAATATATTAATGAAGTTTATAACAATAATTTAGTTACGACGTTGATCCCTATCTTTAGAGATGTTTTTAACATTGTTGTCGTAAAGTACTTTCGGCCTGTTTGGTAGTTGGTCATAAATGGTGGTGATGGGAATGAATTTGTGTGTAAATTTGTGAAAAATATTATTGTCCATTCCCATGGTAATGCTAATTTATCCTAATATGTCCACTTCTCTTCTTGAATTTTCATTCCCATCCAATACCACCTTGTAGGTGGTAATGAGTGGTAATGAAAATTGCTTCCCCTTGGAGGCAAAAACACAAGTTTAGGGGTGAGATTGTTTGCCCATGGAGAAAAAATGCCTTCCCATGGACATTTTAAGAGTGTTTTCCTAATAAAATTATACTTAAAATTCATTCACATTACCGCAATTTATTAACGACTACCAAACGGGCCGTTTATGTAGAGTATATACCCTAGATTTACATACATCATAACATGAACCGTATAATTAAGATATAATCAAAAATGTAAACAACGTATTATGATATTATTCTGACATGAAGTATCTATGTAATGTGTAGGTGGTCAAAGATAGCTGAAAATCTACCAGGAAGAACAGATAACGAAATTAAGAATTATTGGAGGACCAAAGTACAAAAGCTAGCTAAGCAGTTTCAATGCGATGTAAATAGCACTGAATTTAAAGATGCTTTACGCCATTTTTGGATTCCAAGGTTAGCTGAACAAATTCAGGCTGCTTCAACTTCAACTTCAACTTCAACTTCAACTTCAACTGCAACATCATACACTACAAACGCCCAAATCCAAGGCCCACCTTATGATTACGGACTTGGGCCTAACGGAAGTGCCCAAACCCAAGGCCCATCTTATGATTACGGACTTGGGCCTAACGGAAGTGCCCAAACCCAAGGCCCATCTTATGAGTCTAATGGTAATAGCGCCAGTACTAGTCCAGTAGATTGTTGCTTGTTGGATTCAATATTATCATGGGATAAAACTTTTCTGGACCAGTGTGTAGTTGGGCCTGAAAATCTGTGTTCAAAGCCCAGTTCAGTGACAGATTTATTTGAGGCCCATATTTCTCCTGAGTCTGGTTCATCTGCTGATTTTGATCTAGACTGGGAGCAGCTCAATGGCCTTCTGTGGGAGATAGACACCAACTGA
>Bv5ug126300_ohkk length=761965 coor=676964:678073 REVCOMP
ATGAAGGAGAGGCAGCGTTGGACTACTGAAGAGGATACGATACTAGGTGCATATGTTAAGCAATATGGTCCAAGAGAATGGCATCTTGTCTCTCAGCGAATGAACACGCCTCTTGATAGGGATGCCAAGTCTTGTTTAGAGAGGTGGAAAAATTACCTGAAACCAGGGATTAAGAAAGGTTCACTCACAGAAGAGGAGCAGCGCCTTGTAATTCGTCTCCAGGCCAAGCACGGGAATAAATGGAAGAAGATCGCAGCTGAAGTCCCAGGGCGTACTGCTAAACGGTTAGGCAAGTGGTGGGAAGTTTACAAGGAGAAACAACAGAGGGCAAAGAAGGATGCCGGCAAGTGCTTAGAGCCAATTGAAGAGGGCAAGTACAACCATATTTTGGAGACTTTTGCTGAGAAGCTAGTGAAGGAACGAACACCCCCAGGTCCCCCATTTCTTATGGCAACCTCAAACGGGGGTTTTTTACACAGTGGTGATCATACTCCTCCATCAGTACCCCCTCCACCTTCAGTTCCTGCTACAACAACGATGCTTCCTCCATGGCTTTCAACTTCTAATGGAGGAAGGCTACCATCTTCTCCTTCGGTTACCTTAAGTCTCTCGTCCTCAACCATCCCTACACCAACCCCAACTCCGGTAGCTTGGCTTCCACAAGAAAGAGGGCCCTATAATATTGATAATTCCCCTCTTATGTTAGGCTGCTTGCCACCGTGTACTGGTGGACCTCCTGAGCAGATGCTCCTGTCGGAGCTTATGGATTGCTGTAGAGAATTGGAGGAAGGGCATCGTGCTTTGGCAGCTCACAAGAAGGAAGCTGCTTGGAGACTAAAGAGGGTGGAGCTTCAATTAGAGTCAGAGAAGGGCAGTCGAAAGAGAGAGAAAATGGAGGAGATTGAGGCAAAGATACATGCTCTTAAGCAAGAGGAGAAGGCTAGCATTGAGAGAATCGAGGCGGAGTACCGGGAGCAGCTTGCAGGATTACAGAGAGATGCTGAAGCTAAGGAACAGAAGCTGGCTGAACAATGGGCTGCTAAACACATGCGAATTACAAAGTTGCTTGAACAAATGGGCTGCAGGAGCCGGCTTTCTGAACAAAATTGA
>Bv5ug126380_knac length=844548 coor=361124:365615
ATGGGTGTTACCATGAAGAAAACTAATCATAACAAGAATAATTTGAAACCCACTTCAAAACCCACTTATTCCCCTGCTCTTGAACTTTGTCTCTCTAATCCAAAGCCAGAATATGAAATTACCAAAATGGGGTTACAGAAGTTGTCGTCTGTTCCACAAATGGAAGTTTTGAGAGGGCAAAAATGTCATGAAAATCATGAGGTTATAGTTATTAAGAAAGAAAATAATGGGGCTTCAAAACTTTGTTCTAGAGGTCATTGGAGGCCTGCTGAAGATGCCAAACTTAAACAACTTGTTCTTCAGTTTGGTCCTCATAACTGGAACTTGATTGCTGAAAAACTCGATGGCAGATCAGGTACTTAGTTTTATGAATTAATTTCTAAGTAAGTTACTTGTTTCTTTTCTTTTCTTTTCCTATTAGGATAATTTTATGTCCACCTTTGAGGAGAAACTAGTTATTAGGCCCGGGCTATGCCCCGGGTAAGAAAATTTTCATTTATCAATAATGTACTTTGATATGATAGCACTAAATACTACTTGGTCTAGTGGATAAAACTTTAGTACATGAGCTTGAGGTCACGGGATCCGAACCTATATTATGCAATTTCTAATTTTTTTATTGTACATGAATTACATGATCTAAAACTCCCTAGGGAGAGCGCCACGTGGCACCGTACCTGGTTTAAACACGCCTTTTAATATATTAGTATAGATTTTCTTTGCCTTATTATTTCTTCTCTTATTCACGGCTTTAATCTTTACGATATTATATAAGAAATCATGTTCTTTAGATTATTTTCGAAATGGCCATCTGCCCATCACTTGTCGGACATTTTAAAAATATTCTCAAGGTTTAAAAAACATTCTCAAATATCATATAGAGAGAGAGAAAAAGAGAGAATGTAGTAACCCAAGAGATCAGTGATGGTTTATTATGAAGTAGGGTTACTTTAGAAATTTGTTTAAAGTATAGGATCATTATAAATGATATCGTTTACTTATTTTGTTCATTTGTATTCCTACATTGTTTTGCATTCTCTGTTTTTAACATTTAAAGTTAGCTATATTGGTAGAAAGATTATTTTGAATTGCAAAAATCTTTGAGTTCACCAAATAAACCCAAGAACTACTATTAAGTCACGTGAAATTCAGAGTGCAATGCTATATACATTTATACAGTGGTTAAATTAAAAGATGTACTATGAGCTTGTTTGGTATGGGAAATTAGAATTCTTAGGAAGTGGGTATCTCTATTCTATATGTGAAGAGGGGTATGACACCAAAATATTAGAAATCCTATTTTACCCTTTACTACATCTCTATTCTATATGTCAGGAGGCATAAGACACCAAAAAAGAAAAAGAAAGAGTAACTACTTACTTTAATTAAAAAAATAGAAAATGTAAAAATAAAAAAATACATTACAAAAAGAAAACCGTCAACAATTCAAATATCCCTAATTTATTAGATATAATTAACAACTAATTTAATTTTCTACATCCCCTAAATAAAATTAATTTTCTACATATTTTCGCACGCATTGCGTGCATATAAGACTAGTATCATATATATGTTGTTGTTTGGTTGACAAAATCCGCAAAAACATGGGAAGTAGAACTTCCTAGGAAGTTCTATTTCCTACAAAATTGATGAAAAACTTACCTAGGCCCTCCTAAGTAAGTGGAAATTCCCATGGGAATTAGAATCTCCCATGTTCAACCAAAAAAAAAATACACTTCCTAGAAAATGAAATTTCATGGACAATGTCAATTCAAGGGAAGCTATACTTCCCAATTTCAACCAAACGACCCCTATATTAATGAGTTAGATTCCACTATACAGTTATATTTAATTATTTACCTGTATGATGGGCATGAATTACTTTAGTATAAATTGTTTTTATTAACTAGCAGTATTAAATTGAATGTTTATATATGGAACACGATTTGTTTGTTGTTACTTACCTTATTTAAAAATTAGTAATTTAATTAGTTAGTGAAACTGACAATAGTGTGGCTTAGTAAGCAAGCACCAACAAAAAAGTAATTTTTTCTTAAAACTATATACTAGTTAGTCCATATATTATATGATATGTAATCCATGATTAACAAAATTTTGTGATGAAAAAAACCTCAGGGAAGAGTTGCAGATTGAGGTGGTTCAATCAGTTAGATCCAAGAATAAATAAGAGGCCATTCACAGAGGAAGAAGAAGAAAGACTAAAAACAGCACATAAAATGTATGGCAATAAATGGGCTGTTATAGCTAGACTTTTTCCAGGGAGAACTGACAATGCTGTTAAGAACCATTGGCACGTTATGAAGGCCAGGGAAGAGAGAGAAAAATCTTCTTTTTTCACTCGTAAGAGAAATCACATCAAATGTGAATCTACCATCTCTAACAATAATAACAATGACAATAATAATTATAATATGGGTGATGAATCTGGAGGAGCATCAACATGTACTGAACTTTCTCTCTCTACAATCTCGGGTCCGGATCCGGGTATGGGTGTGAATTGTGGGTATGGGTGTTTGGGAGGAATCAGTTACAACCAAGTTTGTCAGCAACAACACCACCAACCTTGCAACTCTGACAGTCAAAAAGGTACTTTTTTTTTCCTAACTTCTTTTGTCTTCTTTATATGTTATTTGTTTAAGTTTTTATTTACGTGCGTTACTCTTTTATATTCATTCTTTTATCTCTTTGTTCTACAATAGTAATATTTTAATCGATATATATGTTAAAGATACAATTTTTTCTTAGTGGAATCCTAAGTTTTAGTTTGCGTGAATCTTTTAGAAAAATCTATATATGCTTTGACTTAAAGAGTATCTAGTATATCTACCTTACATAGTTACATTGTCTCAAAAAGTACTAAAAAATGTGCGATTAAACTTAAATGTGTTTTATGCAGTTTATTAAGCTATTACAGATAAAGTTGGGTTATATTATGAGTACTTTCTGGATTTTACAAAAAGGATTCAAATGAGACAAGTATTCGTTAAATTTACTATAATGCATTGTATATCTTGTTCTATTGACGATATATTTTTTTAAATTTTCATTACTATCATCACAATTTTGATGTGGTATAAAGTGGTAACGGAGATTTATAAATAAGATCATATATATTCAGAAAATAGAAATGATGTCCAATTAATATGATTTTTGTACGAAAGTTGAAACTTTCTTCACAACTTTAAAAATGCATAAAAATTCATTATCATTATAGTGTGTTGCCTTTATTACTAATGTTATCAACGAAAACTTTAATGTCTAACTAGAGAAAATTAATTATATTAATTTTTATCTTAAACACGCTTTTCTGAATATTATCTATACTACCTTTTATTTAGTTACGCTAATTTTAACATTTTCGTAGATGCATTCAACTTTCTCTATTATAGACTATTTTTTCTGATATCTGCTTGAAAACGGGACTAGCATTTCACGTGCGTGAATTTATTTTAAATTGACCAAGATATTGGTAAACTTAGGTCAATTATATGTGTTCTAGTACTGTTTGTTTGGTATATGCAGTTAGTATGACTATTCTCAAATATTGATAAAAAGACATAAAGCAACAAAAGTACATACGGTGCATGGTACCGGAAGTTGCCGGCAAAGCTCACAGTCAACATCATGCATGTGGTGTCATTTTCGCTCTGTTTTTGGCATGATAATTATTGACCACAATGCTTTCTTCTAATCTAATATGCGTGTATCTAGTGTTGCATTATCTTCCTAGTACCTTCTCATTGATATACTACTCGATACCAACTCACCTATAAAATCGTTTCTTTTGACTAATCAATTATTCACCAAGAATTCGTACAACCAAGGTTATGTTTCTACCTAAACAAAAAGATACAATGTTTTGGTTTGAATTTATCAAGATTTGATATATTTAGGTATGAATATCTCAACTCTCATTTGGTTTTGCCTGATCTTGTGACTTAATGGAACATTGACCATTTTTTGGGCTATGGCTTATGAAATTGAAAACCATGCTTATAAATTCTGAGTTACATGCTTTTTTCTAACATAAACAAATAGTTGGTAACAAGTAAACGATTTTATAAAAGTCTTATACTCACATCTAATATGATTCAAACAAAAACAAATACTAAATCTATGAAACAAGGGGAAAAGAACATATTTATATACGATTGTATAATTTTGTTTATTTTAATTTAGTTGCTATCACGTTTCTTTTAAGCACCTAAAATTTCTAAATCTGGGTAATGTAGGAACAATTGTGGAAGGCCTATGCACATTAGCAAGAAAAGGACCAAATTGCTTTGATAATACAATTGGAAAAAAAGCGACGGAGATGTGTAGAGTGGAATTATGTGGACAATCAGATACCTACTCAGAAGCGTCTGGAAGTGGTGATTCGGTTGTTAATAGCGGATTATCTTCAATTGTAGTTGGAAAATTCAACTACAATCTTCCCTTTATTAATTTTTTAGGGTTAAAAGCTACTTGA
>Bv5ug126530_qcwx length=888412 coor=152710:153912
ATGGGTAGGTCTCCATGTTGTGATGATATTAGTGAGTTGAAGAAAGGTCCTTGGACACCGGAGGAGGATGAAAAACTTGTCTCTTACATCCAAAACCACGGCCATGGAAGTTGGCGTGCTCTTCCTAGGGCCGCGGGGCTCAACAGGTGCGGTAAGAGTTGTAGATTGAGATGGACTAATTACTTGAGGCCTGACATTAAGCGTGGCCGTTTCACTGAAGAAGAAGAAGACATGATCATCAAACTTCATTCTGTTCTTGGAAACAAGTGAGTATTTTTTTACCTATACCGCTATACGTACTCCACGTACTAATTAATTTTATTTGTATCCTTAGTGAGATTCTTTAATCAATTAGATTGTACGTACTTGGATATATGGATGGATCGGAGATTTTATATGCAGTAATTGGACAATTTGATCAAGTAATTAACTTTAATTTCATTTTTGTTGTTTTGTCAAACTTTCAAAGGTGGTCAAGGATTGCAGCTCATCTTCCTGGAAGAACAGACAATGAGATAAAGAATTACTGGAACACCCATCTAAGGAAAAAGCTTTTACAAATGGGTATTGATCCAGTTACTCACAAACCAAGAACTGATCTTAATATCTTATCTAATCTGTCCCAACTTTTTTCAACCTCACCAAATTTAAGTACCTTGATGAACCCTTGGAACATCAATAATGCTCTTAGAATACAACCAAATGTCGCCGCCGAAGTAGCAAAACTCCAAGTCCTACAAAACATCTTCCAAATCCTAAACACAAGTAATAATACATCATCATCCCTACCAAATATGGACCAAACTATGCCATTAAACTTGGGATACCCCAATGTAAATGGGTTTGGTAATCTCAACAATACCAATAATGCTATGTGTTCAACTTCTCAAGGATTTTGCCATGTTCCAAATTATGTGGGTCCAAACCAAACAATAGTTGATGAATTATATCCAAACTTGGATAGTAATAATAGTAATAAAAGCTTGAGCATAAGTACTTCTACTTATGAAACCCTAGATGAGAATAGACTTCCTTCATTGGTTAATATTTCTCCTGAAGCTTCCACTGTTAATCAAATTGAAAGCAATACAAACTCCACAAATGGCTCCTCTGCTGCTTTCACTCCCACAACAGCTGACTTCTTTGAAGGTTGGGAAAAGCTTCTTGATGATGGAAACAGTGACTTCTGGAAAGAATTCATAA
>Bv6g128620_such length=2090796 coor=508769:509710
ATGAATAGGAATAATACCTGTAGTAGTAGCGATAATAATAACCGGAAAGAAGTGGACCGGATAAAAGGGCCGTGGAGTCCAGAAGAGGATGAGGCCTTAACAAGGCTAGTCCAAAAACACGGCCCAAGAAACTGGTCTTTGATTAGCAAATCAATTCCAGGTCGTTCTGGGAAATCGTGTCGTTTACGGTGGTGTAACCAGTTATCACCTCAGGTTGAACATCGTGCGTTCACACCTGAGGAAGATGATACAATTATCCGAGCACATGCTAGGTTTGGTAACAAATGGGCTACCATTGCTAGGCTTTTAAGTGGTAGAACTGATAACGCTATCAAAAACCACTGGAATTCAACTTTGAAGCGTAAATGTTCCGCCATGCTTTCTTCACCTTCCGATGAATTTCCCGGCGATTATCCTCCGCCGTTGAAACGCGCCATGAGTGACGGCGCTGACGTCATCCTCAAGAATGTCTCTGGTTTAAGCCTTAATAATAATAATAATAATAATAATCCAGGTAGTCCTGGATCTTCCGACGCTAGTGATTCCGGTTCGCATGTTTTCCGGCCGGTTGCGATTCCCGGTCCGGTGAATATTGGACCGGCGCCGGCGACGGATCTTAGCTTGTCGTTACCTGGATCGGATTGTTGTTGTGAAGGTTCGAACTCGGATTATGAACCAGTGATCGCTGTTTCTCCGATCCAGACATTTCCGGCGATGAATTCTCCGGCGATGATTTCGCCGACATCGGCGTTTAGTCAGGAGTTTGTGGCGATGATGCAGGAGATGATAAAGAAGGAGGTGAGGACTTATATGGAAGGGATTGAGATGAGTAATAATAATAATGGAGTTGGAGGATTCAACTATGGCGGATTTTGTTCGCAGGCGGCGGATGGAGTTATGAGAGCGGCGATGAGTAGGATCGGGATCGGAAAGATTGAGTAG
>Bv6g129790_hwmt length=2090796 coor=2062976:2064388 REVCOMP
ATGGGAAGAGCTCCTTGTTGTGACAAGGCCAATGTAAAGAAAGGTCCTTGGTCACCTGAGGAAGATGCAAAGCTCAAGTCTTATATTGAGGCAAAGGGGACTGGAGGTAATTGGATCGCGCTACCGCAGAAAATAGGTAACAAAATATATTATGATCAACTATAAATTATATATTTTCTACAAGTTATATATCAGTAAACTTGTTTTTTTTTTTTTCTTCTTGGATTAGTACTAACCTGGATTTTTCAACTTGTTCTTGCTTGGTTTAGGCCTTAAGAGATGTGGTAAGAGTTGTCGTCTTCGTTGGTTGAATTACCTCCGACCAAATATTAAGCATGGAGGGTTCACTGAAGAGGAAGAAAACATCATCTGCAGCCTGTATGTCAGTATTGGGAGCAGGTAACTTATTATCCACCCCTTTCATTACAATAAAGAAAGTAAAAATACAAGGACCTTAGCAACTTAGCAAGCCCTATGTAAGGATCAGGGTTGGAGGATAAAGGTTGGTCTAGTGGTTGTGAGGTCGTCCTTCCACCCTTGCGACAGTCCAGTTATTTTTGGGAAAGAAATATTGTTTTTTCCTTCTACATATCTAAGGGTGATGTGGTGCTGTGACTGCTGTCATAAGTATTTCAACCAATCAGAAAGTTTCTTGTTTAGTTTTATGATTTATAAGATATGTATGCTGATTATATTATTATGTAAATATACAGATGGTCTATCATTGCTGCACAATTACCTGGAAGGACAGACAATGATATCAAGAACTACTGGAACACAAGGCTGAAGAAGAAGCTGATGGTTAAGCAAAGGAAAGAGCAGGCAGTTTCTCGTCTTCTCGAGCAGGAGATAAAGAGGGAGAGGGAGAGTGAAACTTATCTGGTTAATCAGACTATGAATCAACTGCCTTACTGGTCAGAACATCAAACATTATCAATCCCCATGATACATCCAAATCATGATGTTCATCATCTCGGAAATCAAGAACAATACACAAGATTAATGATGAAAATTGAGGGACAACTCTATGATGATGCTCAACTCAACAATTTCCAGTATCCCACACAAGACCAGCTTTATGTTGTGGACAAGTCTGAAGTTCAAGCATTAGCCATGAATTCGACAGCGAACATGAATTTTACACAATGGTTAAACACAGATCAATATGATGTTCCTGGTATGAGAATGCATAATCAAGGACAGGAAAATTTTGCTGGGGAACTTGAAGTATACTTCAGTAACCAGCAAAGTATTGATGGAAATGAGAGCTACTCAGGTGGTATTGATGTAGGCAATAGTAGCACTACTAGCAATTCTGCAGGAAGTAGCAGCTGGGGAGACATAAACTCTATAGTTAACACACCTGTATCTAGTTTCGACGCTTATCAGAATGGAGTGCTCCAGGCTCTGTAG
>Bv6g136060_oypc length=4622518 coor=394112:395669 REVCOMP
ATGGGACGCTCTCCTTGTTGTGATGAAATTGGCCTCAAAAAAGGGCCTTGGACCCCAGAAGAAGATCAGAAGCTTGTCAAATTCATCCAAAAACATGGCCATGGCAGTTGGAGAGCTCTTCCTAAACTTGCAGGTAAAAAAAAATCCTTATTTCATGGGAGGCTTTTTTATTATTATTATTTGATAAAAAAAAGGTTTTTAACTATAGCATATATAATGTTGTAAGCGGAAGATCTGAGAAAATTTGATAATCATAATATTCAGCATGTTTTTAGAGAAGTTAATTATGCTGCCGATTGGATGGCAAATTATGGCCATTTCACTACTAATCTCTGTTATTGTTTTGGATCTTCTGATACTGCCTTTTCCAAAATCATCCGTAAGGATGCTTTAGGGTGGCCTTTTAATTGGGTTCCTCCCTCGTCTCTTTCTTTCTGGCTAAAATAAAATAAAATATATATATATAATGTTGTACATTTGGTTTCAGGTTTGAATCGATGTGGAAAAAGTTGTAGATTACGATGGACAAATTATCTAAGGCCTGATATTAAGAGAGGCAAATTCACCCCTGAGGAAGAACAAACAATTCTGAACCTCCATGCTATCCTTGGTAACAAGTAAGATAATGCACTCCTTAAACATTTGACAATTTATATATCTAATATGAAATTCTAACGAGATCAATTTGATCCATGCATATACCAATTTGATCCATGCATATACTACTGTAAAATTATCTGAATTTTGGATAATCCCTTAATAATACTCCTACATGAGAAATGGTACAAGCATTTTTCTGATCATATTATTTTGACATGATCTAACATTACCATTTACCAGGTGGTCAGCAATTGCAAACCATCTACCAGGTAGAACAGACAATGAAATAAAGAATTTCTGGAACACCCACTTGAAGAAGAAGCTGATCCAAATGGGTTTCGACCCGATGACCCACCGGCCTCGAACCGACATATTTTCAAGCTTGCCTCACCTTATAGCCTTAGCAAACCTTAAGGAATTAATGGAGAATAATTCTTGGGAAGAACAAGCAGTAAAATTGCAAACTGAAGTGGCTAAACTTCAGTACTTACAATATCTTCTTCAGCCACCTACTAATTATCCTATGCCTAACTTAGACATGGATACCCTTAATCTTTTGAACTCTCTTCCATCTGCATTTTCTACTAAGGATTTTACTTATAATAACCCGGATGAGAATAGTCCAAACCCTTTTCATGCTATCCATGATCACTTACCAGATCTTAAAACCATGGAAACATCATCACCTAATAACTTAATTAGTAAAGATAACAATAATACTATCAATTTGATTAATCATGTTTATCATAATCATCAACCACCTTGTGAATTTACAGTTTTAAGCCAAGGTGAAAATTCACCAACTTCTCCTTGGCTACCGTCTTCTCCTTCTCCTCCACCGATAACAACCGCGGCCGCCACCACGGCACCACTGTTAGATGGTTGCACCACTAGTTCTGCTGGTAGCTTTTGGCCTGATCTCCTCCTTGAAGACTCCTTGTTTCATGATATTCCCTAG
>Bv6g142590_usyi length=1275113 coor=674361:677345
ATGGAAGAGCTGAGGAGAGGACCATGGACACTTGAAGAAGACACCTCACTTATCCATTATATTCATTGTCATGGTGAAGGTCGTTGGAATTTATTGGCTAAATCTGCAGGTAAATTACATTATTATTATTATCGCTTCTGGTTTTTATGCTATAGATTATGCTTAACTCTATTATCTACTATTAATTAGGTACTTACAATTGTTTAAAATGTTGTTTTAAGGATTGAAAAGAACAGGAAAAAGTTGCAGACTAAGATGGCTTAACTACTTAAAACCAGATATTAAGCGCGGTAACCTTAGTCCACAAGAACAGTTAATGATCCTTGAGCTTCACTCTAAGTGGGGTAACAGGTAAATTCAACTTTTGCAATTTAAATCAATGTTTCGTATTGCAATCCGTATGAATCTCTCATATATCACGACATGCATCTGATTTTTTGCACATATGGAAATACTTCCCAATAGGAGGAATGATTTGCTTCTAATTGAAATTGATAAAAATGTCCGATCATCTGTCACTTTGCTGTGTGAAAAATACTAATTTAATTTAATTTACCAATTTATATGGATAACATATACATTATAATTATTCCTCCTTTTATTTGCCACAGAGAATGTTTAAGGTCTTTTCTGCACTTACTTCATTCCAAATGATGTATGACACAAATCCAAATCTTAGAAGAATGGAGGAATAAGGATGTGGCTTACACTCTAAAACTCTGGGGAAAAAAATTATAATGATTATATATATTTCTCATATTCAATGTTTCTTAAGAGAATAAGGTACCATCTTGATGGAAAGATTATTCGAATATTTAAGACGGACAAAAAAAACGTGTTAATAACATCCCTAACATGACGATAATATAGTCCCGTCAAAAATTATACTTCCTTCCTTTTGTTTCAAATGGAACATTGGTTGGAACGACACTATTCATTGATCAATTTTGACTTCAATTTATTACCATTATTCAACGAAAAACATAGTCAAGTGGGATCTTGTTTGATTCGTCTAGATGCATACTATCAAATTATAACTTCTATATTTTTTACGTGTGAAAAACTAAAAATATTAACGATTGAAGAAGCGCATTGAGTTGCATGAAAAAGCAAATGTTTCATTTGGAACAGAATGGATGAAGTAATATTAGGACTCGTTTAGTTGAAGTTGGTAAGTGCATTTTTTTGCGGATGAAATGTTATTTCTTAATAAGAGCATTTTTTTATCTAGTTGAACAAGGGAAATTCTATTTCCACGGGAATTTCCACTTACCTAGGGGTCCTAGGTAAGTTATTTCCTCTATTTTGTTGGAAATAGAACTTCCTAGGAAGTTCTACTTCCCATGTTTTTGGCAACCAAACAACAACACATATATTTACTTCCTATGAATTCTAATTTCACATGCATTTGAAAGGTAACCAAACAAGCTCTTAATAACAATGATAATAATAATAAACTAGGTGAGATTTTAAAAAAAAATCGTCAGTTTTAAGTCACCGAGACTCGCTAAAAGTTAAGACCCCATAAAGTTGGAACCTACACAGGTTAATCATCAATAGTTCAAACCTTTTAAAAATTATAGTCCAAAGTTCAGACCTCTATAGTCAATTTTTCCTAATAATAATATAGTTTCTTTATTCAGTCTTTTTTACTTTAATTTCCATGATTACTAACAATCAAGACTCTTCGTTTTTATTTAATTGCTACATTTTTCATATATGGTGTTTCTTTTTAGTTGCTACATTGTTCAATTTTTCCTTATTTGAAGTACTTGGCCCACCACAAAGTATTACTATTATTTTTCTTTTTTTCTACCCAAAGTACTATTTTTCATTTTTCACTATTATTTTACATTAAATGGATCAAAAAGTATTATCTCAAAAACTATTTGTTTTTCTGTTTTTCCACCCAAAAGTACTACTTTTCACTTTTCCTACTAATTAGGTTAAAAAGTATGTTTCCAAATTCTTGAAAGTGATGATGCTGTTGTGCATACAATAATGTAGCCATTAAATAAAAATGGAGTAATTAACATTTTTGGAACTCAATAACTTTTGATCGAGTTTGCTTTTCATGCCAAACAATCTCCAATCAAAAGCATGAAGTGACGCGCGAGGGTCCAAATCGTTGATTTTCGACTATCTAGAATTCTAGATATACACAAGTACACAACCTCCCAATAATGTCCGCAAATCATAATATCAAAACGCTTCATGGTGCTCTTGTGACCCTTGTTTCTGCCTTATCTTCTGTAGCTGTAGTATAAGGATGCTTTAGCTTGGTGTAGCCTAGAGTTAGACCTTTTTTTATTTTTAATAAAAGCCACTCGAGTTTGAATAATGGCCTTTTGTGGATACTAAAAATTTATTTTGTGTATACACCTATAATTTCACAGATGGTCAAAAATAGCAGCACACCTACCAGGAAGAACAGACAATGAGATAAAAAACTATTGGCGAACAAGAGTGCAAAAGCAAGCGAAACAACTTAATATGGAGTGCAATAGCCAAAGTTTCATAGAGGCAATTAGGTGTTATTACATGCCTAGATTGGTTCAAAAAATTGAGCAGAATTCGGCTGATCTTACATCGCTGAACACTGATCAGATTGCTCCCGTTTCGCATTCTTACATGGCATCCTCATCAACCAAATTGGAGCACATCAACTCTGAAAGTACCAAAAATACTTCAAGCTCAAACACCAGCTATTCCAGTATCCCAGAGTTTCAAGATCTGCCCACTAGTAGTACTTCCCTTGCCTATGATAAAGCTGTAAAAAGTAAAGAAAACTCCGTTTTACTAAATAATAATACTCACTGTACAATTAATAGCAGCTGTAACAACTATGACATGGACCTGATTTCTATGACGGCATCTAAGAATCCATTCGCCGAATGCCATGTGGAGGAAAATGATTGGTTTGGGAACGACATGGCAGGAGATGCCATGTGGGATATGGATGCATTGTGGCAGTTTAGGAAGTAG
>Bv6g154730_qttn length=4674400 coor=2533210:2536006
ATGAAGGCATGTCCAACAAGTGTTATTATAGTTACTATTAACCAAAACCACAATAATACTCCACCACCACCATCACCACAATCTTCAAACTCAAATTCTCTCTTCTCAAATTCTTCATCTTCATCTTGTTCTTCAATGGGTATGAGTGCTTTTCCAGATTTAACCTCACTGTCTCTTAAAAAACCCAACTCTTTTGGAGCAATAATGGCCACTTCAGAAGAACAATCCTCCAAAAACAGGGGTTTTCCCTTTGTGGGTAGTTTTGTAATTCCAAGAGATCCTCAAATTAATGAAGAACAAACAGTTTTTGAGGGTAAAGTTTGTGATTTTAGAGATGGGTTTGTTGAAAAACATGGAATTTCAACTATGGATCTCAATGCAAGTTGTAAAGATGAAAACTTTAGTGAGATTAATAATAGTAATGACAATAATAATCATAATAATCATAGTGTTAACAAAGTGGGTTGTTCTAAAGAAAGTAAGGTTTGTGCTAGAGGACATTGGAGACCTGCTGAAGATAGTAAGCTCAAAGAACTTGTTGCTATTTATGGCCCTCAGAATTGGAACCTCATTGCTGAGAAATTGGAAGGAAGATCAGGTAATTACAATTTCTTCTTTTCTATGATTATTTTTCTAAACCCTTTTTGTAATTTCTCTTAATACTAAAATATACAAATATTATAATTAAGTAACCATATTCTTGTTTAAAAGAATAACCATAAACTATCTACAATGAAGAAATGTGTATAAACTAAAATAGAAATGTAATTGTAGACTTGTAGTATTCATGTTATTTATGCTTGTTCTTTACTTACACTTATATTATTATTATTAGGAAGAATTGATAATATTAGTCTCAACTATGGTAAGTTTATTTTATTATGTAGGGCCATCCTAATTTTGGGGGTTCTCAGAAATCATGCACTAAGTTGTAGAATTTTGTGGTAAATATTTGCAGGTAAAAGTTGCAGATTGAGGTGGTTCAACCAACTAGACCCAAGAATAAACAGAAGAGCATTTACAGAAGAAGAAGAAGAGAGATTAATGCAAGCACATAGAGTGTATGGTAACAAATGGGCAATGATAGCAAGGCTTTTTCCTGGAAGAACTGATAATGCTGTTAAGAATCATTGGCATGTTATCATGGCTAGAAAGTATAGAGAACAATCTAGTGCTTATAGAAGAAGGAGAAATCTTATGGGTCATCATCATCATCATAATCCATCATCATCATCATCTAGTTTCCCTCATCATCATCATCATAATCCTAGGAGATCATCATCTTCATCATCATCCATGGAAGATGAAGATCAACAATTACCTAGCTCCTATAACAACCATGGTGGAAATGACATGAACATCAATAGTAATAATGGGTTTTCATGTGCTCAGCAAACTCCTTTAGATTTCTTCTCAGGTGGGTTTTCTTCCTTATTTTTTCAAGGTTATTTTTTCTTGATTAATTGAAAGTTATTATCATTATTTTTTTTTTATCTCTCACTAGGTTATGTTATGATCACTTCTTGTTTTGTTTGTAAATTTTTTTGGTAAATGTTGTACACTTGGTGTACCATTTCTCACTCCCTTCATTTCCATATAAGTGATTTTTAAGGTTATCCACTATATAATCATTAACTGATATTATTATTAAGAAAAATTAGTTAATTAGTGAACTCATTGTACATGCATCTTCACCTTGTGTACATATTAATTGGTACTCTTGTTTGAAAATTACAAGTTTAGGTATCAAAATGCGAAATTCATTTTAGTTTATGAGTGAAATAATGATACGACAATGAATTCATTTAATTTCTTGGCAATAAATGTTTTACATAATAGAACTGTTTTACATTAGACTTTTCTCTTTTCTTTATTAGTGTTTGTTTAACTTATTTTGACTTATTTAAAAAAATAAGTTTGCATGAATTATAAAAAAAAACTTATAAAATTTCAAAGAAGTTAAGATAAATCTAAATCTGTCGAATCAAACATACCCTTATAAACATAAGTATTATACTACTATTATTTATGTTTTTTTTTGTTTTACCAACGATGTCTTGATTTAGTGGTTAAGATTGAAGTGTTGTAAACGATAGGTCACATGTTAGAATCCCCCATTTCCTTCTTTGTACTGTGTTCGTGACTCATATGAATAAAAAAGAACTATTTTTGTTTTTTTAATTGGAAAAAAACTTTATCATGCATGTGTTGTTTTACTTGGTCTATGCAAAGGAGAATAAATAGAGAATATGACTAAAAATCTTAAAAGTAATTAACTAACCAAAAGATATGCTATGCTGATTGCTGATCTCATGCTTCTTCATTTTATTAATTCCTTTACTGTTTTTTTACACTTGGGTTTGATAAATGAACCTTCTTTATTATTTGTTAAAAAAACAAAATCTACCCTCTTTTTGTTTTGTTTCTTTTATGAAATGATTTATAATCTGCATATAAAAATTGGACAGGTCCAAGTAACCAAAACATGGTGAGTATGTTCAGTCCAAGCAGCTGTTTGGATAGGCCAATACAAATGCAAATGCAACTCCAACTCCAACAACAGCAACATCAGTCCTACTATTACTGTTACAACAACATTAACCCCTCTTTTTCATCTCATCAACTATTTTCACTGCCCCAAACAGACCCTTATTCTCTCTCCTCAATATCTCCTTCATTTGAAGCAGGAGGGAACAGATCCATAGCCAATAATAATAGTCACTTGGATGAACAACATGCTACCACTTCATCTTCACCATCTTTCATAGATTTCCTTGGTGTTGGAACTACTTCATGA
>Bv6g155340_zeqy length=4674400 coor=3479680:3484560
ATGACGACACAAACATTGCATAAAAAGCAGCAAATTAATGAAGATTCTTCAACAACTGTTTCTAAACCCAAAGAACGCCGTATTGTCACTTGGACTCAAGAGGTAAATAAATATTATTATATTACTATTCGTTTTTATGACGATTCATGTTAGCCGACCTCATATTATATTCGGATTAAGGCTCTGATATTGTTGTTGTTATATTATCGATCTAAGTGTAACATATGGTAATATAATAATCTAGACTAAAAATAATTTGTGTGTTGAATTTGCAGGAAGATGATATACTAAGAGAGCAAATAAGTGTACATGGCACTGAGAAGTATGATTTTTTTTTATCATTTTTTCATTGGTTGAGTATTTTCATGATTTGATTTTGGTTGTTGAATGAAATGGGTATTAATAATACTTTTATGGGTTTGTTGAAATTAATTAAAAGGTTTGATTTTTTTGGGGTCCTTGTTTTTGGTTGGCAGTTGGACGATTATTGCATCAAAATTTAAGGATAAAACGACGAGACAGTGTAGAAGAAGGTTGGTTAAATTGAAGTATTTAATTATTTACAAGTTTTTTTATTGGTCCCCTCAAAATGACTTTTTACTGTTAGATTAACAATCAGGAATTTATTCTGAAATGCTGTTTGTGATTTAAAAAGAATAAAAAATAGAATCTTATAAGTAATTATTTTTATTTTATTTTTTTTGCAGATGGTACACATATCTGAATTCTGATTTCAAAAAAGGAGGATGGTCACCTGAAGAAGATATGTTGTTATGTGAGGTAAAATTGATTTTAATGTATTTTTTATGCTTTGAATTATTTCACTGTTATGTTCAAAAAGAGTTCTGAAAATTTTGACAGTATTTTCTGCTTAAAACAGTAGTAAGATTGTAAATGTGATTGATTTAAAAGTGTTGATATAAAGGGAATATATATCTTTATTTTGTTACTCTTTATACTGTGCATTTTGGTGGAGGAACAAAAGTGAGTTACATGGAAGTGAATGTGTAACAATTAACAGTAGCTTATATGCAGGCCCAAAAGATATTTGGCAATAGATGGACTGAAATAGCCAAGGTGGTCTCTGGAAGGTATGCTATGTTGATGTCATTCTTTTTCGCGGGATTAAGGCTTTGACATTGTTGTGTTATTTTTGTGTTCGAGTTGAAGTGATGCTTATCTTGTGTTTGCAGAACGGATAATGCTGTGAAGAACCGATTCTCCACTTTGTGCAAGAAGAAAGCAAAGCGCGAAGCTTTGGCTAAGGAGAACAGTAACGCATTCATGAATGTGAATAACAAAAGGATTTTGATTGATAATGGGTGTCATTCACAAATGATGGTAAATATTGCATCACCACTTAAAAAATTGAGGTAAACTAAACAATGTTGTTGCATTGGTTTCTTTTGAAAGATTATACTAGATGATGATACTAACAGTTTCTGGTACTACAGGAGGGCACATATCCCAGATCCTGCAGAATGTGAATTGACAAAGCAGCATCTGAGACCCCCATTTGCAGTATTAGCTCAGAATATCCGCAACGTTGATAATCAACTAGTTTCTACTACTAAGGACACTTTGATCAATGGTAATGACATTTGAAAGCTACATTTTTAGAACCATTTTGTCAATTTTTTGCTGTTTAACTTTTGAATCTGTGGTAATTAACATTGACTTTTATAGCATGGTACTCTTTTTCTCATACGAATTGGAGTACTATTTGTTGCTTTGTCCATATGTTTCTTTGAATGAGAAAAATTAATCTATCAAAGCTGTAATTATAGGTGACAAGATTACAGAAGGAACGTTTCTCAGAAAGGATGATCCCAAGGTAGCTGCTTTGATGCAACAAGCTGAGCTACTTAGCTCTCTCGCACTAAAAGTGAACATGGATAACACAGACCAAAGTCTTGAGAATGCTTGGAAAGTGAGAACTCGTCCTATCCAAAATTCTCTTAAGCTTTAAACCAGGCTTGATAATCCGATGACATTGACATATGAGCATTATGCAGGTACTACAAAATTTCTTTTGTAGAAGCAAAGAGAATGAGGAGGTTACATATAAAATAGCAGACATGGATTTGCAGCTTGATGATCTCAAAGACTTGTTGGACAGTTTGAGGAGTAGCAATGAGGGGATTCAACTACAGAGGTATCAAATGAACGTAAAAGGGAATTTACAATTTAAGTTAAATAAATCAATACAAATTGTCTTATACGAAATCCTGAGCTTTTGTAGGCAACCTGATGTATACGAGTCACCAAGCAGCTCTGAGTACAGTACAGGATCAACTAACTTTTCCGGCTGTGATCAAGGAGAACAATCTCAGGCTGAGATATCCACAATGCATGATGATGTTGGAGTAGTATCACAGTCACTAAGGATATCAGATAATGTTTGCGTTGACAGGCCAGAAAACAAGCTCCTCACCTGTGCAATAACAGATCAAGGTAATCGAGTTTGAACTTTCAGGGAGGTAGAAAAATGTTCTCGTGCTGTATGTAACTAATTTGGGTAGTTAAGTTGCATAAAGTTTGAATAAGTCTTCAATGTAGTACTTTCTAAAATCCATACTGATTAATTATAGTGGTGCAAGTGACAAACTGGTGTCTTTTTGGCTTATTGATTGCAGAGTATGATTCCCCAATCCAAGTAACTCCTCTATTCAAATCTCTAGCATCTACAATACCGAGCCCACAGTTTTCAGAAAGTGTAAGCCTTCTCTTGTATTTTCTCTGTTTTAGTACACGTATACACACATTATATTTTGCTATTTGGCTTGGGTGAGATACTTGTGTTACTGAAACAAAATTTTCACTGTGACCAATTCAAGCTGCTATTTGCTAAACACAGCTCATGTGTCTTTTGATATGTTCCAGCACTATACTACTGCCGGACCTGTGGTAAAGTGATATGTCGGGATCCTCTGTGATGAGAGTAATTTGTATCACAGGCTGCTTTTAATCCTCTAGCTATACTTTTGGGTTTGTATCCACTGCGTCCACTCAGCTAGACTGTGAAAGCGAAAACATGATGAACAAATATCAACATTTCTATATCTAATTACTATCTAAAAGGTCCTAAGTGCTATGTGTGCATATTCTTAGGCTAGTGATCTGGGACAGTCCGTAAGTGTGCAGCCTTGCCAGCTAAATAGTCTAGACTTGTTGGTATACCGGGGTTGTTTCTGAAAGACTTGATCAAAAGGAGTCAAATGCTCAATTTGGTTGAGGGGTTAAGAAGATTATCACATTCTGACTGCTGTTGCAGTACAATTAGGGAGGAACTGATCTGCAAGAGTTGAAAGAAGGTTAGTGTAAAGGCGAAACTGAAATTATAGAATGAAGCATGAATACACGATAATCTGCCTTTTAGTACTCTTCTTTCAACTCACATTGCGAGTCCCTACTCCCCAGGGCAAGATTTCTGTTCGCTTGCCAACTGCAATTCTCTTCACTTCCTCCTTTTGTAGTGTGACCTTCTCCCCTAATGACTTTGTCAAACAATGACCTCTATTTTAATTGCTTGCCCTTCTTTTGGCTATCCTGAGCACCACTGGCTTCTTTCCATTTTACTAGCAATGTCAACTTGGAAATGGCTGGAATTCTACTCACTTCTATATGTTCTGTATCTTTGTTTCACAATTTGCAACGAACGCTGCATGAGTAGCCATGTGTTTCGACTTGTCTGGACTAGCCATTCTCTGTAGCACCTTTCTCCATACCTACCACCACGGTACCAACATAAATATAATGAGAAGAACAGAACAAGAAATGTTGGTGCTTAAACTCTCCCCTTCATCTTCAACCCATTACATCAAAAATGTGAAAACTTGAACTCTTCATCAGTGTCGGACTCACTAAATGGTTTCTAACTTTGGATACATCAACCCTTTTTCGTACTATGTCTAAGAGATCCTACCCAAAGTATACTTATTGAATGGTGTCAAATTAGTGGAGGACTTGGCTATTGTAAGGTAAATGAAGAGCTAGAGTATATTTTTAGAGCCACATGGAATCGCAAAAAGGGGGAAGTTAGAGCTTCATGTGCTGTGTCTACCGTCTAGGCCATTGACAAGCTATGTCTTGGACACATACAAACCTCCTATGTGATGTCAAGATCCATAATAAAACTTGTGAACCACAATGACAATTTTTCATTGCAATTTCAGCACATTGCTCACAATCTTCAGTTCGACTCAGTCTCAAGTACCAATCAGTGATCACTCTGAAATGGTCATTAAACTTCACTTTGAAAAACTTAAAAATCTATTGGAAGCCAAATTCATGCAGTCTTTTTACAAAATGACTCTTGTTATGAACTAATTCAAACTTTAGCTTAGTTTCACATTGGTTTTGATCTCATAAGTTATGCTGTGTGGAAACAAGAGAAGTGGCTTTTTTCCTTCACTTAACTTGCATAGGTCACATAACACCCAAAAGTCTTTCAGCAAGTCTTGTGTATATATGTTGGGTGTATCCTATGCAGCAGGCTTATTAACCCCATACAAAACATAATTGTCAACTTTGTAAAGAGGTAATTTTTTTGGGTTATCAGACCCTGTATATTGTATAAAAGTTTTAGTTCTTTGAATTTAGCTTTACCAAGATGCCGAAAATTTTAGTAAGTTACCAGAACATCATAAATTTCTCATGTCCAACATCATAACAATCTACAATGTGATATTGAAAACATCAATGTATAGCTATGAATACTTGCTGTGAACAACACAAACTGACCACTTATAATCTGTAATATCTTTGCAGGAGAGGCACTTCCTACTGAAAACACTCGGAATTGAGTCTCCTTCTCACAACGCAATCAGCAATCCTTTGCAAGCACCACCTTGCAGAAAGGCACTTCTGCAAGGCCTTTGA
>Bv7g162730_yejr length=2462200 coor=166326:168367
ATGGGAAGAGCACCATGTTGTGACAAAGCAAATGTGAAGAAAGGTCCATGGTCTCCTGAAGAAGATGCAAAACTCAAACAATACATAGAAAAATTTGGCACTGGTGGTAATTGGATTTCTCTACCTCAAAAAGCTGGTTAGTTTTTTTTTCTCTTCTATCTATAATTATATTTATACTCCCCCAAAAACTGAAAAAAATATTGTTATCTAATATTTCATGATCTTAATTTTATTTTATTGTCTCTATATTTGTATATAAGAGTGTTAATTGTAGTGAAAAAGTTGTTATTATTGAATTTTATTTAATTGGTGTCTGATCTCTTTTTTTTAGGTTTAAAGAGGTGTGGCAAAAGTTGCAGATTAAGATGGCTTAATTACTTAAGACCCAATATTAAACATGGGGAGTTTTCTGATGAAGAAGACAGAATTATTTGCAGTTTGTATGCTAGTATTGGAAGCAGGTCAAAATCTAACTCATCAAATGACCTTTATATTCATTCTTTTGTGCATATAATTACTTTATTAGGACCTCTTCTAAACATTTTTTCTTGTTAATAAAAGTTTTTATAGTTTGAAGTCTAAAAATGTTGTTATTTTTAGAGAAATATCAAGTGCAAAGAACCCTCCTTTCTTTATTTTTAACTTAATCTCGTGCTTCAGTTTTTTTAAAAAAAAACTCTAGAAAATGTAAAGACTTTTCATTCCATATCACAATGAGAGATTATTTAATAAAAAAAATCAGCTAAAAAGGAGATAAAAAGAGCAGATTATGGAACATAAAGATACAACCTTGATGTAGTGGATTTCATGCATGTCAAATAATTATTTAAGTAAGACTAGCTAGATCTTTTTATGGGTTAGCTTTCAAGGTAACTCTTTTTTCTAGAAACAAAATTTAAAAAATATTTGAATCATCATTTTCCCTTTTCTTTTTCTTGTTTACAATCCTAATGACATGTAGTAATGGAACAAATTTTTATTAATATCAAAAAATAAAAATAACCCTCCATTAATTTCTTCCCCTTTTTTTCTTGTTTACAATTAATCTTACCATCATGTAGTAATGGAGTTAAAAAGCAAGTCAAAAAATTAAATGAGCATCAAATGCTTTAATTTAATTACCCTTATTATTAATTTCTTGGTTTAATTATTATTAATGTTTTAGGTGGTCGATAATAGCAGCACAATTACCAGGAAGGACAGACAATGATATCAAAAACTACTGGAATACTAAGCTTAAGAAGAAACTTATTAGCACCATGAACAACAACAACAACAACACATCAAAAAAACCACATCAAAATCATCATCTTTATCATCAATATTATCCTATGTTCCAAAATCACTACCCTTTATCTCTTTCATCACCATCATCTTTGTTATCACATGCTATCTCACCTTCATCTTCATCATCCTACCAGTGCACTAGCACATATTATAATGATTCCCCCTCAAATTCTATGACTATGTCTTTTACTCAAGGTTGCTACAATAATATTTCTCCTACCTCAAATAATAACAATAATAATACCCTAATTCTCAAGCAAGATTACCCACATCAGATGTTAAAAGACAATAGTACCCTTCTTGTATTTGGTGGTGATCATCATCAAAATCATCAAAATCAACCTAGTAGTTGTAGTTCTGATGGGAGTTGCAGTATCACTCAAATGATTACTAATCAAGTCAAGCAAGAAGATCATCATCATGATAATAATATTCAGCATCAGCAAAATAATTATGGTGGGCAAGTTAGTGTAAACTATCATCAAGGGAAGAGATTAAGTGATGTTAATCATGATGGAGATCATCATAATAATACTGATCAGATGTTGGTGGATCAGAAGCCTTCCTGTGTTACAACTACTACTGCTGGATTATGGGGGCAAAATAGTCAAAACACTTCATTGTTGTTAGACTATGGTTTAGAAGAGATTAAGCAACTAATTAGCACTAACATTAATGTTGAGAACAACTTCAATTACTTTGGTGAAAACAAAGCTGAAGAGAAAGATACCAAGGTGATGTACTACTATTATTGA
>Bv7g172570_ahzs length=10421010 coor=3760492:3763501
ATGGGGCATCATACATGCTGCAACAAGCAGAAGGTGAAAAGAGGTTTATGGTCTCCTGAAGAAGATGAGAAGCTCATCAACTACATTACCACATATGGCCATGGCTGCTGGAGTTCTGTCCCTACACTTGCTGGTTTGTTTTCTCTTCTCTGGTTCTTTATATCTGCTTCTTTTCTTATTTTTTCTTCTTTTCGCTTCTTTCGGAAAAAATGTATCTATTAGTCCATAATCCTAAGCTATGAAGCACAGAAACTTCTCAGACATGAGTTATCCGATTTCCGAAATCCTTCAAAACCCAGTCGTTTCTCTGCTACATAGGTCCCGATCAAGTCCTTAACATATACTCCCTTAAAGGATGTTTGGTATAGAAAATTTTGATATAGGTAACAGATTCAACCAAGGCTCCGTTTGGTAGGGCGTAAAACGTTTTTTCGGAAAACTCTTTTCCTCTATTTTCAGTTTTACATTGTTTGGTTCGCAAAAGAGTGTAAAAACATTTTCCCTTGGGTAAAATTACTCTCCCAATGATGGAAAACCATTTTCCTTTCAAAATGAAGGGAAAACTATTTTCCTTATCTTTCTTGTACACTCCTCTCACTACCTCCTTACTTTCTCTTTCATTTCATCATTTTTCTTACATCGAACCAAACAACGGAAAACTAATTTTGGAATTTTGTTTTCCATTGTAAATTATTTTCCATGAAAATAATTTTACACTGAAAATATTTTACGCGCTACCAAACGGAGCCTAAGCGTTCCATTTCTAATTGTTTGGTATGAGTGCTAAGTAACAAATACCGTTTCTGAAGGGAAACATAACTCCTCCATTTCTTATCCTTATCAAACTAGTGAAAACAAATTACGTTTTTTCCTTCCTCAAGCATAAACCTTTAAATTGTTTCCATTCCACTAGGATACCGAACATCTATCAAAGACAATAATTATTGTTTCCATTTCCCCTCCTAATCCAAATTCTTTCCATTCCGTTTCCATTCATTATACCAAACGCCCTTTCGATCGGTTTCTTTTTAATCTACACACTTTGATTTTTGGTCTTTGTCTTTTACACTCTTGCTTTTTCTATTCTTGATAATATGTTTCATCTACTTTTTTAGTATTTTAACCTAATTTTTAATTTCTCTCGTTTTTCAGTTTTTTTATGATACCTTTTCAGTTTTTCTCTTATACTTTTGTAATTATTTCTTTACTCTTTTTCCAAAATAACGTGAGTAAACTACAAATAAACAAAAAAGAGTAGTATTTCTTGTCTTATCTAAAAAAAAATTATGTTGCCACTATTCAATTTTTCACTGTGAACTTTGTAATGGTTTTTCTAAGTAAGTTTTTTAGGGTGGGGGTTCTACTTTGCCTTTTTCATCCCTTTCTTTTTCCAGGATTGCAGAGGTGTGGAAAGAGTTGCAGATTAAGATGGATAAATTATTTGAGACCAGACTTAAAACGTGGGAGCTTCTCTCCTCAGGAAGCTGCTCTAATCATTGATCTCCACAGAATTCTAGGAAACAGGTTGCTCTTTTCTTACCACAATATTCTTTTTTTCTAATATTCGCCTGTTTTTTAAGGCTAATTTACTTGTTTTTAAACCGTTATATGTATTCATATGATGTTATGTTACATAAAATGATGAAACAATTACACATGAAGCATCATATTTGGAACATCTTATCATACTTTCAACTGTAATATACTTCTTTCACTTAAAAATAGTTGCACCATTTCTATTTTGTGCATTCATTACACTTAAATTGTCTTTGATGATTTATATTTTAGGAAAAACATAGTCATGTGAGGTCTTGTTAGATTTGTCTACTCAATGTAAATTTTTTTAAAATGAACTTTTTTTATTTTTTACTTATTGATAATTAAAGATATTAATGGTTGAAATCATACATCAGCGTACGTGAAAGTTAAAAATGGTGCAACTATTTCTAGACGAAGGAAGTATGTAATCGATGATATACCAATTACCATGGATTCATGAACTAATCACATACATCTTTTCATTGTTTGATTTTTATTTTATTTTTGTGATTACAGATGGTCTCAAATAGCTAAGTTCCTACCAGGAAGAACAGACAATGAAGTGAAGAATTTTTGGAATTCAAGCATTAAGAAAAAGCTTCTCTCTCACATTGGTGTCGGGGTATCGACTACTACCTCCAATACTATCTCCAATGATCTCCACCTTAATTATCTTCCTACTATCACTTCATCAAATAATTTCTTAAGTCATGATCATGATATTCGAGGAATAACCACCTTTTCTCCCTCACTTAATAATTCCATTATTAGCACTAATATGATCCTCACATCCCAACAAGGCCATAATCATGATCACCAAATCTCTAATGTTAATCATCTTAATCCAACGACTCCCGCTATACAAACCTTTGATCATCTTAATGAGATGATTCTTAATGATTTCACCCCTCACAATAATTTAGATAATTTGATTCCACCCATTACTACTTATGATCAATTATTATCATCATCAGCAAGGTTTCAACATTTGCTTAATGAAGTTGGGATTAATGATCATCATGTAAATGATCACCCATTTTCATGTCCACGATCATCAGTTTATCCAACATCCAATGATGATGATCAGGCATTTATGAGGAGGATGAAGTTAACAAAGATGATGTTGATGCTAGGAGATCCAATCATGCCGGAATTAGAAACTATGGGATCATTAGAGGAGGGAGAGGTTTGTAATACCATACCATCCTCATCAACATTCCATCATGATAGCTACAATGATGTTTCTAAGGCACTTATTTTGTCATCATGTATGTCAAGCAACCAATTGATGGAGTGCTATGATATGCATGATAATCATGTCATCATACCATCAGTACTACCATCATCCTCGTCATCGCCACCACAACCACGGTCGTTATCACTAGGAGTAGCAGCAGCAGCAGCAACAACAACAGCAATAACAACAGCCTTGCCGTGTATGTGGTGGCAGCCAAGTTCTACTAAACCCTAG
>Bv7g172590_eztu length=10421010 coor=3863412:3865333
ATGGGGAATCATACATGCTGCAACAAGCAGAAGGTTAAAAGAGGTTTATGGTCTCCTGAAGAAGATGAAAAGCTCATCAGCTACATTACCACTTATGGCCATGGTTGCTGGAGTTCTGTCCCTAGACTTGCTGGTATGTTTTCTCCGATCTCTGCTTCTCTTTTATTTTTTCGCTCTTTTCGGAAACAATGTCTCTACTAGGCCATGGTTTCTACACAGGTTGGGACCGCTAAAAGTTAAGACCCCCTAAAGTTGGAACCTACACAGTTTAATTAATAGTTCAAACCTTTTAAAAATTATCGCCCAAAGTTCAGACCTCTATTGTCAATTTTTCCTTCTGATTATCTCTGTGAACTTTGTAATAATGATGTTTCTATGAAATTTTTCTGGGTGTTTTGTCCTTTGCCTTGTTTTATTTCTTTCATTTTTTGCAGGATTGCAGAGGTGTGGAAAGAGTTGCAGATTAAGATGGATAAATTATTTGAGACCAGACTTAAAACGTGGGAGCTTCTCTCCTCAAGAAGCTACTCTCATCATTGATCTCCACAGAATTTTAGGAAACAGGTTGTTCTTTTCTTACCACAAAATGTCTTCTTAAATATTCGCCTTTTTTTCAAGTTTGGTGTTACTTTTTCTGTTACATATATTGTTATGTTACATCAAATGATGAAATAATTAGAGATCAAGCATCATATTTTGAAATACGTACAACATCTTATCATATTTTCAACCGTTAGTTGTATATACTACTTCCGTTTTTTATTATTTGCAATGATTCGACATAAAGTAGAGAGTATAAATGTCTAATCGTTGGAAATAATATAAAATGGATGTAGTATATATACTTGATAAACATAGAAAGAAATGAAGTAACCACATCTTTTCATGGTTTAATTTGGGTATTAATTTTATTTTTTGTGTGTGAGTACAGATGGTCTCAAATTGCTAAGTATCTACCAGGAAGAACAGATAATGAAGTGAAGAATTTTTGGAATTCAAGCATTAAGAAAAAGCTTCTTTCTCACGTTGCTGTCGCGGTGTCTACCACCACCCCTAATATTATCTCCAATGATTTTCACCTTAATTATCTTCCTAATACCACTTCTTCAAATAATTTCTTAAGTCATGATCATGATTTTGGAGGACTAACCACTTTTTCTCCTTCACTTAATAATTCCATTAATGATATGATCTTTACATCCCAACAAGACTATGATCACCAAATCTCTAATGTTAATCAATTTAGTCCACGGATTTCCGGTATCCAAACCTTTGATCATCCTAGTGAGGTGATACTTAATCATTATTTCATCCCTCATAATGATTTGGATAATATGGTTCCACCACTTACTACTTCTTATGATCAATTATTGTCATCATCTTCGTCATCTTCAAGCTTTCAACATTTGCTTAATGAAGTTGGGATTATTAGTGATCATCATGTAAATGATCACCCATTTTCATGTCCACAATCATCATCAGTTTATAATCCATCATCATCCATCGATGATGATCAGGCAATTATGATGAGTAGGATGAAGTTAAAGAAGATGATGTTGATGATGGGAGTTCCAACCATGCCAAAACTAGAAACTATCACATCGTTCGAGGAAGAGGTTTGTAATAACATACCATCCTCATTAACATCTCATCATGACAGCTATAATGATGTTTCTAAGTCATCACCACTTGTTGTGTCATCATGTATGTCAAGCAACCAAGTGATGGAGTACTATGATATGGATGATAATCATGTCATCATACCATCACTACCATCATCCTCATCATCGTCGTCATCGCCGCCACTACCACGACCATCATCATCATCATCACTAGGACCAGCAGCAGCAGCAACAACAGCCTTGCCATGTGGTGGGAGCCAAGTTCTGATAAACCCTAGTTCTAGCTGCTGGAATGCCTGA
>Bv7g174540_qzms length=10421010 coor=6335709:6339466
ATGATGCAAGAACAAAGAATTAGTAGCGTTAATTTGCTAGAAAACTCAAACCCTTCAATCTTCATGTGTTCAGTTCTTTCTTCCCCTCCTCCAATAGCAGCCATTGATAGGTTTTTACGTGGTGACCGCGACGCCATTTCTTCCCGTTTTACTCAAAGTAAATCGGAAACTACCCCTACCAACACCACCAACGCCGTCACGGAAACCACCATATCAACCACCATGTATCATGATTACTTTACTAATTTTTCATCATCATCAAATGATTCTATTAGTAAAAATCCAAATTTTATATATGGTGTTGGGAATAGTATCATTTGCCCTAATAGTACCATGCATGATATCAACTTTGTTGATAATTTGTTTGTTGATCATGAGGTTGAGTCTTTAAATTCGAGTGAAATAAGTGATGATGAAGAAATAATTATAGACGTAGACGAAGAAGATTTTCTGGTCTCAGAGATCAGTTGGAAATATAGGGAGAGAAAAGGAAAAGCTTGTATCAAAGGCCAATGGACTATAGAGGAAGATAGGTTTGTTTGTTTTTCTTTTTCCCCTTGATATCATACACTAATTTTTCTCTATTATTAATCTTTTTTAACAATCATCTTTAAAAAAAATTTAAAAAGTAAAATTTGATTTATTATTCTTGAACTTTTTACTTCCTTCATTATGATCAAATAAGTGAAACACTTTTATTAAAAAAACTCTTACGTAAAAAAAGAAAAGTGTTTCACATTTTTAAGACGGAAAAGTATTAGCTAATGAAATTAAATATGTTTACCATGTCAATTTTGTTTTCAAGTGCTATGTTTTGTTTTTTGGAATTTTTATTTTATTTTCAACAAATCGACTAATTGATTTTTTTTAATTTTCGTTTTTGTTTCGAATGGAAATGTTTGTTACGTGTACTAAAATGTAATTTGTTTTAGAAGATTACAATTTCTTTTAAAGAACCTTTCAATGTGTACTATAATATATAAAAATTATACATTATAATTTAGAATAAATAGTGCGTGGCAAATAATTTTTTGTTAGATAAATATTTGTTTTGATGTCCCATTTTTTCGAATGAAAGGCTTCTCAAGTTGTTGGTGAAAACATATGGAGTTCGAAAATGGGCTTTAATAGCAGAAAAGATGGTTGGTAGGGCAGGGAAGCAATGTCGTGAAAGATGGCATAATCATTTACGAGCTAATATCAAGGTATTACTTCTTTTTCCTCTTGTTATTGTTAATTTTTATTAGATTTCTTATCCGCGAAGTTTTTTTTATTTTAGAGGATTCAAACGCGTGAAATTGCTCCGTTAGTTCAGTACTTCAGTTGATTCATATATTATATGAATCTCACCTGCATTTGTAGTTACAATTTTTAAGTGAGGTAATTTTTTTTTGTGATGCAAAGTTTTCACCTTTTCTTAGAGAGAAAAGGTGAAAAATATTAGGTAATTCTACATCATAATTTTTAGATTATGTCCTAAGAAATAAAAAAATCACCTTACCTTGATATGTATGAACTTTCATTTTATTAATGGTTGAATGATTCTAATGCCATCAAAGCAAAATTTTGCTTATATATTCTATGATTATTCTACGCGTTTCCAATCATTCATCTCAAATTAATATTTTTAGGTATAAAGTAATATTTTGATGTATAGTGCATTTTTTTCACCTTATTTAAATCCAAATTCTTCGATAGGTCTTAGAAGTATTACATAAACTCGAAAATAATTTAAAATAATATGTGATTTATAATATTATATTTAAAATTGATTAAATAGAGTACTAGCGTAATAGTTATGCATTAATATTATTTGGGTTAGCTTTTTTCTGACAATTTCCTTATATTGCACTTTTCTTTTTCCATTTTAGTTAAGTCCCTCGCAATTCTTGTGTTGCTTAGCCTTTTATAGTGGAGAAAAATAAAGTTTGTTATACTGTTCATATTTTTTTTCATCGACAGTTATTTCATACAAACAAAAGTGAGAAAGTAATTAAGATCCTTCGACGACTATTGTACTAAGCTTTAAACTACATGGACAATGCATTTATGCTCTACTTAACCTAATCTATCCAATATTACTTCGATCGTCATATATTTATATTAGACACCCATACTTCAATGATACTCCCTCCGTTTCATATTAATCTACACACTTTGACATTTTACACTATTCAGAAATTACACTTTCACTCTCGTTTGTGATTTATACGTGAATAAAAACATAGTCATGTGGGATCTTGTTAGATTCGTCTTAGTATGTATTTTATTGATATGCACTTTTTATAATTTTTACAAATACAAAACTAAAGATATATGTCCTCAAAGTTTTACATTGACATGTGTGAAAAATGTAAGTGTGTAGATTAAAATGAAACGGAGGAAGTATAACCCCACAATTTATAAGGGGTGATATTGAAAATCTAAAATTGAATTACGTTTATATCATTATTTATGTCTCTCTACACACTGAAAATAATAGTCTAAAAGGGACTTGAGTAAATTAAAGGACAAGTTTTTTGTTAATGATTATACCTTAATTTAATTGTACAAACTACAACAAGCTTTATACAATTAAATATACAAGTAACCTCGTGACCCTTTATTTTGGGATTTTATTTACAAATTAAAAGAAAAGGACACTTTTATTTATTGACTGAAAAATCGATGGTGATTCAACTAATGTACTTCCCCCATTCTGTTTTTAATGAAACACGGGATGAAATAACATTATTTATTGATCAATTTTGATTCCAATTTATCGTCATTATATAAAGTACTCGTCTCGATGGATACTATCAAATTAATTATATCTTTTTTATATTTTTTTACTTTTGTACAATTAGATATATTAATTATTACAAAAATGTGTTGAATTGCGTGAAAAAGCAAACGTTGCATCTAAAACAAAACGGATGAGTATATATAAAATTCTTAAGTCGTAATAATTTTCTTTCAATGATAAATTGCAGAAAAATGCTTGGACTGAAGAAGAAGAGAGGATCTTAGTGGCGGCTCATGAACGATTTGGGAACCGATGGGCAGAAATTGCTAAACTAATTGATGGAAGAACTGAAAACGCAATCAAAAATCATTGGAATGCAACTAAACGTAGGCAAAGCTCAAGGAGGAAACATAATAAAAAGTTTGAATCTGAGGGTGAAAATAATCAATCATTTATTTTACAAGATTACATAAATAACAAATATTATTCATGCAAGACCACACCAAACCCTAACATCACTACCATCATGATGGACACCAACACCACCTTCTCCACCGCCTCGCCTAGCTCGATTTCCACCACTGTTTCGAGCGACGTCGAAAACCCGTACACCACCTTCCTAGAAGATTGTATAGAGGATGAATCAGCTTCTTCATTAGCCACAATTATGAACCCTCCTACTCAAGAGATGTTATTCATGCAAACTATATTTTGGACTCATGATGATTCATCAGTTGGTCTTGTAAATTCAGAAAATTATCAAGTGCAACCACAGGTGCAAGAGATCAGCATGCAACTGTCTGATCATCTGATGATGATCACAGATGAAAATTCTGATAATAACAACAATAGTTTCAACTCTGATAGATTTATTTTTCATCTGCTGCATGGAGGTGCACCACAGCAAGCTGTGTCTGATGAATGTATAATCAACAACAATCAATCAGATGATCTTATGGAGGAGATGGTGGTGGAAGTAGCATTATATCAAAGGAAAGATATGGACTTGTTTGAGATGATTAACTCCTTTTAA
>Bv7g176420_ksge length=10421010 coor=8339694:8340671
ATGGTTCAAGAAGAAATCCGGAAGGGTCCATGGACAGAGCAAGAAGACCTTCAACTGGTCTGCTTTGTGGGATTATTTGGGGACCGGCGATGGGATTTCATAGCTAAAGTTTCAGGTTTGAAGGTGGCGGGAGAAAAATGATAGGTATGCTTATATGAAGAATGGGGACCTTTTACAAGGAGCATCCATTTTAACCACAGTTTTCTTGTAGGTTTAAAAAGAACAGGTAAGAGCTGCCGATTACGATGGGTTAATTACCTGCATCCTGGGCTCAAAAGAGGAAAGATGACTCCTCATGAAGAGAAACTCGTCCTTGAACTTCATTCTCAGTGGGGAAATAGGTATGTACTTCAATATCCTACAGTAAATTATTGCAGTTAAAGTCTCTAAATACTTACAGAACTAGTTATATAAACCTCTGAAATCAAGCATACGCTTATCATCCATTAAGTTTACCTTCTGATCACATGCAGATGGTCACGAATTGCTCGGAGACTACCCGGGAGAACTGATAATGAAATAAAGAACTATTGGAGAACACATATGAGGAAGAAAGCACAAGAGAAGAAGCAAGAAACATCCCCATCATCATCATCATCAACATCAACAACATCAAATTCCTTCTCTTCATCAAACATCCGAGCAGTGAATTCAAAAATCGCTACTGAGACGACAGAAAGCTTTGACAGCACAGTTCCTGATATCTCTGCTCTGCAAGGAAAGAAGTATCAGAAAGATGAGAGCGAGGAGGAAGAATATTATTCAATGGATGATATATGGAAAGATATCACTTCAGAAGAACCAATAAAACCAGTTTTCAGTGGCTACAGTGACAGACCTCCAATGGCTTCTCCTCTATGGGAATATTGCCCAGACACGCTATGGAGAATGGAGGGAGATGAAAGTAAGATGTTTTTCTCCCCTAGTGATCAGTTTGTTACTTCTTACCAACATGAGAATATGTCTCTAACTGGTTAA
>Bv7ug180860_qzfy length=813393 coor=286732:288378
ATGATGAGAGAAGAAAATCTGCGAAAGGGACCTTGGTATGAAGAGGAAGATGAACGGCTCAAAGCTTTCGTCGCGGTTTTGGGTGCACGACGATGGGATTCAGTAGCTAGGATATCAGGTTTGTATATGAACGAAGATTAGATCATAGATAACATAAGATCATATGACTATGTGTTGGTTATTACTGCTTTTGAAATTCTTTTTTACATAGAATAGTTTAGTTAAAAATATGGTATAAAATTGCAGGGCTAAGGAGGAGTGGAAAGAGCTGCAGGTTAAGATGGTTGAACTATCTTAGACCTTTTCTGAAGCATGGTCCTATAACTCCTGAAGAGGAGCACGTAATAGTCAAGCTCCATGAAAGATGGGGTAACAAGTAAGTTTTGATGTTGATCTAGTAAGAATAAATGTTTTTTGATTCGGTAATTTACTGGCCCAAGCAGGCTCAGACGCTCAGTCCTCATGAATTTAGGGGTAAAAAGGGGATCCCGACCCATAAGGAAACTTACAGAGACTGGAAACTGGGAATTTATACGAAGCATAAATCCACACTAACACTCCAAATATGGGATTGATGAGAATCGAACTCCCGACCATGAGGTTGGGAGGTGGGAGCTCCAACCATTGGGTTCCCACATGATTCTCTAGTAAGAACAAATGTTGATGAGCCAAAATAAAATTCCATATATTAAAACAAGTTTAGTTTATTAAGTCACTAATTATATAGAAGAAATACAATAAATGAATATAGAACTTGGAGTTAATAAAGTAAAATCGACTTCCAAATGTAAACTAATTATAACGATTAACATAAACCATATGAAGAAAAATTTAACAAATAACCGTTTAATTTTAAACTTCGATATATCAACAATTTTTATGTACCTATTGATAATTCTTAGGTGAGACGGACTTACAATAATTTATTATTAGAAGTTAGCAATTATTAATATGAATGGTAAGAAATTACACCCTCAACATAGAAAAATGACCCTCGCTTACAAAAAAATATTTCTATTACATCCGCCTCATATAGGATTTTGTGTTTATAGAATTACATATAAAATCATACTTATTAATGAAGTTTGGTTTATTGATAGATGGGCTAAGATTGCTCGAAGATTACCAGGAAGAACTGACAATGAGATCAAGAATTATTGGCGAACTCACCTAAGGAAGAATATGCAAATGAAAATTTCATTACCACACAACTCTACCTCATCTAAATCCCCTTCAAACAACATTTGGACGGTGGAATTATCTTCTTCAAGTGATCATACAAACAATTATTCCATTCAATCAGACGCCTCGCTTAAAGAAGGCGATACGATTACTCCAGAAATAAGTAGCAACACTGATAATATAACATCTTGTACTGATGAAACTATTGGAGCTATAAGTGGTCATTCTAGCTCTTATAACAATGACGATCATCAGAAGGGATTAATATCAGATTGCATGATCACGAATTCGCCGTATGAAGACCGGTTATCGGACTGGATAAATTTGCTGTTGAAAGATGAGGAAACTGATAAGTGTAGTTCATCGGAGTTACGTTTAGATTGTCCCAAAAGTTGGTGTCTTGGAGATGATAGTGCATGGGACTTCCTTGATACAAAGTGGGATATAGATTTGTTCAATATGTAA
>Bv8g183050_dxny length=2861591 coor=717057:719153 REVCOMP
ATGGGAAGAGCACCTTGTTGTGATAAAAATGGATTGAAGAAAGGTCCTTGGACTCCTGAGGAAGACCAAAAACTCTTGGATTATATTCAAAAACATGGTTATGGTAATTGGAGAACTCTTCCTAAGAACGCTGGTAAGTTTTTGATATTTTATGTTATTTTATTTATTCATAGTTTTCTTGGGTAATACTACCTCCGTTTTCTATTATTTGCAACGATTAGACATTTTTCCTCTTTATTTTATATCAAATCGTTGCACATAATAAAAAACAGAGGTAGTATATAGTAGAACAACTTGTTGCTAAAAAAAGACAACTTTCTTTATTTTATTGTGGTAACAAAAGTTTCATAGTTTATTTTGTTCTACATTTGCTTTTAAAACATGTCATGTTAAAACATGGGTATGTGTTTAGTAGTAGGTAAATTTTACTCATTTATGAAACTCCAACCTCTTTCTAAGCTAAAAAGAAGCTCAAACCTCATATTTTCCTGGTCTCAAAACATTTTAGTTTCCGAAATTCCAACTGTTTTCGTGCTACATAAATATGATGCAGATGTGAAAAATCAATGATTTCGAAAACTAGAATAAGTCTCCTTGTATTCAGAAAGTGGTTTTTTTTTTTTTAGCATCAAACTCCCATAGTCCAAGTTCAACATCTAGAAGTATCAATATTATGCACTAGCTAGATAGATTATAGATATTGTTAATGCATATAAATTATAAACTAAAATAGATTTCCTTGTTGTTATGATCATGTAGGACTTCAAAGATGTGGGAAAAGCTGTCGTCTACGATGGACTAATTATCTCCGACCAGACATCAAAAGAGGAAGATTTTCATTTGAAGAAGAAGAGACCATAATTCAACTGCATAGTATTTTAGGGAATAAGTAAGTTATTATATTCTTCTTTTACTACACTTGAAAACAAAAAGAAGTGTACTATAAGCTTTGAAATTTATTTCAAAAACGTCTTTCATTTTATTTCTTTCTTTGGACCACTGTAAAGATGTTGATTTATATGGTCCATGCACATAATAATACATAATAAGGTCACAATCGTTACAAAAGTACATACTTTTTATTATCTATCTTGGGTCTAATCTTGCTTCTTTCTTTGACTATCAAACAGATGGTCGGCTATTGCTGCTCGTTTACCAGGAAGAACTGACAATGAAATCAAGAATTATTGGAACACCCACATTAGGAAGAGATTGCTAAGGATGGGAATCGATCCTGTGACGCATAGTCCTCGTCTCGATCTCTTAGACCTATCTACCATATTAAGTAACTCATCTTTTTACAATAACACTACTTCTTCATCATCACATTCTCAAATGAACAACATGTCAAGGTTACTTGGGTTCTCAAATTTGGTAAACCCTAATGAGCTACTAAAAGTAGCTACCTCAATTCTTTCAAATCAACGCCAAAACCCTAATTCTTCTCTATACCAAGATTTTCAAGGTAATGATTTTACTAGCAATGCTCAAATGCAAAATAACTTTAATAACCCAATGTTACAAACTACACAAATTCAAACTCCAATTATAAATCCGATCCCAACTTGTACTACAATGACTACTACTGCTACTGCTACTACTGCTACTACTGCTACTACTGCTACTACTGGTGCTGGTGCTATTGCTACAGATATTGATACGCATCCTTGTGTACCAATTTATGATGAAGCTCAATTAATGGAGCCTAATTTTGAGCAATATTCTACAAATATTACCAACTTTGATGCCCAAAACTTAAATCAATGGCAAAATCATGGTTTGTCCATGCCAGATGGGTTGGTTAATTATCAACCAACAAGTTTTGATTATTATGGTTCTCATCAAAGTTTTATAGACCCTTCATTATCTGATAATTCTACTTTTCAATCATATAATGTACATCAAAACTATATGAGCTATGGACCTTCGGTTATGTCAACACCATCTTCAAGCCCTACACCTCTAAATTCGAGTTCGAATTCAACTACATATGTCAACAGCAGTGGAACAGAAGATGAACGAGAAAGCTATTGTAGTGAGATGAATAAGTTTGAAATTCATGATATTCTTGATGTTAAGCAGTTTTTGTTAGCTTAA
>Bv8g183060_zguf length=2861591 coor=732523:734423 REVCOMP
ATGGGAAGAGCACCATGTTGTGATAAAGAGGGATTGAAGAAAGGTCCATGGTTACCTGAAGAAGATCAAAAACTTGTTGATTATATTCAAAAGCATGGTCCTGGAAACTGGAGAACTCTTCCTAAGAAAGCTGGTGAGTTTTTTTTATCTTCATTTGAATTATCTTCATTTTTCAAATTTTATTTTTTTATATTTTTGGTTTTTAGGTTGAGATAAATTAATGGTTATATGAGTTGTAATCTACAATGTGGATGTATAACTTTAGGTAGTTTTACTAGATGTTCATTTCTAGTAGGGTTTTTAATTTAAAAAAAAAAAAAGAGAAGGTAGAGTTGACAATTTGAATAATTGGATGGTGTTTGTATTTGGATTTGAGTTGAATTATATATGGTTGTTTATAAAGTTTTTATATGATTGTACAAATTATTATATAATATGACAAGTGGGTCATATTAAGTCGACTTAATTTGTTTTTATGTTTAGTTGATATTTGATTTTTTTTGTTAATAACTTCATGTAGGATTTAGGTTGTGTAATGACGGTTGTTGTGTCGATTTAAAGATTATTCATTTTTTTATTTTGATTGTAGTTAAAATTTATTAGTTTAAATAAATAAAATATATAGGCATTTATCAAACAATAAGACACCAATATCGATAAAATAATTATTCGAATTATAATAGGAATTTTTTTTGTAAATTCAGGTCTTGAGAGGTGTGGAAAGAGTTGTCGCCTTCGATGGACTAATTATCTTCGACCAGATATCAAGAGAGGAAGATTTACATTTGAAGAAGAAGAAGCCATAATTCAACTCCATAGCGTTTTGGGTAACAAGTAAGTGATCTTTTAATTTTCCTCTTCTTTAATTTTCTCTTCATTTTCCACAAAACGTCCAACAAAAACAAATAGTATCAGATTTAAAACATGTTACTATTACTTCCTAATCTAACTTTCTCCATCTTTTTTCACATAGGTGGTCAGCAATTGCTGCTAAATTGCCAGGAAGAACAGATAACGAAATCAAGAATTATTGGAACACCCACATTAGGAAAAGATTGCTTCGAATGGGAATCGATCCTGTGACCCATACACGTCGATTCGAGTTTTTAGACCTTCCTTCTATCTTAAACAATCACTCATCACTTCTACAAAATTATTCATCTGATAATAATAATAATAATAATAATAATAATAATAATCAGCTAAATTTGTTGAAATTACTTGGTTTACAAAGTTTAGTTAATCCAACAAATCTTTTGGGTCTAGCTTCTCTTTTATCAACAAATCAAAACCAAAACACAAACTTTCTCCTACAAAATATTCTAGCAAATCAACAAATTCCAAACCCTTGTGATCAAATACTACAAAATCAATTCATCAACAACAATAACAACCCAATTCTAAACTCTAGTATTTCTCCTGTCCATAATAATTTTGCGGATTTTGGTGATGCTCGAATGATGAAATCGAGTTTTATCAATCAAGAACAAGGGCAATACCAAGATAATTATTGCAACTTTGATGCAATACAACAAACTAATCCTTTGTTAAATAATAATGAATGGCAAAATAATGTTAGCACTAGCATGCTAAGTTTGGAAGGTGAAGGTCATGTACAAGATATGATGGACTCATTGTTAGACACATTGAGCTTAAACAACAATGTAGCAACTAATGGTGGCAGCCACGATGGGCAGCGACTGCCGTCTTTGTTTTCGACGCCGTCTACGAGCCAGCAGACGCCGCCGTTGAGTGCTTCTAACTCGGCGGCGTATCAGCCCAACAGCAGTAGTAATACTAGCAGTGAAGATGAGAATAATGAGATTGATAGTTATTGTCAAAATTTGATGAATTTTGACGTGCCTATTGGTCTTTTTGATAGTAATAATAATAATGTATGA
>Bv8g199535_jona length=7390338 coor=6298141:6299736
ATGGGAAGATCACCATGTTGTGACAAAAGTAAGGTTAAGAAAGGGCCATGGTCTAATGAAGAAGATGCATTACTCATCAACTTTTTTGAGAAATATGGCAATGGAGGCAATTGGATTTCACTACCTAAAAGAGCTGGTTAGTTTTAACAACACAACTTTTACTTATTTCACTCCGTAGTTGCATGAATCCTTGTTACGTGGAACGCATAACGTTCCAGAACGTGGTACAGAAATAGGAATGCGAAATGCAACCTCTAGAGTAAACTAGATGGACTCCTAGATCACGTACCACGTTCCCGATATCAATGGCATGAATCTTAATTGATGATATTCATCTAATTGATCATGCAACTTATTCACATATGATCATATATATGTTTACATGAATACATTTATCTAATAATGTCTTTTGAAACAGGCTTGAATCGATGTGGAAAGAGTTGTCGTTTAAGATGGTTGAATTATCTTAAACCGGGTATTAAGCATGGTGATTTTACAGAGAAGGAAGATTATGTGATATATACTCTTTATAATTCCATAGGTAGCAGGTATGTCAACAAAATTACCAAACAATTACTTTAATGCTAAGTTTTTGTGATTTTGGGTCCTATTACTTCTCTTTAACTAACTTTTACAAATTATTATAATTGATTAAAAATGATATTTGCTTATCAAAACTATTTGTTTATCAATATTTTGAACTTCGTATCGTAGTTAATAATTTTTTTTTAACGAGATGAACTGATTATAGTTGATTTTAACATGAGCAGTAGGTGATAGTCTAGTGGGTATTGGTATCACCTCCGATCTCAGAGGTTATGGGGTTGAATCTCACCCCTTGCAAGGAGAGATCCCCAATTTCCCCCTGCTTCCTTGCAAGGAATTTCATCTTACCTTAAAAAAAATGGTTTTAATGTATAAAAATTGATTTTTTTATAAGATTTTTTTAAGTTAAAGAGAAAATTAATTAATGAGCTAAATTTTTTGTTAAAAAGGGATATATTGCATGGTTTAATAATTATTAATTAAATTTTATAAACATGCGTATAGGTGGTCAATTATTGCCTCACATCTACAAGGAAGAACAGACAATGATGTGAAGAACTATTGGAACACCAAGCTTAAGAGGAAAATATTATCAGGCAAATTCAAGAATGATATTGACATTAGTAATAATACTAAAACTTATAAATCTAGTACATCATCTGATTATTACACAAACACAAAATGTAGTACACTAATCTTGCAAACTTTAGGTAATGAAAACATTATGAGCTCACAATTAGATAATTATCATTTTGTGCATGATCAATGTCAAGGTGATAGTAGCAATGACATGAAAGAAGGTATAGTAAAAAATACTCAAAGTTACAGTAGCAGTAGTACAGTGACTCATGGAATATCAAGCTATTCAGGATCATCATCGGATTCATTGGATTGTTATCGATATAGCTTTGATTCAACTGTGTTTCGTGGCGAAGAAGATGAGTTTTGGATGGACTTGTTGTCTGATTCATTTGATGATGTTGTAGGTGGTTCTCAGCTTGAGGAGAAAATCAATGAAATCGCTTCTCTCTTAGATGATTCATTTTCTAG
>Bv8g200250_khqq length=7390338 coor=7135740:7137576 REVCOMP
ATGGGAAGAGCTCCATGCTGTGACAAAGCTAATGTGAAGAAAGGTCCATGGTCTCCTGAAGAAGATGCTACTCTTAAGGCTTACATTGAGAAATATGGCACTGGTGGTAATTGGATTGCACTTCCACAGAAAATTGGTAAATATACATAAATTTCTTAATTATATATGTTTTTGATCTATTAGTTATACAAATAATTAAATATTTAAATTGTTATATAAACAATTTAATTAGGGGGTGGATGTCATCTAGCTTAGTTGATAAAGTCTTGTGGGATGATATTCGAAACCTGGGATCGAATCCTGCCTACATCACTGAACTTACTCGCTCATTTACACCGAGAAAACAATTTAATTAGGGAAAAGACATGTCTTGAATAGTACTAAACAAGTTAAAAAAGAAAGTGTTGATAGCCAAAAACTAGAGGAAATGGTGAAAAGAGCAATATTCCTCAAAATAAAAGAAAATTATCTACATGTTTACAAGGTTATAAGTCTTACATGTACGAGTAATCAATAATTTGGACGGTTTAAGGAAAATGGGGTGTAGTTGGGATTGTTGATGTTAATCTCTTTTTTTTTCAGCGAAATGTCCTTTTACTAGTACTACTATCAACTAATCTGTGACTTGATTACATCATAAGAAATTTTGGTACAATTTAGCATCAGCTCATATCTTCATTGACTTTGTCTTAAGTAGTTGTTTATGTATGTGTGATTTAAACTTTTGTAGGGCTTAAAAGATGTGGAAAAAGCTGTAGACTGAGGTGGTTGAACTACCTAAGACCTAATATCAAACATGGTGGTTTTACCGAGGAGGAAGACAATATCATTCTTAGCCTGTATATTAGTATAGGCAGCAGGTAATTATACTATATTATTACTAATTATATTCCATCTACCATTATTTGTCTGTTTTAGAATCTTATGTACTATTCGGCATATATTATATTCCACTATTCACATACCTCACTTTGACGATGTAAAAACTTAATGTAGGTGGTCAATAATAGCAGCACAATTGCCAGGAAGAACTGACAACGACATAAAAAACTATTGGAACACAAGGCTAAAGAAGAAGCTACTTGGAAGAAAAAGGCAACAACAGCAACAAAATGGGTGCAAGGATGAATTAAGCAGCTCAGCCTTAGAGAGACTTCAACTCCATATGCAACTTCAAAGCCAACAAGGGCTTCAAAACTCTCTTTCTCTCTTCAACAACCACCACACAATATTACCTAAATTACACCCTCTTATTCAAGACAAACTTATCCAAAATAACCTCCATTCTCTTAATTCACAAATGATCCAATACCCTAACTATAATGGCCTTGATTTCCTCGACCATACTTCATCGAATCTCGTACACTTGCAGGAAGACCACACCAAGAACAACAACGATAACAATAACAATAACAATAACAGTAACAAAGGGATCATCATTGTTAATAAAGAGCAAGTTATTGAAGAGTTGGAGAGTTCTAGCTTAAATGGTTCAGCATCATCAGGGAGCTCAAATCTTGTTAATAACAATAATAGTAACGATAACAATAACAATAACAATAACAATAACAATAACGAAGTTATGAAAAATAGTAATATTGGTAAATATGTGGATCTTAAGCCAGACGTGTATACTACAGGAATGCAGAGGGTTTTGAGCTTTCAAGCTGAGCTAAATGAGCTTCTTGCAAGTGATAAAGTGGGTAATATTGAATTTGAGGGGATTAATAGTTGGTGGTCTAATGATTCTAGCTCAACTATTTCTTGGGATGCTTCAAATGTTGTTCTTCAATCTGATAATACTTCTACTATGTTGTATAATCAAGATTATGCTTGA
>Bv9g216350_gjwr length=6650643 coor=3847935:3849503
ATGGGGAGGTCCCCTTGTTGTGAAAAGGCTCATACAAACAAAGGAGCATGGACAAAAGAAGAAGATGATAGATTGATTGCTTACATTAAAGCTCATGGTGAAGGTTGTTGGCGTTCTCTTCCTAAAGCTGCTGGCCTCCTCCGTTGCGGCAAAAGTTGCCGACTTCGTTGGATTAATTATTTGAGGCCTGATTTGAAAAGGGGTAATTTTACTGAAGAAGAAGATGAACTCATTATTAAGTTGCATAGTCTTCTTGGTAACAAGTAAGTTTTTTCCTCTTCTTTTTTACCCATTATTCGGAACATTAGTTTTTTTTTTTTTTTTTTGGCGGGGATTTGAAACTGTAACCTATCGTTCACAGCACCTCAATCTTAACCACTAGGCCAAGACGTCCGGTATATTCGGAACATTAGTCTATGGACTATATGATCATTAAAGCAAAACATTGGCCAAATTGACAATTTTTCTTTAATTAGGGATAAGGTAATAGTTAATTTTAGTATGGATCAAGTAGTTGGCGGGTTTTTGTTTCCAAATTTTAAGCAATTTAGTGGAGATTATGATACAAATTTGGTAAATTTGAGAAAAAGATTATTGGCTTTACATCATGGTAAGAAGTAAGAAGTAAGACCCACATGTCCCATTTTTTTTTTCCTCTTAGATGTTGTCCAATAAAAATTGATAAGTTTGAAAATTGTTGATATTAAATTAGTGGGAATGGGACTTTACATTTTTTATAGATGTTATATAGTAACACAAGTAACATACATATGGAGCATGGAACATGTCAAAGTATCCTTATTTTGATCTTACTTACAGAAAATCTTGATACCCATTTGGTGAAATTCAGATTAAATCAGTAGAATGAGACTTACATTTTATAGTAAATTACATAAAAAAAAACCCTTTTTTTTCCCCTTGTAGAAACACTTGAATACTCATTTGATGAAATTAAAATTGTGCTAAAACTAATGACTTATTTTTGTTTGTTTATTGTTTAGGTGGTCTTTAATAGCAGGAAGATTACCAGGAAGAACAGATAATGAGATAAAGAATTATTGGAATACCCACATCAAAAGAAAGCTTCTAAACAGAGGAATTGACCCAATTACACATAGAATTCTTAATGAGGTTACATCTCATCATCATGAATATTCACATTCATCTTCACCTTCACATTCACCTTCACCAACAACAACACCCAATTCAACAACAACAACAACAACAATATCATTTTCTGCTCCAATCACAATTCCCAAGAAAGAAGATGTTTTTGATATGAAAGATGACAACTTTAATCAAGAACCCAGATTAGAAAAATGCCCAGATTTAAACCTTGATCTGAGAATTAGTCCACCTTATCAACAACAGAATCATGAGTCATTGAAAACAGGGACAAGAATTTGCTTCACTTGCAGTTTGGGGATGGAAAGTAGTCAAGATTGTAATTGCAGTCAAACTATTGTTGGTTGTAGTACTACCAGCAGTAATGGTAACAGTATTTGTTATGATTTCTTGGGTTTGAAAAATAATGGTGCTTTGGATTATAGAAGCTTGGAGATGAAGTGA
>Bv9g225930_krez length=8587359 coor=7948534:7949295 REVCOMP
ATGGCGGCAGATCGTATTAAAGGTCCATGGAGTCCTGAAGAAGATGAACTCTTACAAAAACTCGTCCAAAAACATGGCGCTAGGAATTGGTCGGTAATTAGCAAGTCGATTCCTGGTCGTTCTGGCAAATCTTGTCGTCTTCGGTGGTGTAATCAGCTTTCTCCGGAAGTTGAACACCGTCCGTTTTCTACCGAGGAAGATGAAATCATCGTTAGGGCGCACGCACAGCATGGCAACAAGTGGGCTACCATCTCGAGGCTTCTCAATGGTCGCACCGACAACGCGATCAAGAACCACTGGAATAGTACCTTGAAGAGGAAGTTTTCTTCGATTGTCGCCGGAGATGAGATTTACCGGCCGGAAAAACGGCCGGAGATTTCTTTCTCTCCTCCTCTTTCTCCGTCGGAATCTGACGTCAGTGATTCCGGCGTTGGTTATCTTCCGACGGTTGTTGAGGAGAGAGAAAATCAAGAAAATGATCCGTTGACCGCGTTGACTCTTTCTCTACCTGGAATAATAGAAGAACATCCGAGTAAAAGTGAGTCGACTCAGGAGGAGACTCGGAAGGTAGATGTTGTCGGTTGTGAATCAGTGAAAGAAACGATGTCGTTTGGACCAGAGTTGATGGCTGTGATGCAGGAGATGATAAAGAAAGAAGTAAGGAATTATATGATGGAGGCTGAGAGAAGTGGTGTGTCGTTTGATGAATATAGTGCTCGAAACGCCGTCGTTAATCGCTTTTGCAATGGTCATATCCATTAA
>Bvg229250_ezhe length=457611 coor=411936:416454
ATGATACTAAACAAGGGAGGCGGCACGGCGAAAGAGGAGGTTTGCGGAGGATCTAACGGTGGAGTGTTGAAAAAGGGACCGTGGTCAGCAGCAGAAGATGCGGTGTTGGTTGATTACGTGAAGTTACATGGAGAAGGTAATTGGAATGCTGTGCAAAGAAATACAGGACTTCAACGTTGTGGTAAGAGTTGTAGGCTTAGATGGGCTAACCATCTTAGACCTAATTTGAAGAAAGGTGCCTTTTCTTCTCATGAAGAACGTCTCATCATTGATCTTCATGCTAAGCTTGGTAACAAGTGGGCCCGCATTTCTGCCCATGTATGTATATATAACTCTCCTTACTCTTTTTTTTTTTTACTTGTTCTAGAGAAAAAATATTTTTTTTCGTAACAAAATGACTCCAGCAAATGAATATTTTATGTTTCACGGATAATACTCATTTGTTGCGGTTGGTATGTTACACGGAAAATATATAGGTTGGGGAATTTATAAAAAGAATTGGGAAGATGTATATATAAACTCTCCTTACTCTTTATTTCCAATTTCTTAATTTTATATTTGTTCTAGAAAAAAAATACTTTTTTTCGTAACAAAATGACTCCAGCAAATGAATATTTTATGTCTTACGAATAATATTCATTTGTTGCGTTTATTATGTTACGAGGACATTATAAGTTGGGGAATTTATTAAAAAAAATTGGGGAAATGGTGGTTGAATTTTTAGGATTTTTTTTTTTTGAGAAAAATGGGAGGGTGAGAAAAATGCCCACGGTTGCAGAGCATGCAATGGGGTTAGGATTTCTGACATGTGAGATGTGCTGCAAAGTTTTTATGAGTTTTAGTATTTGCAACTGATTTTGGGGACACTTTTCTGACATGTTTCTCGCACAATCTTTCGTTGGCGCCAAGTTAACAACATTATATTGTGGATACTGTTTTTGCTTGGTTAAGGTTTTTTGTTCTAGTTGATTCTCATCATTCATTACATGATTCTTGTTTTAATCCATGATGGGTATAATTTTTTTTATATGTGTGGGGGTATTTATCAATCTTTGTAACTTGAAATTTCAATATTTGCACTTATTTAAGTAAATTTGGAACTTAGAGTTCCTTGTTTGAAAAAATATTTATATCTACTTTGACAAAATCTGAATTCAATCTATTTAGATGTGGGTTGAATTCAATTTACGTATATTATTTCCCATCTTTTAATTTTCAAAGTAATCCTCGTTTAAAAGATTACGTTATTGAGTGCTTCTTTAATGCACGTGTATGACACGTGCTAGTACAGTTGTATTATGCATGTAGGTTGCGCGTGTGACTCATGCACCAACCACCTATACACATATACATCGTTTACTTTCTTCTAGAATCCTAAATGCAGCAAATATGTACTCCATCCGTCCCAAAATGTAGTTTCCGTTTTTATTTAGGAGTCAAATTTTAAAATCTTTAACCAAATATTCTCATCATATATATACAAAAAAACATATGCATGTAGGTTCTTGTTAGATTCGTCTCAACTTGTACATTCATAATATCAATTTTTTTATTTTTTACTAATACAAAATAGAAGATATAATAGGTCAAAATTCTGTCTTAGAGACTGTGCAAAAACAAACAATAATCATATTGTGAGACGGAAGGAGTAATTATCAAATTTTGATACATATATAGTTTTAAATCTGAAATTAAATACTATAATTTTTTTTTAAATGAAAAGGGGATATATTATCAAATTGTTATAAATGAATTGCTTAATTGAGTTTTTTTTTTCTTTTAGTTACCAGGAAGAACAGACAATGAAATCAAAAACTATTGGAACACAAGAGTAAAAAGAAGAATACGCCAAGGTTTACCACTATACCCAAATGATCTTCCAACACCACCTCCACCATATAATCCTCCAACACTTCCACTTTCTCTTCCCAAAACTCCACCACCTACACTCTCTCTCTTCAACCCAATTTCTCTCTCCTCCTCTGTTTTCTCTCTCCACCACCCTCCTCCATTGCTCCCTTCACAAACACTCAAGCGTTGCTCACAACAAAACTCTTTCATGGGTAATCCTGTATTTTCTCCCTCTCAAATGGGTCCCTTTCAGATTAGCCCAATGGGGTTCGGATTCGATCCGGGTCGAAAATTGGATTTCGGGTTCGGTAGCCCGAGTTTTGAGCTCCCTTCAAACCAATTCAGCCAAAATGTGACTAGTAATTATGTGGAGGAGGTGGAAGATGATGATGAGAAGGTTAATCCAAATAATGTGGGTCTGAGTAATAGTGGGTTGTTGGATGATCTTTTGCAAGAAGCTCAAGTTAAGGTGGGTTTAAAGAGAGATAGAGAACAGGATTGTGGCCTTCAGTGGGATATTTCAAGCTCTGAGAATTCTTCAACTGGTGAGTTTAACAAGTACTTCCTCTGTTTTTTTAGTCGCGATATTTGACTTTCACTCTTGCGAACACAAGATTTTGACATTAATTTTGTTTCATATATTAGTAAAAGAAATCCGGTCTAGTATGATAAATAACTAATAGAAAACAGAGGTAATATTTAGCGTCGCGACATGCATGGACTTTAACATATTTTTGAGTATTCAATGGACAATGCTACATTTACCCGATGAATATATTAGAAATAGAGAATTTAAAAACTATTAAAACTGATGAGTTGGATTTCACTATTTATTTATTTCTATTTGTAGTAGGTTGCTAATCCAATGGGTGGATAGAGTTATTTTTGGGAAAAACTTTGTCTACCCACTAGGTAATCTACCCACTAGAGATAGACATTAATAATAAGTAGACTCCAACTTAACAAAATTATTTATTTTGTAATTATCTATTTTTATTTTCGTATCCAATGTGTTTTTTTTTTTTTTTGATTCATATGAGCCACGAAGGCGGTACAAAGTACAAAGAAGGGGAGGGGGATTCGAACCTGTGACCTATCGTTCACAGCACCTCAATCTTAACCACTAGGCCAAGACATCCTTGGTCATATCCAATGTGTTTTGATTGAGTTAAACTCCAATTTACGATAGTAGTGTTTAATATGTTCTTTTTCTGTTAACATCTGTGATTAATTTATTAAGTAATAGGCAGTCATTTATTTCTTCTGTTATGTTCTGTTTGAGATCATCACTCTGCTTTTACACTGCCGCAAATTTTACACAATTATAGACAATTGATGCTGCATAGGGATCAATATTAAATCCATTGATTCCCGTGCAATAAATGAATTTCAGCTGACCTTATTTTCGGAATTAAGTATTTGACATTGGTGTTGTTAACATGTTTTGTGTTTCTAAGGGCTTTGTCAATTACAATTTTTGGTCGTTATTGTTTATGTTCTTTTTTATCTACATAGTTTAATCTTTACGCTTTTTTATGTAAAAATCTTTAACATTTAATAATTATACTTATTATCATGTAGTTTTTTTTTAAATACTAATAGTTTCAATATACATTGAGATGAATTCAACAAGTTGATTATGTTTTCTCTTACCTATTACGAGGAATACATATACAATTTGTAATTAGTTCAGCTTTTTCGAGGACAATTGCCACCAAATTTAGCTTCCACTTAAGTTAGTAAGGATCAACTAAGGAAGATCGGAGATGATTTAATATGCTATTAGCCTATTATAGTATACAAATAATAGTTTCAATCAATGTGCTGCGAATGGTATTTATGTATTCACATCGATCGAAAGAGATTGCTATACTTTGCAAATTCATGTAAGATTAGGAATTTATGAATGTTTCTCCTAATAGTCAATTACTATTAGCCTAGACAATAGCTGAAATGCCTTGCATGTAATTCTAGCAAATCTTTCCTTGCTAGACTTCCATGTGGTCATCTATATACCCTTAAAACAATAATAAAAGCTTGTTTGGTTGGACGAAATATATTTTACTTAACAAATCAATTTTCGATTTTTCCCTGTTTCGATTTATCAAAGGTAGGACATAGTAGTTTTAATATTGACAAACGATAATTTTTCTTTTCTAACGATAACTAGAGTAATTGTTTACTAATCACAATTACTTCTGCTAATTAAAATAGATTTACCAATGTATTGTTACATGTAGTTACTTATCTTTTGCTGTAATTGATTCCTTTAAGTTCTAGAGAACAATTACTACATCTTATCATATTCTTTATGTACTCCTCTGTCCACAAATAAACGTCATATATGTCTTGGTACATGAATGTAGGAAACAAGAAAGAGGAATTGGAAGATCAGCTAATAAACATTGATAGTCAAGATTTGTCGAACATCCTTGAGTTGATCCCTTCACTTGTTCAGGCTCCTTCTTGGTGCAACGAGAGCGGCGGCGAAAGCTCGGCTCCTCAATCATCTGCTGTTAGTACAGATGATAATTGCAATGTATTTGATGATCAAATGCCACAACCTCCATCTTTTGCTGCTATGAACAATACAAGTTTTGAGGATGATGATGGTGATGATTGGAATCCTGGGTTCTATAATTGGGATAACTTGCCTAGGATATGTTAA
>Bvg229400_crae length=973574 coor=39536:40728
ATGGGAAGGAGTCCGTGTTGCGCAAAAGAAGGGTTGAATAAGGGAGCTTGGACGGCAATGGAAGACAAGATTTTGATAGACTACATTAAGACGCATGGTGAAGGAAGATGGAGAAATCTTCCTAAGAGAGCAGGTGATAAAAATGCCTTTTGTTTTTATGATCGCAGTTTAACATAATTATTTTGGCTAGGAGTTCAAGTGTATGTTGTAATTTCTTTGATAGGTTTGAAGAGATGCGGAAAGAGTTGCAGATTGCGATGGTTGAATTATCTTAGACCGGACATTAAGAGAGGCAATATCACCCCTGATGAAGAAGAGCTCATCATAAGACTCCATAAGCTTTTAGGCAATAGGTATGCACATAAAACGTTAGCTAATTACGTACTTCATTAAATACCACGTAATATTTTACTTAGTTCCCTTATTCTAGATTATAATTTCAACCTCAATAATTGAAATCGATGAATTTTATGCATTCAGGGAACTTTAAATGTTAAACCCTCTTAACTATTTTATGATTTAGGATTTATGCAAACAATTGGTTTGTCTATAATATATATATGATGGTGGCAATTGTTTTCCTTTTATGTATGGACTATGGATGTAGGTGGTCATTAATAGCTGGAAGATTACCAGGTCGAACGGACAATGAAATCAAGAATTATTGGAATACCAATTTGAGCAAGCGATTGAATCAATGCAATAATCAAGCACCTAATACTCTCACTACATACCATAAAAAACTTCAAAAAGATCAGAAGAACAAGAAGCCAATTTCCATAGATCAACACAAACAAACCTTAGAGTCCAATGTGGTCCGAACCAAGGCAGTTCGATGTACCAAAGTTTTCATCACACCGGAACCACAACCACAACAACATATACTACATGCTAACAATATCACTGATGTTGCAGCTGCAAACCACAGCTCAATGGTTTATAATGAGGATGATTCGTCGCTAGGGCTAGACGAAGATTATAATCTATCATCCGATTTTATGATGGAGGATTTTAACATGGGAGATTTCAATCTAATTTCAGAGCTTCTGACAACGAATTATTCAGATGTTTGTGATTTTAGTACCGAGTGCAGTAACAATGCTAGTGATTTATCACCTAATTCTCCTGAACAACCTTTTGTTTTCTCTCAAGAGTTGCTAGAGGATTGGCTTGGAGATCAACAAGTTATGTGA
>Bvg229850_entg length=297043 coor=141168:143052 REVCOMP
ATGGACGTAAACATGAGATCATCAACTCATAGTACTAAGTCCGCTAATTCTCAAAGTAGTGAAGATGAATCGGACCTCCGACGAGGTCCGTGGACCGTCGAAGAAGACCTAAGCCTCATCAATTATATTGCTACTCACGGTGAAGGTCGTTGGAACTCCCTTGCTCGTTGTGCAGGTAATTACATCCCATACGATCACACCAACAACAACAACTCAGTATAAAATATAAATCTTGTCATGTCATTTTTTTTTTTCTTCTAATAAGAAAGTTTTGAAAGTAACTTCATTGGTTGTTTTTGGAAATGGTTATTTCTTAAAAACCAATGTTGTGTACCATAGTTTTCTTTCACTACCATTTTTGTGCAAGTACCGAAACTTATGTGTTAGGCAAATTTTGTTTGGCTAAATATGCCATCCTTATTTCACCTGAGCTAAAATTATTACAAGACCTTTTTATGGAAAGAAATATAATATTCTTTTGAAATTTCATTATATATATGTATCTTATAGAAATTAAAGGAATGAAGAATTCATCTACATAGTAGAGACCCAAAAAAAAAAAAAAAAACTTTATTGAAGATAGTGCTTTTTGTATGGTGATACCTTAATACACTACATCTTCTCCAAATCTTTAAAAAGACATTGAGTAGTTCTGCTTTTGTGTGAACTCATCCCTTTAGTGCGCAAGGCATTTCGTAGGATATCATATTGCTCTTAATAATTGGTTCTTGCTTATGTTTGTGCTTATGTTATTATGCACTAACTTTACTAATCTATATATCATATATATCAATGTTTTTGTTCATCTTTAATCTTTTTCATTCTCTTTTGGATAATCTTTTAATGTTAATCATCATTAATTTATGCTTGAATGTATTTGTATCAGGCCTTAAGCGAACTGGAAAGAGTTGTAGATTAAGATGGCTCAATTATTTACGTCCTGACGTTCGAAGAGGAAATATTACTCTTGAAGAGCAACTCTTGATCCTTGAACTCCATTCTCGATGGGGCAATAGGTAATTACCTTCATATATAGGAGTTTTTCTAGCATGCTTATTTACATTATGGGTGTCAATCAAATTTCACTGCTAAAGTCTTGTAAGGATAATAAGCACGATCTAAGATCAAATATTGTCTATGTCACTGTCCTTGATAACTCGTTTTATTTTGAAATTAAATCATATTGTATACTTTCTCAATTAGAATATGAAGTGTATGATGATTATATTGAATAATAAATTCATGTATATTTTTTAGGTGGTCCAAGATAGCACAATATTTACCCGGAAGAACAGACAACGAGATTAAGAATTATTGGAGAACTCGAGTACAAAAGCATGCCAAGCAGCTGAAATGTGACGTGAACAGCAAGCAATTCAAGGACACTATGCGTTACCTATGGATGCCAAGGCTTGTTGAGAGAATCCAAGCCGCTAACGGGGTCCAGCCTACCGCCACGGCGTCTACATCCGGTGGCTCAAGCATCACCACGGCCACTGGCCGCCCTGCCATGGGCTACTCCGAAAATTTTATCCATGCACCGGTAAATTCCAATTTTACCCCCGAAAACTCGGCTAATTCCTCGGAATCCTTTGGCAATCAAGTTTCAGATTTTGGTGATTATTATGGGATTCCAGTTAATAATCAGAGTGTTAGTCAAGATTATTTCCAAGGTGAACAAGTGGGTTATGGAGGTGATTATTCATTAACAAGTCCTAATTGTGCTTATCTTAACAACCAAGGGATGAGCTTCCAAAGTGTTGATAATGTTATGGATCAAAATAATCAGCAACAATGGGATAATTTTGGTCTTGGGGATACAACGGACAATTTGTGGAATGTTGACGATATTTATGTCTTACAACAACAATTTAGCAACATGTGA
>Bvg235150_swwi length=324731 coor=176582:179184
ATGGCACCAAAAATGGCACTAAAGAAGGGTGATGAAATCATTGGGAAGAGAAAAATAGTGAACAAAGGAGCATGGACTGCTGAAGAAGATACAAAGTTGTCTGACTATATTCAAAAATATGGTGCTAAGCAATGGAAAACTGTGGCCCTCAAAGCTGGTATTTTATCCATCTTAATTTACTCGATGGTACAGTACTATCGGAAGATATTCCCACAATTCATCATTTTTTGTTGATTGTATATATATTCAACAATAAATGTTTGTTCATATAGTCATAGATACTTTACATAGAAGGATGAGGAGCTAGCTCATGTGGTAGAGCACTCCCCTCTGATCTTTGAGGTCAGGGGTTCGATCCTTACCCCCAGCATTATGTTGGGATATTTCCTTAGCATGCTTTGCATGCTTTACCAGCCAATTTGCTGGTAGTTCCTACAAGGCTAGTAGCCTTGGTAGGGGTTAGCCCTTGGGCTGACTTAATTTCCTAATAAAAAAAAAAAAAAAAAAATAGATACTTTACATAGAATTGAACAGTAGGTGATAGCCTAGTGGTGTTGGCATGACCTCTGATCCCATAGATTTTGGGATCGAGTCTCACCCTTTATAAGAAGGGATCCCCAATTTCCCTCTTTCCTTAAAAGGAACTTTATATTACCTTAAAAACTTTACAACATAGAATTACAAATATTACACATGAAAGTCAAGGTATCATACTATTTATCATCTAAGATGGTGAAAAATTAATTTCAATGTACAACATTTGTAATTCAATATGCAACACTTACAAGACACAAGTTTATGTCCTACTTAAGAAATATTGTGATTAAAAATTGGTTATAATCATTATGAATCAAGCGGCTCTCTTACTATTAGCAATATAAGATTAGCAAAATTAGCATATCGTGGTCAGCATTGATAATTTTGTAACTGTGACATACTTAAAATACACACATCACATGATATATTGGACATTTTGGTCCTTGTAATTGAATAATAGAAGGTTGTAATATGCAAAGTTTTTTACACTACGAATATAAACTTCAACTTTCGCTTCTTTAGATATATATGTGATGATTTTTCCTTGATATTTAAAACTCATATATATATATATATGTTTCTATTGACCTTAAATATGCATCTTTTGATAGGAAATAATGCATATTTGCGAAATGTGCAGGAGTGAATCGATGTGGGAAGAGTTGTAGACTGAGATGGTTGAATTACCTAAGACCAAACATTAAAAGGGGAAATATTTCTGATGAAGAGGAGGACTTAATACGTAGGCTTCACAAACTTCTTGGCAATAGGTATTGAATTATGTTCATACATATGTCCTTTATAAAGAGTTCACTTCACAACACAAAGGAGGTTCGTTCCACCTTAAAACCATATGGCAATAAGGGGAGTAACCCCTTTGCATTATAAAGTGAACCCATCTCTCTTATTTAATCAATGTGGGACACTCACATGTGGTGTGCGCTATACATCATAGCTTCAACACTAGTCAATATCTGAATCACTTTATGACCACAATATATCTATTGGAGCAATTAAATCAGAATTGCAACTAACAAGCATTCAATCATAATGTATAACCAAGTAGTATTGTACTATAAGTCTACAAGTATATATGTAATGAACTAAAGTATTTCATTCTTATTTACTCCCTCCGTTCCTATTTCTTCTTTCTATGTAAAATATTTCTGAAAGAGAAAAGGAGTCAAAGTAGGAAGAACAAATAGGAACGGAGAGAATACTTTATTTGTCTTAAAATATTTGCCAACATTTACTTTTGCACTTTGTACATATGTCACTTTTGACCTTTTTCTGGACTATAGAGTATTATAGGTTTGGTTCAATGTATTTTTTTCAAAATATCAAATTTTATATATACTCCATCCGTTTCAAAATATAAGGCATGTACGATGTTCGAGGTCGAACTTTGACCGTTAATTACTCTCAATTTATGTTGATAGAAAATTTTAAAAAATAATGTTATCTAGTACTTTTCAAGACGAATCCAACGGTATAATTTTTATAATATTTATTTATCGTATTTGAGAAATATTTGTTATCAAAGCAAATTTTTGTAAAGCATGAATGTCTCATATTTTGAAACAGAGGGAGTACCTTTTAACAATAAATATTTAAAAATATTAATTGTGAAAGTTGTGTATCGTTGATAAACGTGAATATAAGGCTTGATTAACTAATTGATCAATTTCAGTTGATAATTCAAACAGAGCTGCCTTTTACAGTTTACTCTAAAGAAGTTCGTTTTTAGGACTAATTTAAGCTGCCATTTTGTTGTAAGGTGGTCATTGATTGCAGGAAGACTCCCAGGAAGAACAGATAATGAGATAAAAAATTACTGGAATTCTCATTTGAGCAAAAAAGTAAATAAGAAGGAGAGTAAGTCAGAATTTCAAGCAACTCCTGCTGGTACAACACCACCAAGTGAGGAGATGAGAGAAGAAAATGTGGAAAATGAAGACACTGAAATTAACATTGATATGAATGATTTGTTTCATTTCTCTTCTGAAGGGACTTATGGTTTGGATTGGATTGACAAATTTCTTCAAATAGATGAACAAGGAGCATAG
>Bvg238960_oyjz length=183002 coor=47159:49928 REVCOMP
ATGTTCAAGAGAGGGCCTTGGACTCCAGAAGAAGACCAAAAGCTTCTTCATTTCATCCGCAACAACAATGGTCATCCTGGTAACTGGAAGTCTCTCCCTCAAGTTGCAGGTTAGTGTTTTTACTATCATTATTTTCTTAAACTTATAATAAATGAATTTTTTGCGACGATATACCAGGTAATAGGATATTTTGGAGGGATATACCTCACAAAATTTTTCATGTATTATCGATATAACTCATTATTGATATCATTATATAGGTCATTATTGATATCATTTTTCATGTAAACTATTCTCGTGTAGGAGATTTACTTACAATTTTTACAGGCCTCAGGATAAATTCAAGAACATTTCACATAATACCAATATTACTTTTTGAATATGGTCAAAATAAGTATATAAACAGTGTGTATGTCAACTGTTACAATTGTTAGAGGAGGGAGTACATATTTCCAATTTATACATATATGAGTTTGCATCTCTCCATCATACTAGTAACTATATAATCTTTAGTATTCTTATTTAAAGGTATCATTATGGATATTGTAATAAAGTCTAATTAAATAAGTTGAATCAAACGTCTAAATTTCAAAAGTACTATACTAATTTAGAATGATATAAATATAACTTAGAAGTATAAAGTAAAATAAAAAAAAATTAAAAATAATAAATGCCATCTCTTAATTTATGAATCAAATGTTACTTTCTTTACTTGTTTGGCCAATATGAAGATTAATGCTACAATTCTTTTTTTTTTTTTTTTTTATCTATATGAGCCACGAAGGCGGTACAAAGTACAAAGAAGGGGAGGAGGAATTCGAACCTGTGACCTACGCTCACAGCACCTCAATCTTAACCACTAGGCCAAGACATCCTTGGTTATTAATGCTACAATTCTAGTCATAACATAATGTACCTTATAAAGATTATTTTTCTCCTACTTAAGCTATGAGAACTTGGATTCAGCTAAATCTCTTATAACTTTCTTCTGAGCAAATGGTGACAAAAACATTTGATAAAAAAAAAAAAAAAGAAAAGCTGATTGTATGTTTCTTTTACTATCATTTTGTAGTTTGTACCACTACAATTATTATTATCATCACTCAAAAAATTGTCCCTCAAATCACTTTTTTTTTTTAAAAAACAAAAAAGTCAAAGCTCAGATGCGATCTAGCTTCGTCCGAGGAATCAGACGTTTGGTGGCGGACCCAATCTGCCACATAGAGGCGCAATATTATCATCACAGCTCTGATATTTTATGCACCAGCCGGGAATCGAACCCGGGTCTGTACCGTGGCAGGGTACTATTCTACCACTAGACCACTGGTGCTTCTTGTGTAGTAATTCTTACAGAAAAATACTTTAGCAGTTTTTCGGAAGTACTTTCTTCTTGCTTGGACCTAACCCAGCCCACCTCAAAGTCCTACAATTTACTTGCTACCTATAAAGTAGAAAGGTTGTCTTGATTATGTATATGACTATACTTCCAATAAGGTGAATTAACTCATTAAGCTTGAATATGTCATTCATGAAAAATTGAATATAATACTTCTATGTGTTAATTTATGTGATAAAATTTCATATTGATGTTATATGTTAGGTATATCTCGATGTGGAAAGAGTTGCCGTCTTCGATGGACCAATTATTTAAGACCTGACATTAGACGAGGTCCTTTCTCTGAAGAGGAAAACGAGACTGTTATTCAACTTCATGGACTCCTTGGCAATAGGTATTTTTCTAATTGTTTTATTATCCCTAATTATGTGATTACAAATACCATATATCACATGAAAAATATACTCTTTAGAAATAGTTAGGAAACTTTTTATCATTTCATAATCTCTTACCTAAACTATGAAATATTTTATTAAAATTATAGTCATCGCCAATTAAAAAAAGTGACAACTTTTACGCTAAATCTCATTATATTGTGCATATATAATAATACCAAGTGCTTAATAAAAGGAGAGAAGACAACTAGTACTTTATTATCTTAAAGACTTAAATGATACTTTTCCCGTTGTCATATTAGTTTTAAAGATAAAAACTCGTTTAGACTATAAAAGGTATAACTCTTCCGTCAATTGTCTTTTATGCGTTTGTGAAGTAGCAAAAGGAGAGAAAAACAACACAAACACTATATCACAGACACTTTGCTAGATGCATCCATTGTATAAATGTTTATCATTTCTTGTATGCAAGGTAGCAAGATACCTCAAATCCAGAAATTACGTGGTTGATAAAACAAAGGTTAGCTGTCCTAAGTATTATGCATGCTATTTTTACAGGTGGGCTGCTATAGCAGCAAGGCTACCAGGAAGAACAGACAATGATGTCAAGAACCACTGGAACAGCCACTTGAGGAAACGAAAAACCATCAACGTTTACCCAGAAACTACACCATCAAAGTCACATACAACCCGTCATATGGTCCAATGGGAAAGTATCCGATTGGAGACCGAGGCTCGATTGTCATTAGAATCCCTCTACAACCCCTCAGGATATTCCAGAACCAACTCTGATCACTTCTTTTCTATGTGGAATTCCGAGGTCGGAGAGTCCTTTAGGAAGATCCAAAATGCGCGGCCCTTGAAAATCGATCGTGTTTCACCTTCCTCAGAGGCTTGTTCAGGGGTAACAGGCCAAGTTCCGCAACACGTAGGTGTCAAAACAGAGCAGCAGCAGAGGACAGACTCAGGGTCTGTTGCATCAGGTGACACTTCAGATACAGCAATGAACATGTTGCTCGATTCTCCAACCAGTGAATAA
>Bvg239075_dani length=183002 coor=156586:162101
ATGGGGTACAAATCATTGGACAAAACAAAGCATAGAAAAGGTTTATGGTCACCTGAAGAAGATCAAAATCTAAGAAATTACATTTTTCAACATGGCCATGGCTGTTGGAGCAGTGTTCCTATTAATGCAGGTACATTTTTTATTTGATAATATTTATAATTATTGTACTTACTAGTTTTTTTTTTTAATTGCATACCCCTAATATTGTTGTTATAGTAATTATGTTTTTGGTCATTTTTTTAGATGACTTGAAAATTAAATAGAGCCTTGTTCAACGTAGAATTATATGTTCTTACACATGGCACTATTCTTCTATTCCTTAGACTTTAATCTTATATACTAAAGTTTTCACCACTAAACCAAGTAATGTTTGATGTTATAATTTTAAAGTAAGATATTAATAAATAAAAATTATAATTACCTGAGACATAAGCATATAGCCCGAGCCAAAAAAAACTAATTTTTCTTTATATTGAAGCATTTTTCTTTTATATATGACCCCATTGCTCCAGCGTTGCTTATATTTGAGTCTTTTAATTATCAAAAGTTATTTTAAGTGCATGGTTTCTTAATTATTGATGAAAGAGGTGAATGGGAGCTGCATTATGAGTAATGTGACCATTTCCAAGCTGCTTAATCATAGCTAATTTCTACAAACTTCTTTTTCAATAACAACAAATAATGTATGTTCACAAACAAAAAATTTGGGGTGCCATTTGAGTAATGAGTATGAACGGTGCCACATGGTGTAGTCCATGTACAATAAAAAAAATTAGAAATTGTATAGTATAGGTTTTGATCCTGTGACCTCAAGTTCATGTACTAAAGTTTTAACCACTAGACCAAGTTGTATTTAGTGTTATCATATCAAAGTACAATATTAATAAATGAATTTTTTTCTTACTCGGGGCATAGCCCGGGCCTAATAACTAGTTTTATAGAAAAACTTGAATATGATATTGCTTAAGATAAAAACTCTCGCTTCACTATTCGTACTAATGGTTATTCCCACCTTAGATATTTATAGTCTCATGACGACTGACGTCGATTTAATAATATACTCTAGTTTATGATTAGATTTTAGAGCTATTTAGAGATGTAAGGGATTTCTTTTATTAAAGTATCTAATTCTTTGTTTTTTCTCAAATAGTTGTACATTTAACTTCCATGATTGTCAATATGCATGTTACGTTAATCATTAATATAATATCTTGATATACATAGTATTAAAAATCATCAGTTTTTGTTATGTTTAAACGACATGTTTAGAAGAATTAAGTAAAAAGTGTGCTATAACATTATAAAAATTATACAAAAAAGGATTTAGGGTAAATAATTTATAAGTAAAATTAAATAATTATTTGAGGAGGGGCAACTTATTAGAGGTTGAGACTTGAGACTATGTATTATGAACTGATTATGGATAATTGGAGTTTGATCGTGGCAATTTTCTTTTTTGTTTTTTTTATAAGAATGATTCATGTGGATATTTATTTTTGGAGAGACTACTAAATTATATTCCTCTAATTATACTTCCTCCTTTAACTAATTCTTTATCACAAAAAGATTTTAACAGAAAAAAAAAAGCGCAGAAAATATATAATAGCAAAATTTTTTATCCTCCACCTTAATTTATTAGAAAATGCACCTTAGTTCATTAGAAAAAGGACCTTTATGTTGAGAGCACAAACGAAGGATGATTCAAGCACTTTTGGTTCTTTTTGGCCAGAATAGAACATACTATTAGAATAAGTAAGACAGCATCTTGAGTCAAAAATAACTAGAATTTAAAGTGTACAAGCAAAAGATTGTGACAATGACGTAATATTTTTAATAAAAAGTAAATATACAATTACTCCAATTGCTTTTCAAGTTGACATTTATCTGAGAATAATTACCTAATCATTCTTCTTAGTCTTTAGAATTTAGAATTTTCTAAAAGATAGTTACTTCCTTTGTTTTGTTTAAATGCAATAAAGGGGTATATTTGTCAGATACAAAATATTTATTTATTGTATTTAAAATAAAACGGAGAAAGTATATGAAATTATTAAACTGTACTTACTTTAATTTTCCTCATAATTAATTATCATTCAAATTTTCAGGATTGCAAAGGAGTGGAAAAAGTTGCAGATTAAGATGGATTAATTATTTAAGACCAGGACTTAAGCGAGGCACATTAAGCCCTCAAGAAGAGGATACAATTCTAAACCTTCATTGTGCTTTAGGAAATAAGTAAGTGCAATTTAAATGATATCTCACTCTAAAAAAAAATTCCAAAACTTTGCATTTATAATTGGAAACCTTTCAGATGTAAGAGTTAATTCATTACAGAGTTTGTCTTGTAAGAGACCGCCTACTTTTAAATTAAAATTAGGAAATGGTGAGCCCAATATTAAAAAGAGAATTAGCTCAATAGTAATTAGGTTAATTTCTTTCAGTGACTAATTTAATTCGTTTAGTGACTAGGTCTATTTTTATATTAAAATTAGACCATCTCTTTTAATGATTTTTACACATTACATCACAATATAAAGTTGATTTTACAAAATTATTTCTCTAGAAAGGTACTCATGACAATTTAGCAATTGGCAAGAACTTGATTTATATGATTATAAACTTATATGTGGTTTCCATGAAATTGGCTAAATTATGTGGTAGAATGAAATAGAGTTTCATTGGGGGCATGAATTTACCAATGCAATGTCAATTTTTTTTATTAAAGTTGCTTTATTTTGGCAGTCTCCTCCTAGGTTAAGTTACTCTTGGCATCAAGCCATATTTGAACATGCAGACAAATGCTACCAGCTACTATAATGCCAACCTAATGAGAAACAAAAGCATTAACTAGGTTACCTCTTACCCCTAAACTATGATTTATGACTAAATTAAAAGTGTGATTGTAATTTGTATAGTAATTAACCAAAAGCATCATATCCCTAAAAAAAAGCATCATGAAGCAACTAGGCAATACATGGCTAATTCAATGAACACTTCCACTTTTAAGGTAATTTTTTCATGGCTAATTCAATTAAAAATTCATGAGGGGTTGATAATAATATTTATAATCACTTTTCTAGTGTAATTTCACTTTTAATTAGTAAAAATCACCATGACTACATCAAAGAAAAGCACTAGATATACAATAAAAAGAGTTTTAATCAACAATAATTAATTTCAGCTAAAAAATGATTAGTAAAATCAGGTTTGATAGAATATACGCAAATATTATCGTCTTGTACCTAATTTAGGCTAATGTATAACTTTTATAACTAAATTAGGATTGATTAGCCATGTATTGGAGTATATTTTCTATCAAGGTCAATCAATTATAAAAACACTTTGTAGACTAAAAATTAGGTGAAGTGAACCAAGTCATAGAAATATTTTCTTTTTACTTTACGTTATGTCGACCTGGTCTAACAAATAACTTATTAATTAAAGAAATCCATGTCAAATAAAAATGTAATATTTAGCTTTGTTTCTCATATCACCAATATAAACACTAAACAATCCACCTTAATAATAACTGATTTGCAGGTTCCTAGGAAGACTTGATCTTAACAAAAACTTGGCTCAATCACTTGCACACAATGCATGTAAGCTAGTCTTAGGGCATGTTTGGTTCAGCTTTGAAGAGTCTCAAGAAACGGAATCAAAAATAGACTACATGATCAGGTGTTTGGTACAATTTTTTTTGTTTCCATTCCTTTACCTTCCTCAATCCTACTCCCTCAATTTGATACCCTTCTCACTCTTGCGATAACAAATACCGTTAAAGAGAGGAAACATAAATTCACCTTTACAACTCCACTGTGGGTCACCTAGTCATCTGATCAGCACAAGAATTTGAAGAAGAAAAGCGAAACTGGAAAAAATGAGCTTTGTGGGTTTGAAGAAGATGAAGCCAATTGATGAGAGAGAGGAAAGAAATACACGGTAGTGTGAAAGTGCGACTGGAAGGTTAAGAAAGGATTGGGGGTTTGTGGGCCTTGTTAAGAAAATGGTAACCAAACAAAATTAGCAAAGGAATGGATTGGGTTAAAACTTATTCCATTCCTCTAATTCATCTCATTCCATTCTGTTTGTTTTTCGAAAGCCCAACCAAACGGGCCCTTAGAGTTGTTACTAGGAAGGCACATCCAAATATCCAATCCCTAAGTTAACTAATATGTGCAAAGATTTTAAATTTGATTACCATACATTTCTCCCTTGATTATTACTTCCTCCGTGTTTTTATTCTTGCTACATAGAGAAAGTGGGAGGTTTTTAAGAAAGGTAGAGAGAGAAAGTAGGGGACCACCACTTTTTGATTAAACAACCATTTGTTAAGGAAAAAGTATGAGTATTTTAAAAGAGAAGGTGGGGGACCACCAACTTTTTAATAGTATTTTAAGATTTTTATGGTGAGAAGGAAACCATTTATGGTATGTAGCATCTATTATGACATTTCCATTTAAGGGAAATGTAGCATCTATAAAAAAACGGAGGAAGTACTTATGAAGAAGTAGCATGGCATGATTGGCTTAATTATACTATGATTGGGCTTTGGACCCTTATTTGAGCTCTTTAAATTACCTTGAAATTTGGCCCACAATGCATTGTCCAGCTTTTTAAGTCTCATTATTCTCTTTTCATATACTTCCTCTGTTTCATATTACTTACTATACTTTTCAATTCACGGACTTTTAGGCAATTTTTGGAGAAGAAAGAAGTAGAGAGTAAAAAGAAAAGAGACCCATGTGAGATGAGAGAAATAGAAAGAGTTTATTGCCCAAAAAGTAATTGTAACAAATAATGTGAAACTTCCCACGATGAAAAGTGTAATGAGTATTATGAGACGGAGGAAGTACAATTAGTAAGTGGAGACATATTTTATTATCTAACCATGTCTCTCTTTAATATTTTTTTCTAATAGATGGTCTCAAATAGCATTACATTTACCTGGGAGGACTGATAATGAGATCAAGAACTTTTGGCACTCATATCTGAAGAAGAAGGTTGCTAAGACAGAAAAAATCAAGCCCATCTCAGAAACCCAGTTCACTGAAGAAATTGAATCACCAATGAAATCAAATACGACGATTTCGAGTCTTGATTCATCTGGAAAGGCAGAAGATTATCCCATGGATGTCACTCAATTAGCTAGCAACAATAAAAGTTTCCTACCAAAACTCTTCTTTGCTGATTGGTTTAGCTTGGATAGTATTAGTAATGAGCAAATTAACTTCCAAGATTATCATCAATATTATCCTAATTACAACAGTAGTATTAAGGATATTGATAATCTTATCAATTATAATATGAATCTTGAAGAAGATCTTCGTCAAGGAGTTACATACAATGAAGGATCATGTAGCAATGATGAGTTACGTAATGAAGCACAACATGCGATATTTGATTCACAGTTCAAGATTGAAGATCAGACTTTGGAGACAACGCAACTTAGCGATTTATTATATGGGAACGAAACTTCAAATAATTGTTTCGTAGAAAGTAATTCAATGTATATATAA
>Bvg239080_sjwa length=183002 coor=178732:182264 REVCOMP
ATGGGGTTGAGATCTTCAGAAAAACCAACAAAAAAGCACAAAAAAGGATTATGGTCACCTGAAGAAGATCAAAGGCTCAAAGACTATATTCTTCAGTATGGCATTAGTTGCTGGAGTTCTGTGCCTCTCATCGCTGGTAAGTTAATAGTTTGATAGCAATGCTAACTAAAACTAACCATATTCATTCATGTTAGTTGTTCTTTCTTTTTTGCATTCATCTGAGTTACTTATATTAACTTGTATTTTCTTATTCTTAGATATCATTGTTCTAATAATAAACACACGAGATGTGTTACTTGGATTCGAGTACTTTTGTCCCACACCAGTATATTTTTTGCTAGAATATATGGAAATAGTCATATTTTCATTATTCGAATATTGTATGTATATTAGTTATTGTGCATATTTTTGGTTAGAGTTAGTTTCCTAGTTTATAGGATTTGACTTTTGTAAACTACAGTATATATTGTTACGTTACATGGAATGAAAGGCAAGGAAGATATTCTTTCATGGTATCAGATTTCTAGGTTATTTTTCCTTTGCTTCCGCCAATTGTCAAACTCGTTTATAACAAAGTATTTATATATACCTATGTGGAAGTCTAAAAATCCGACACAAGTATTTAAGGTGAAATGAAAAGTCCAAATAACAGAGTATATATATATATGCATGGTTGTGTTTAGTATTTATGTTACAAAAATACGTACTTATGTTAAGATACACAAGTATGAGATAATAGTGTCAGACACGTCCGTTTCTTTGGTCCATAACATTAGTATCCAACTATCCACATATGTCAGAGTGTTTTTTAAGTATCTAACAATTGATACCTCGGGATGATAAGAAGAGTCCAGTAACGTAGTTTAGAACCATTTGTGTAGTATGTATGAGTTAAGCAAAGTACTTATTCGTCATGAAACAATACATGTAACAAACATATGTAATTGCGTTAGTTGGTCTGCATACCCATTCTTTTTACTGCGAATTACGTAACATACTAATATTAATATGACATGATGGACAATATTCTCTTTCAACAACTATTACAAGCAAATTAAATAATAAAGAAAAAATTGATATGAATATCCCAACTTTTATTCGTCTTTTCGAAATAATTCAAAATTTGGATTATTTCAGATCAATAATTCCAATTTTTGAGAGGATCATCTCAAAATAAGCTAAACTATCATTTTTCTTATCTACACTATTCTATTTTGGGAAATTTTCTCAGATATCCCTGAGATTTGACGTAATTTTCAAATTATCCATCGCATTTGGGGAATTCTCAAATACCCTGAACTTTGTGTTTGGGCTCAAAATACTCTTATCATATACCGAAATTCGAGTGCATTAATTTCCTACAGTACCCTTGAAACTTAAACTTTAAACTTCAAAATTCAATAAGGGTATTTTGAGAATTAAACCAAACATTAAGGTACCTTAAGAAATTTCACTTCTATTTTAGGTTTATAATACACAAAAAATTTATAGTTCGAATTATTTTGAGAAGGTACCTCCTAAAGTTGGTATTATTCCAAAATAATTCAAAATTAGGATTATTTTGAGAAATCTTGTAAAAATTGAGATTATTCATGTCAATTTTATTGTAGCCATGTGCGGCAGCTATAGATATACTAATAACTTGTTCTTGTTCAGGGTTGCAGAGGAATGGAAAGAGCTGCAGATTAAGATGGATTAATTACTTGAGACCGGGATTGAAACGAGGCATGTTTAGCACACAAGAAGAAAAATTGATTCTGACTCTTCACCAAACCTTAGGGAACAAGTAACTTTCTTAACTCCTCTCATTTTCACCTTTGAATTAAAAAGATGCTTAATCATTTGTAATTAGACTAATGTTATGATGTATTATTATTCTGCAGTGATACTTAATTACATTTCTTTTAATCTTGTTCAACGTCTGATAGATCTGTAAGAGTGATTAAAAAGAATTCAGTTGATTATGAATTAATCTTTCATTGGCTCCTCGAATATGTCCCCATCTTACGGAAATATCTGAAAAAGACATTATTATAGTACTTGTGTTTAAAGTTGGTGTTATAGTATTAGATTTTCCAAAGTGTTCATATGTAACTTTTATCGTGTTATATTTTATTTTTCGCTAATCTCATGCACTCTGGTTACATAGTTGACTATGAGATATTTAAGATTTAGTCAAATTAAATAGCCAAATTCAATTTGCAAGTCATCTTGAACAAAAAGGACAAAATGAAAAAACAAAGGTCTTGAAATCTATTGGTAGAAGTAAAATACTATATAGGTGATATCATTGGATGTTCCACATCTAATCTAGGAATAATGCTAATAGAATATGTTAAGGAAAAGGCTGTACAAACTTTAGAAGTTGTTGGTTGTGTTATTGTGTTGACTGTTGACGTAAATATTACTAGTCTTTTATGTACGCGATGCGTGCGAAAATAAATAAAAGATTAATTGCGTAATAATGTATACGAAAAATTAATAAAGTTTATTGTATATTTTTCTTTTATTTTTTGAAACCCAATAAATCAATGATGATGTAAATATTTTGGTAATAGAGGGTATAATGGTGGTGAATTTTTATTTTATTACTCAAGAGTATAAAAGGATTTACCATTTTCGGTGTCTCCCTCCTCTTCCCTTTCCAAAATATAGTTTCCATTTCTATTTTGAGAGTCAAATTTTAAAAACTTTGACCAAATCTTCTTACTAATGTATAACAAAAAACATATTCATGAGGGGTCTTGTTAGATTCATCTCAATGTGTAAATTCGTAATATCAACTTTTTATATTTTTTACTAATAAGAGATAGAAGATATCGTAGGTCAAAGATATGTCTTGGAAACTGATCGAAGCTAGTCCATACGACCTATTTTCCATCTCTATAATTATGGTATATATTCTCAAATAGGGGATGAATTGATATACAATAAAGTTAACCTATTCTATGCAATTGAGCAGATGGTCTCAAATAGCAAAACACTTGCCAGGAAGGACAGACAATGAGATAAAGAACTACTGGCACTCTTACTTGAAGAAAAGAGCAAGTATTTCTAGAGATGCTGAAGCTACTTATACAGAACCTAAATTTGCTGATATCTCAAACACAGAAGAAAATGATTTTCTGGTGAATCAAAGAAATACATCTTTTGAAAGTGGAGAACAAGTACAAAGCCATGAAAGTTTTCTACCCAAACTTGCTTTTGCTGATTGGCTTCCAATTAGTAACAATGTAGGGCAAAATGGGCTAATTAATTATCAGCTAACTTCTGAAAAAACTGGTTTTGATTGCACAGCAGAGAAACAGGATGAATTTCTGAATGGTTTTGGGTATATTAATGAAGCTGGCTCGTCGTCGAGCAGCGACAAGTTTTGTGAGGATGGTGGAGATGATTTGCGGAAGGGAATGCTGGATTCACCATTTAGGTTCAAGGATCAAAGTGCATTAGGAAGTGATTTCATAGATTTTTCTGCTGGAGATATGTTATATAGTGGATATTATTACATGTCCAATAGTGGGATTTATTCTTAA
>Bvg243050_pgya length=47043 coor=12407:14214 REVCOMP
ATGGGTAGAGCACCTTGTTGTGACAAAGCAAATGTTAAAAGAGGTCCTTGGTCTCCTGAAGAAGATGCCACTTTGAAGAATTACCTTCACAAACATGGCACTGGTGGTAACTGGATTTCTCTCCCTCAAAGAGCTGGTATTACTTCTCTTTCTTTTCTCCTTTTTTTTTCTATGAAAACATAATATTTTTGAAGAAATTTCTCACACAAAATTGCTCCTTTTTCTAACACACCCAATAATAATCTTCTTATTCCTCCTTTTTCAATTTTTTTTTTTCTAAATTTGTGAACAAAGTTGACATTTAATAAATTTACAAGTTTCTTTGATTAAAATCAAGTTTCTTTAATACCCATTTCATATAATCCATTGATCAATTGCAATTATTTCATTTTATTGATCAAATTGATATATACCCAGTTGCATGTTCACTTACTTTAATTTAGTTGTTTGCACCCATAAATTATATTTTTTTATCAAAAATTTGATTCACATCATTTTTTTTAATATATTGGCACTTTAATAGTAACTTTAGAACAAAGAAAATCCCTGAAATTATAAGTTTGTTGATTATGAAATTTACATTTTTTGCAAGGTCTAAAGAGGTGTGGAAAGAGTTGCAGATTAAGGTGGCTTAATTATCTAAGGCCAGACATTAAACATGGTTCTTTCACCGAGGAAGAAGATAACATCATCATCTCTCTATTTTACAAAATGGGTAGTAGGCAAGTTCATTTTTTCCTTCATATAAATTAATCAAATAATGCTAAATTTTGTTTTCTGTACTTTAACATAATTAAATTGTCTAATGAATTATTCTAACATATATACTCACTAGATGGTACTATCAAGTTGAATTTTTTAAAAATTCAACTGTTTTTTTTTTGTTGTTGTTGATTAGTTTAATTGGATAATTAATGACCCTTTAGTTGTTGTTTTCATTTGGATTTATTAACAACTTGTGGATTAACATGTTTAATTAATACTGAGAAAATCTTTTTGTGATCAAAGTTTCTGTCTTTTTTTTATGGTAATTTTATTATATTAATTTATAGATGAAAAAATAATAATGGGTTGATGATGTGATTTTGGGTAGGTGGTCAGTGATAGCTGCCAATCTACCAGGAAGGACAGATAATGATGTGAAGAATCACTGGAATACTAAGCTCAAGAAGAAACTCTTTGGTGGAAGCAACAATATTAACAAATTCAACCCTTCTAGTATCCCAAAAATTGATGTCTCTTTCACTTATAATCATAATCATAATCATATTAATAATAATAATGTTTTCAATAATAATAATCCCAGTATTTTTCAAGCTAATCCATCTTCTTCAAATCCTACTCCTTCACCCTCACCTTCCCCTACACCTAGCTACATTGACAATACTAATCATAATTTTAATCATCATCATCAATCATATGTCCCAATCACTAGCTTTTCATCTTTGTTGGCTCAATGTAGTACAACTACTACTTCTCCTATGTCAATGATGCCTAATTTTGCTTCCCTATCAAATATGGATCATTCAATTGAGTTCATCCAATCGAGTCCATCAAGGTACTCGCTTCACCAATCGAGTCCTACTGGCCTCGCGGTTCAAGAGAATGTGGCCCATCCGGAGGAATTATCTAGTGTCTCGGCGGGATCTTCATCTGCTATGTATGGATCGAGTCTCGAAGATGACCCGTTTTTTGCGGAGTTAGGGTTCGGGTTGATCCAAGAAGTGATGATGAACCCTAATTGTAGTACTTATGGTGATCAAGAAGATATTAAGCCTCAAGGGCTTGGTCAAAGTGTGGCTAATTGA
